# Supplementary material for: Network analysis of miRNA targeting m6A-related genes in patients with esophageal cancer
Source: PeerJ. 2021 Jul 29;9:e11893. doi: 10.7717/peerj.11893 (PMC8325912; doi:10.7717/peerj.11893)
Supplement: Supplemental Information 1 [file peerj-09-11893-s001.zip]

Archive with 98 entries (80 files):
- Supplemental Materials/
- Supplemental Materials/1.M6A differential analysis/
- Supplemental Materials/1.M6A differential analysis/diff-TCGA.xls
- Supplemental Materials/1.M6A differential analysis/diffExp.txt
- Supplemental Materials/1.M6A differential analysis/down.xls
- Supplemental Materials/1.M6A differential analysis/geneSigExp-TCGA.txt
- Supplemental Materials/1.M6A differential analysis/limmaTab.xls
- Supplemental Materials/1.M6A differential analysis/m6Aexp.txt
- Supplemental Materials/1.M6A differential analysis/up1.xls
- Supplemental Materials/10.Cox analysis of miRNA/
- Supplemental Materials/10.Cox analysis of miRNA/expTime.txt
- Supplemental Materials/10.Cox analysis of miRNA/multivariate cox analysis-forest.pdf
- Supplemental Materials/10.Cox analysis of miRNA/multivariate cox analysis.xls
- Supplemental Materials/10.Cox analysis of miRNA/univariate cox analysis-forest.pdf
- Supplemental Materials/10.Cox analysis of miRNA/univariate cox analysis.xls
- Supplemental Materials/11.lasso regression/
- Supplemental Materials/11.lasso regression/cvfit.pdf
- Supplemental Materials/11.lasso regression/expTime.txt
- Supplemental Materials/11.lasso regression/gene.txt
- Supplemental Materials/11.lasso regression/geneCoef.txt
- Supplemental Materials/11.lasso regression/lambda.pdf
- Supplemental Materials/11.lasso regression/lassoRisk.txt
- Supplemental Materials/12.Kaplan¿CMeier OS curve for patients assigned to high-risk and low-risk groups/
- Supplemental Materials/12.Kaplan¿CMeier OS curve for patients assigned to high-risk and low-risk groups/lassoRisk.txt
- Supplemental Materials/12.Kaplan¿CMeier OS curve for patients assigned to high-risk and low-risk groups/survival.pdf
- Supplemental Materials/13.ROC curve of the risk signature/
- Supplemental Materials/13.ROC curve of the risk signature/lassoRisk.txt
- Supplemental Materials/13.ROC curve of the risk signature/roc.pdf
- Supplemental Materials/14.Preparation of miRNA prognostic analysis/
- Supplemental Materials/14.Preparation of miRNA prognostic analysis/clinical.txt
- Supplemental Materials/14.Preparation of miRNA prognostic analysis/indepInput.txt
- Supplemental Materials/14.Preparation of miRNA prognostic analysis/lassoRisk.txt
- Supplemental Materials/15.Univariate Cox regression analyse of the association between clinicopathological factors (including the risk score) and overall survival of esophageal cancer patients/
- Supplemental Materials/15.Univariate Cox regression analyse of the association between clinicopathological factors (including the risk score) and overall survival of esophageal cancer patients/forest.pdf
- Supplemental Materials/15.Univariate Cox regression analyse of the association between clinicopathological factors (including the risk score) and overall survival of esophageal cancer patients/indepInput.txt
- Supplemental Materials/15.Univariate Cox regression analyse of the association between clinicopathological factors (including the risk score) and overall survival of esophageal cancer patients/uniCox.xls
- Supplemental Materials/16.Multivariate Cox regression analyse of the association between clinicopathological factors (including the risk score) and overall survival of esophageal cancer patients/
- Supplemental Materials/16.Multivariate Cox regression analyse of the association between clinicopathological factors (including the risk score) and overall survival of esophageal cancer patients/forest.pdf
- Supplemental Materials/16.Multivariate Cox regression analyse of the association between clinicopathological factors (including the risk score) and overall survival of esophageal cancer patients/indepInput.txt
- Supplemental Materials/16.Multivariate Cox regression analyse of the association between clinicopathological factors (including the risk score) and overall survival of esophageal cancer patients/multiCox.xls
- Supplemental Materials/17.The key miRNA-m6A related gene network/
- Supplemental Materials/17.The key miRNA-m6A related gene network/The key miRNA-m6A related gene network.csv
- Supplemental Materials/17.The key miRNA-m6A related gene network/The key miRNA-m6A related gene network.cys
- Supplemental Materials/17.The key miRNA-m6A related gene network/The key miRNA-m6A related gene network.pdf
- Supplemental Materials/2.Heat map of M6A gene expression/
- Supplemental Materials/2.Heat map of M6A gene expression/diff-TCGA.xls
- Supplemental Materials/2.Heat map of M6A gene expression/geneSigExp-TCGA.txt
- Supplemental Materials/2.Heat map of M6A gene expression/heatmap-TCGA.pdf
- Supplemental Materials/3.vioplot of M6A gene expression/
- Supplemental Materials/3.vioplot of M6A gene expression/m6Aexp1.txt
- Supplemental Materials/3.vioplot of M6A gene expression/vioplot-tcga.pdf
- Supplemental Materials/4.survival analysis of m6A gene/
- Supplemental Materials/4.survival analysis of m6A gene/ALKBH5.survival.pdf
- Supplemental Materials/4.survival analysis of m6A gene/HNRNPC.survival.pdf
- Supplemental Materials/4.survival analysis of m6A gene/WTAP.survival.pdf
- Supplemental Materials/4.survival analysis of m6A gene/expTime.txt
- Supplemental Materials/4.survival analysis of m6A gene/m6Aexp.txt
- Supplemental Materials/4.survival analysis of m6A gene/survival.xls
- Supplemental Materials/4.survival analysis of m6A gene/time.txt
- Supplemental Materials/5.Cox analysis of m6A gene/
- Supplemental Materials/5.Cox analysis of m6A gene/expTime.txt
- Supplemental Materials/5.Cox analysis of m6A gene/multiCox.xls
- Supplemental Materials/5.Cox analysis of m6A gene/multivariate analysis-forest.pdf
- Supplemental Materials/5.Cox analysis of m6A gene/uniCox.xls
- Supplemental Materials/5.Cox analysis of m6A gene/univariate analysis-forest.pdf
- Supplemental Materials/6.Starbase predicts upstream miRNAs/
- Supplemental Materials/6.Starbase predicts upstream miRNAs/7 miRNAs and their targets.csv
- Supplemental Materials/6.Starbase predicts upstream miRNAs/ID.txt
- Supplemental Materials/6.Starbase predicts upstream miRNAs/PPI.cys
- Supplemental Materials/6.Starbase predicts upstream miRNAs/Summary of upstream  miRNAs of M6A genes in esophageal cancer.xlsx
- Supplemental Materials/6.Starbase predicts upstream miRNAs/The number of m6A-related genes targeted by each miRNA.xlsx
- Supplemental Materials/6.Starbase predicts upstream miRNAs/The relationship between the 13 M6A genes and their corresponding miRNAs.pdf
- Supplemental Materials/6.Starbase predicts upstream miRNAs/Upstream miRNAs of  WTAP.xls
- Supplemental Materials/6.Starbase predicts upstream miRNAs/Upstream miRNAs of  YTHDC1.xls
- Supplemental Materials/6.Starbase predicts upstream miRNAs/Upstream miRNAs of  YTHDC2.xls
- Supplemental Materials/6.Starbase predicts upstream miRNAs/Upstream miRNAs of  YTHDF1.xls
- Supplemental Materials/6.Starbase predicts upstream miRNAs/Upstream miRNAs of  ZC3H13.xls
- Supplemental Materials/6.Starbase predicts upstream miRNAs/Upstream miRNAs of ALKBH5.xls
- Supplemental Materials/6.Starbase predicts upstream miRNAs/Upstream miRNAs of FTO.xls
- Supplemental Materials/6.Starbase predicts upstream miRNAs/Upstream miRNAs of HNRNPC.xls
- Supplemental Materials/6.Starbase predicts upstream miRNAs/Upstream miRNAs of METTL14.xls
- Supplemental Materials/6.Starbase predicts upstream miRNAs/Upstream miRNAs of METTL3.xls
- Supplemental Materials/6.Starbase predicts upstream miRNAs/Upstream miRNAs of RBM15.xls
- Supplemental Materials/6.Starbase predicts upstream miRNAs/Upstream miRNAs of VIRMA.xls
- Supplemental Materials/6.Starbase predicts upstream miRNAs/Upstream miRNAs of YTHDF2.xls
- Supplemental Materials/6.Starbase predicts upstream miRNAs/Upstream miRNAs of m6A genes.csv
- Supplemental Materials/7.Differential analysis of miRNA/
- Supplemental Materials/7.Differential analysis of miRNA/diff.xls
- Supplemental Materials/7.Differential analysis of miRNA/geneSigExp.txt
- Supplemental Materials/7.Differential analysis of miRNA/miRNA expression.txt
- Supplemental Materials/8.Heat map of miRNA expression/
- Supplemental Materials/8.Heat map of miRNA expression/geneSigExp.txt
- Supplemental Materials/8.Heat map of miRNA expression/heatmap.pdf
- Supplemental Materials/8.Heat map of miRNA expression/miRNA expression.txt
- Supplemental Materials/9.vioplot of miRNA expression/
- Supplemental Materials/9.vioplot of miRNA expression/m6Aexp.txt
- Supplemental Materials/9.vioplot of miRNA expression/miRNA expression.txt
- Supplemental Materials/9.vioplot of miRNA expression/vioplot.pdf
