# Supplementary material for: Network analysis of miRNA targeting m6A-related genes in patients with esophageal cancer
Source: PeerJ. 2021 Jul 29;9:e11893. doi: 10.7717/peerj.11893 (PMC8325912; doi:10.7717/peerj.11893)
Supplement: Supplemental Information 1 [file peerj-09-11893-s001.zip › Supplemental Materials/1.M6A differential analysis/diff-TCGA.xls]

gene	conMean	treatMean	logFC	pValue
HNRNPC	5.531204091	6.098561883	0.140875501	1.47E-06
YTHDF1	5.019018091	5.384720173	0.101466228	0.005268409
METTL3	2.724854727	2.904480549	0.092100852	0.103779437
RBM15	2.971567091	3.131453086	0.075608312	0.23720675
YTHDF2	4.994422545	5.083726679	0.025568584	0.352346521
WTAP	4.331163545	4.375578037	0.014718967	0.573432158
KIAA1429	3.594212	3.583684796	-0.004231756	0.957828502
YTHDC1	4.231855636	4.142817691	-0.030678078	0.196750309
FTO	2.858544909	2.792423858	-0.033763013	0.903445409
ALKBH5	5.618048909	5.401435796	-0.056726232	0.085977587
ZC3H13	5.037373182	4.644418481	-0.117173643	0.049676923
YTHDC2	2.981833273	2.697321963	-0.144671855	0.02412547
METTL14	2.539526727	2.265158185	-0.164947855	0.007825668
