# Supplementary material for: Network analysis of miRNA targeting m6A-related genes in patients with esophageal cancer
Source: PeerJ. 2021 Jul 29;9:e11893. doi: 10.7717/peerj.11893 (PMC8325912; doi:10.7717/peerj.11893)
Supplement: Supplemental Information 1 [file peerj-09-11893-s001.zip › Supplemental Materials/1.M6A differential analysis/diffExp.txt]

id	GTEX-11DXY-1526-SM-5H129	GTEX-Y111-1826-SM-4SOIR	GTEX-WOFM-0526-SM-4OOS2	GTEX-ZPCL-1426-SM-57WEC	GTEX-RM2N-0626-SM-48FD6	GTEX-ZYW4-1426-SM-5SIAX	GTEX-12BJ1-1426-SM-5BC5Q	GTEX-W5WG-1626-SM-4LMKG	GTEX-ZYVF-2526-SM-5E45C	GTEX-POMQ-0626-SM-3P61E	GTEX-SIU7-1326-SM-4BRWW	GTEX-13PVQ-1926-SM-5L3GN	GTEX-13FLV-1226-SM-5IJBZ	GTEX-RUSQ-0926-SM-47JWU	GTEX-PWCY-0726-SM-48TCS	GTEX-11DZ1-2026-SM-5A5KG	GTEX-PX3G-0726-SM-48TZT	GTEX-YB5E-1026-SM-5IFI2	GTEX-ZTTD-1426-SM-4YCEX	GTEX-WFG8-1026-SM-4LVMZ	GTEX-11TUW-1226-SM-5GU7C	GTEX-12WSL-1326-SM-5LZVW	GTEX-11I78-1526-SM-5A5K7	GTEX-WOFM-0426-SM-4OOSG	GTEX-XGQ4-1526-SM-4AT6H	GTEX-Y5V6-1026-SM-4VBS2	GTEX-ZVT3-1426-SM-59HLP	GTEX-13G51-0926-SM-5IFFU	GTEX-ZAB4-1126-SM-5HL86	GTEX-ZT9W-1326-SM-51MTB	GTEX-11P81-0926-SM-59874	GTEX-ZYT6-1226-SM-5E44Q	GTEX-R45C-1226-SM-48FEE	GTEX-PWCY-0826-SM-48TCR	GTEX-NPJ8-1926-SM-3MJGB	GTEX-N7MT-0326-SM-48TDP	GTEX-XQ8I-1826-SM-4BOOJ	GTEX-ZGAY-1526-SM-4WWEO	GTEX-1211K-0926-SM-5FQTL	GTEX-ZQG8-2226-SM-5DUWD	GTEX-R55E-1326-SM-48FCR	GTEX-Z9EW-0526-SM-5HL8S	GTEX-XV7Q-1026-SM-4BRVR	GTEX-12ZZX-1326-SM-5DUWI	GTEX-OIZG-1026-SM-3LK5X	GTEX-Y3I4-1026-SM-4TT2C	GTEX-P4QS-0726-SM-3NMCZ	GTEX-145LV-1426-SM-5Q5BV	GTEX-13QJ3-1826-SM-5S2PT
RBM15	1.49302416657385	1.49302416657385	1.49302416657385	1.49302416657385	1.49302416657385	1.49302416657385	1.49302416657385	1.49302416657385	1.49302416657385	1.49302416657385	1.49302416657385	1.49302416657385	1.49302416657385	1.49302416657385	1.49302416657385	1.49302416657385	1.49302416657385	1.49302416657385	1.49302416657385	1.49302416657385	1.49302416657385	1.49302416657385	1.49302416657385	1.49302416657385	1.49302416657385	1.49302416657385	1.49302416657385	1.49302416657385	1.49302416657385	1.49302416657385	1.49302416657385	1.49302416657385	1.49302416657385	1.49302416657385	1.49302416657385	1.49302416657385	1.49302416657385	1.49302416657385	1.49302416657385	1.49302416657385	1.49302416657385	1.49302416657385	1.49302416657385	1.49302416657385	1.49302416657385	1.49302416657385	1.49302416657385	1.49302416657385	1.49302416657385
YTHDF1	3.68658093194915	3.93982798412833	3.68658093194915	3.68658093194915	3.43259253909201	3.93982798412833	3.93982798412833	3.93982798412833	3.68658093194915	3.43259253909201	3.43259253909201	3.68658093194915	3.43259253909201	3.43259253909201	3.93982798412833	3.68658093194915	3.43259253909201	3.43259253909201	3.43259253909201	3.43259253909201	3.93982798412833	3.68658093194915	3.93982798412833	3.93982798412833	3.68658093194915	3.93982798412833	3.43259253909201	3.68658093194915	3.43259253909201	3.68658093194915	3.18086461838983	3.68658093194915	3.68658093194915	3.43259253909201	3.68658093194915	3.68658093194915	3.68658093194915	3.43259253909201	3.93982798412833	4.25773161378935	3.68658093194915	3.93982798412833	3.43259253909201	3.93982798412833	3.68658093194915	3.43259253909201	3.43259253909201	3.43259253909201	3.68658093194915
METTL3	5.10038949223971	5.10038949223971	4.564456877954	5.10038949223971	4.564456877954	5.41016070289346	3.68658093194915	4.564456877954	5.10038949223971	4.564456877954	4.81211693412833	4.564456877954	4.564456877954	4.564456877954	4.564456877954	5.10038949223971	4.564456877954	4.564456877954	4.564456877954	4.564456877954	4.81211693412833	4.564456877954	4.25773161378935	4.564456877954	4.81211693412833	4.564456877954	4.81211693412833	4.81211693412833	4.81211693412833	4.25773161378935	4.564456877954	5.10038949223971	5.41016070289346	4.564456877954	4.81211693412833	4.81211693412833	5.10038949223971	4.564456877954	4.81211693412833	4.564456877954	4.81211693412833	4.564456877954	4.564456877954	4.81211693412833	4.25773161378935	4.564456877954	3.68658093194915	4.81211693412833	5.10038949223971
ZC3H13	2.89700586306295	2.89700586306295	3.18086461838983	3.18086461838983	3.18086461838983	2.89700586306295	3.18086461838983	2.62381312807506	3.18086461838983	3.18086461838983	3.18086461838983	2.89700586306295	2.62381312807506	3.18086461838983	2.62381312807506	2.89700586306295	3.18086461838983	3.18086461838983	3.18086461838983	3.18086461838983	2.89700586306295	3.18086461838983	2.62381312807506	2.89700586306295	2.62381312807506	2.62381312807506	2.89700586306295	2.89700586306295	2.62381312807506	2.89700586306295	3.43259253909201	3.18086461838983	2.89700586306295	3.18086461838983	3.43259253909201	2.62381312807506	2.89700586306295	3.18086461838983	2.62381312807506	2.89700586306295	2.89700586306295	3.18086461838983	3.18086461838983	2.62381312807506	2.89700586306295	3.18086461838983	3.18086461838983	3.18086461838983	2.89700586306295
WTAP	4.81211693412833	4.81211693412833	5.41016070289346	4.81211693412833	4.81211693412833	4.564456877954	5.41016070289346	5.41016070289346	5.41016070289346	4.81211693412833	5.10038949223971	5.41016070289346	5.10038949223971	5.41016070289346	5.41016070289346	5.41016070289346	4.81211693412833	5.10038949223971	5.10038949223971	5.10038949223971	5.10038949223971	5.41016070289346	5.41016070289346	5.41016070289346	5.41016070289346	5.41016070289346	5.41016070289346	5.10038949223971	5.10038949223971	5.10038949223971	4.81211693412833	4.81211693412833	5.10038949223971	5.41016070289346	5.41016070289346	5.41016070289346	4.81211693412833	5.10038949223971	5.10038949223971	5.10038949223971	5.41016070289346	5.41016070289346	5.10038949223971	5.10038949223971	5.10038949223971	5.41016070289346	5.41016070289346	5.41016070289346	4.81211693412833
YTHDC1	4.564456877954	4.564456877954	5.10038949223971	5.41016070289346	5.10038949223971	4.81211693412833	4.81211693412833	5.10038949223971	4.564456877954	5.10038949223971	4.564456877954	4.81211693412833	4.81211693412833	4.81211693412833	5.10038949223971	4.81211693412833	5.10038949223971	4.81211693412833	4.81211693412833	4.81211693412833	4.564456877954	4.81211693412833	5.10038949223971	4.81211693412833	5.10038949223971	5.10038949223971	5.10038949223971	5.41016070289346	5.41016070289346	5.41016070289346	5.10038949223971	4.564456877954	4.564456877954	4.81211693412833	5.10038949223971	5.10038949223971	4.564456877954	4.81211693412833	5.41016070289346	3.93982798412833	5.10038949223971	5.10038949223971	4.81211693412833	5.41016070289346	5.41016070289346	4.81211693412833	4.81211693412833	4.564456877954	4.564456877954
METTL14	2.62381312807506	2.62381312807506	2.62381312807506	2.62381312807506	2.62381312807506	2.62381312807506	2.89700586306295	3.43259253909201	2.62381312807506	2.89700586306295	2.62381312807506	2.62381312807506	2.89700586306295	2.62381312807506	3.18086461838983	2.62381312807506	2.89700586306295	2.62381312807506	2.62381312807506	2.89700586306295	2.62381312807506	2.89700586306295	2.89700586306295	2.62381312807506	3.43259253909201	3.43259253909201	2.62381312807506	2.62381312807506	2.89700586306295	2.62381312807506	2.89700586306295	2.62381312807506	2.62381312807506	2.89700586306295	2.62381312807506	2.89700586306295	2.62381312807506	2.89700586306295	2.89700586306295	3.18086461838983	2.62381312807506	2.89700586306295	2.62381312807506	2.89700586306295	2.62381312807506	2.62381312807506	2.89700586306295	2.62381312807506	2.62381312807506
YTHDF2	3.43259253909201	3.68658093194915	4.25773161378935	4.564456877954	3.93982798412833	3.43259253909201	4.25773161378935	4.81211693412833	3.93982798412833	3.68658093194915	3.93982798412833	3.93982798412833	3.68658093194915	4.25773161378935	4.81211693412833	4.25773161378935	3.68658093194915	3.93982798412833	3.68658093194915	3.93982798412833	3.68658093194915	3.93982798412833	4.81211693412833	5.10038949223971	4.564456877954	4.81211693412833	4.564456877954	4.25773161378935	4.25773161378935	4.81211693412833	3.68658093194915	3.43259253909201	3.93982798412833	3.93982798412833	4.564456877954	4.25773161378935	3.93982798412833	3.68658093194915	4.564456877954	4.81211693412833	4.564456877954	4.81211693412833	3.68658093194915	4.25773161378935	4.81211693412833	3.93982798412833	3.93982798412833	3.68658093194915	3.93982798412833
FTO	4.25773161378935	3.43259253909201	3.93982798412833	2.89700586306295	4.25773161378935	3.68658093194915	4.564456877954	2.89700586306295	3.43259253909201	4.25773161378935	4.25773161378935	3.18086461838983	3.93982798412833	3.68658093194915	3.43259253909201	3.43259253909201	4.25773161378935	4.25773161378935	3.93982798412833	4.25773161378935	3.18086461838983	4.25773161378935	3.43259253909201	3.18086461838983	3.18086461838983	3.18086461838983	3.93982798412833	3.18086461838983	3.18086461838983	3.18086461838983	4.25773161378935	3.93982798412833	3.43259253909201	4.25773161378935	2.89700586306295	3.18086461838983	3.43259253909201	4.25773161378935	3.68658093194915	3.43259253909201	3.43259253909201	3.43259253909201	3.93982798412833	3.68658093194915	3.18086461838983	4.25773161378935	4.564456877954	3.93982798412833	3.43259253909201
YTHDC2	3.18086461838983	3.18086461838983	2.89700586306295	3.43259253909201	2.89700586306295	3.18086461838983	2.62381312807506	3.18086461838983	2.89700586306295	2.62381312807506	2.89700586306295	3.43259253909201	3.18086461838983	2.89700586306295	2.89700586306295	3.18086461838983	2.62381312807506	2.89700586306295	2.89700586306295	2.62381312807506	3.43259253909201	2.62381312807506	3.18086461838983	3.43259253909201	2.89700586306295	2.89700586306295	3.18086461838983	3.43259253909201	3.68658093194915	3.43259253909201	2.62381312807506	2.89700586306295	3.18086461838983	2.62381312807506	3.18086461838983	3.43259253909201	3.18086461838983	2.62381312807506	3.18086461838983	2.62381312807506	3.18086461838983	2.62381312807506	2.89700586306295	3.43259253909201	3.43259253909201	2.89700586306295	2.62381312807506	2.89700586306295	3.18086461838983
KIAA1429	3.93982798412833	4.25773161378935	3.43259253909201	3.93982798412833	3.68658093194915	4.25773161378935	3.43259253909201	3.68658093194915	4.25773161378935	3.93982798412833	3.68658093194915	4.25773161378935	4.25773161378935	3.93982798412833	3.68658093194915	3.93982798412833	3.93982798412833	3.68658093194915	4.25773161378935	3.68658093194915	4.25773161378935	3.43259253909201	3.68658093194915	3.68658093194915	3.93982798412833	3.68658093194915	3.68658093194915	3.93982798412833	3.93982798412833	3.93982798412833	3.93982798412833	4.25773161378935	4.25773161378935	3.68658093194915	3.93982798412833	3.93982798412833	4.25773161378935	3.93982798412833	3.43259253909201	3.68658093194915	3.93982798412833	3.68658093194915	4.25773161378935	3.18086461838983	3.93982798412833	3.68658093194915	4.25773161378935	4.25773161378935	4.25773161378935
HNRNPC	6.96409835700968	6.96409835700968	6.96409835700968	6.96409835700968	6.96409835700968	6.96409835700968	6.96409835700968	6.96409835700968	6.96409835700968	6.96409835700968	6.96409835700968	6.96409835700968	6.96409835700968	6.96409835700968	6.96409835700968	6.96409835700968	6.96409835700968	6.96409835700968	6.96409835700968	6.96409835700968	6.96409835700968	6.96409835700968	6.96409835700968	6.96409835700968	6.96409835700968	6.96409835700968	6.96409835700968	6.96409835700968	6.96409835700968	6.96409835700968	6.96409835700968	6.96409835700968	6.96409835700968	6.96409835700968	6.96409835700968	6.96409835700968	6.96409835700968	6.96409835700968	6.96409835700968	6.96409835700968	6.96409835700968	6.96409835700968	6.96409835700968	6.96409835700968	6.96409835700968	6.96409835700968	6.96409835700968	6.96409835700968	6.96409835700968
ALKBH5	5.41016070289346	5.41016070289346	4.81211693412833	4.25773161378935	5.41016070289346	5.10038949223971	5.10038949223971	4.25773161378935	4.81211693412833	5.41016070289346	5.41016070289346	5.10038949223971	5.41016070289346	5.10038949223971	4.25773161378935	4.564456877954	5.41016070289346	5.41016070289346	5.41016070289346	5.41016070289346	5.41016070289346	5.10038949223971	4.564456877954	4.25773161378935	4.25773161378935	4.25773161378935	4.25773161378935	4.564456877954	4.564456877954	4.564456877954	5.41016070289346	5.41016070289346	4.81211693412833	5.10038949223971	4.25773161378935	4.564456877954	5.41016070289346	5.41016070289346	4.25773161378935	5.41016070289346	4.25773161378935	4.25773161378935	5.41016070289346	4.564456877954	4.564456877954	5.10038949223971	5.10038949223971	5.10038949223971	5.41016070289346
[truncated: 777 more columns]
