# Supplementary material for: Network analysis of miRNA targeting m6A-related genes in patients with esophageal cancer
Source: PeerJ. 2021 Jul 29;9:e11893. doi: 10.7717/peerj.11893 (PMC8325912; doi:10.7717/peerj.11893)
Supplement: Supplemental Information 1 [file peerj-09-11893-s001.zip › Supplemental Materials/1.M6A differential analysis/down.xls]

logFC	AveExpr	t	P.Value	adj.P.Val	B
METTL3	-1.61791481554617	4.31638292671842	-44.8655175158008	4.59829496417524e-225	1.99259448447594e-224	504.468127013316
WTAP	-0.877634606700072	4.97721873065789	-33.1752510486489	8.25105012657505e-155	2.14527303290951e-154	342.666335582069
YTHDC1	-0.820371370371673	4.72791873953171	-29.1458941753996	1.56387904548727e-129	3.38840459855576e-129	284.466030010902
METTL14	-0.843312117625577	2.58695772489035	-27.9005373034198	1.07855416333379e-121	2.00302916047704e-121	266.421194282483
FTO	-0.867708075731076	3.51796108169984	-18.5021226579609	2.35645842153543e-64	3.40377327555117e-64	134.510055130529
YTHDC2	-0.297624061913955	3.00707149244417	-9.21986518952751	2.35069255046195e-19	3.05590031560053e-19	31.3519133045974
KIAA1429	-0.235439822657503	3.86351967610306	-8.51887807553427	7.41354900862394e-17	8.76146701019192e-17	25.6624231465015
HNRNPC	-0.222442193388316	6.88447174205137	-6.84964458941977	1.43210634160565e-11	1.55144853673946e-11	13.6750157489278
