# Supplementary material for: Network analysis of miRNA targeting m6A-related genes in patients with esophageal cancer
Source: PeerJ. 2021 Jul 29;9:e11893. doi: 10.7717/peerj.11893 (PMC8325912; doi:10.7717/peerj.11893)
Supplement: Supplemental Information 1 [file peerj-09-11893-s001.zip › Supplemental Materials/1.M6A differential analysis/geneSigExp-TCGA.txt]

ID	TCGA-L5-A4OR-11A	TCGA-L5-A4OG-11A	TCGA-L5-A4OQ-11A	TCGA-IC-A6RF-11A	TCGA-L5-A4OJ-11A	TCGA-IC-A6RE-11A	TCGA-V5-A7RE-11A	TCGA-V5-AASX-11A	TCGA-L5-A4OF-11A	TCGA-L5-A4OO-11A	TCGA-L5-A43C-11A	TCGA-2H-A9GK-01A	TCGA-LN-A4A4-01A	TCGA-L5-A4OI-01A	TCGA-L5-A4OM-01A	TCGA-L5-A4OG-01A	TCGA-L5-A88Y-01A	TCGA-R6-A6XQ-01B	TCGA-ZR-A9CJ-01B	TCGA-L5-A8NW-01A	TCGA-S8-A6BV-01A	TCGA-2H-A9GM-01A	TCGA-LN-A4A5-01A	TCGA-LN-A7HY-01A	TCGA-2H-A9GL-01A	TCGA-IG-A3YA-01A	TCGA-JY-A6FB-01A	TCGA-JY-A938-01A	TCGA-LN-A49Y-01A	TCGA-LN-A5U6-01A	TCGA-L5-A88S-01A	TCGA-JY-A6FD-01A	TCGA-LN-A4A1-01A	TCGA-JY-A6FA-01A	TCGA-JY-A93C-01A	TCGA-LN-A49O-01A	TCGA-L7-A6VZ-01A	TCGA-L5-A88Z-01A	TCGA-R6-A6DN-01B	TCGA-JY-A6FH-01A	TCGA-L5-A8NU-01A	TCGA-2H-A9GG-01A	TCGA-IG-A625-01A	TCGA-LN-A49U-01A	TCGA-V5-A7RE-01A	TCGA-Q9-A6FW-01A	TCGA-2H-A9GR-01A	TCGA-VR-A8ER-01A	TCGA-IG-A97H-01A
KIAA1429	3.703585	3.699309	3.681151	3.186771	3.618641	3.20765	3.554607	3.75082	3.613415	3.642095	3.878288	3.510593	4.473168	3.629628	3.631235	3.725936	3.034474	3.053962	3.671964	3.70521	3.409442	3.24317	3.894222	3.00782	3.323855	3.832239	2.786711	3.769599	3.263895	3.77027	3.206414	4.011198	4.200685	3.879719	3.924	4.187275	3.877615	3.423387	3.612756	3.349776	2.990519	3.785051	3.736179	3.762235	3.6274	3.216208	2.811106	4.042943	3.113878
HNRNPC***	5.392517	5.267104	5.533917	5.662372	5.269673	5.538033	5.712531	5.999698	5.409425	5.485981	5.571994	5.721004	6.338972	5.952977	6.028606	5.547851	5.237182	5.794918	6.136599	5.513133	5.916814	6.054334	5.916814	6.114049	6.46249	6.365939	5.857628	5.912269	6.428215	6.128499	5.600951	5.907816	5.90557	6.05938	5.851185	6.280984	5.726658	6.0189	5.916814	6.015276	5.866181	6.106342	6.369088	6.628449	6.212799	5.857628	5.790887	6.077978	6.175336
RBM15	2.597523	2.668737	3.136476	3.000232	2.736894	2.876043	3.294641	3.402522	3.417375	3.059151	2.497644	3.655474	2.329523	3.241633	3.876553	2.807451	2.734465	2.50067	2.992027	3.150332	3.347848	2.853645	3.299014	2.388385	3.953553	3.432903	3.681835	3.387088	3.264825	3.237557	2.758313	3.602735	2.841908	3.537904	2.922477	3.509617	3.249379	2.620071	3.021131	3.679175	2.703479	2.499495	3.080008	3.062121	3.014752	3.043933	2.841908	2.974759	2.985094
METTL14**	2.454648	2.355616	2.868504	2.29374	2.591204	2.238132	2.480696	2.845195	2.444221	2.683254	2.679584	2.036712	2.283445	2.611922	2.67052	1.95939	1.980951	1.7499	2.381187	2.283445	2.433058	1.80798	2.587594	2.236582	2.775798	2.81447	2.015971	2.716752	2.71492	2.661492	1.895254	2.502745	2.04406	1.853093	2.180443	2.227143	1.945368	2.413321	2.331725	1.864222	1.943982	2.645038	1.802193	2.388097	2.175549	2.094037	1.864514	2.321295	2.494712
YTHDC2*	2.813535	2.963296	3.174406	3.289026	2.845487	3.063329	2.904396	2.204053	3.472119	3.375859	2.69466	2.89349	3.015997	3.268292	2.826272	2.86455	2.947005	2.665677	1.895534	3.684852	2.403969	2.840093	3.042398	2.056883	2.65795	2.907127	2.776439	2.663569	3.006614	2.243548	2.61794	3.367414	3.051508	2.985094	2.983516	3.263591	3.200963	3.122591	2.752593	2.36117	2.803552	1.505715	3.337827	2.643514	2.656116	3.182723	2.280095	2.38934	2.081725
METTL3	2.776439	2.692893	2.850043	2.774918	2.752593	2.638754	2.386348	2.712817	2.865961	2.765841	2.756795	2.676591	3.806397	2.875096	3.079695	2.47727	2.278281	2.233592	3.00356	2.868801	2.715074	2.661197	2.866977	3.167939	2.987163	2.960929	2.671738	3.269831	2.920984	2.878165	2.213111	2.323162	3.522544	3.145429	3.608871	3.067851	2.47759	2.671738	2.547988	2.770732	2.386077	2.795414	2.903188	3.578678	3.083928	2.123555	2.828056	2.454182	2.862428
ZC3H13*	5.390318	5.169982	5.65682	4.426181	5.314514	4.05613	4.015821	4.681668	5.055846	6.095974	5.547851	3.891502	4.989971	4.651329	4.833515	5.224353	4.339944	4.21565	4.617282	4.45379	5.654936	4.715566	4.999254	4.115624	5.651275	4.282028	3.827092	4.82313	5.800013	4.878083	4.360904	3.344705	4.82707	3.646027	4.723205	3.755507	3.628041	4.719877	4.860424	4.662528	4.765072	5.906644	4.809562	5.166966	4.012253	4.753148	5.268402	4.277258	5.350486
WTAP	4.128283	4.038531	4.595372	4.112315	4.368247	4.089996	4.913742	4.333023	4.170072	4.52128	4.371938	4.926145	3.805037	4.432107	4.684402	4.28876	3.963234	4.23414	4.418696	4.027348	4.679378	4.605705	3.786428	4.701418	4.666167	4.57647	4.48263	3.78538	4.543855	4.615538	4.688034	4.907488	4.192595	4.478351	3.699988	4.854917	4.67211	3.540111	3.734555	3.5232	4.329831	3.922929	4.162011	4.20144	4.087397	4.576939	4.05538	4.360501	4.601641
YTHDF1**	4.687569	4.736891	5.021873	5.033741	5.197848	4.698185	5.456149	5.324183	5.006922	5.117075	4.928763	5.475695	4.94945	5.341478	4.959036	5.746743	5.425074	5.507427	6.10495	5.486787	5.223097	6.298948	5.273686	5.849125	4.934599	4.947903	5.787831	5.330485	5.001498	5.074252	5.374468	5.369613	5.311839	5.952977	5.597456	5.019137	5.845083	5.269673	5.505854	5.607944	5.040013	5.061011	4.973675	4.876544	5.40275	4.966509	5.183601	5.437201	5.500251
YTHDC1	4.181587	4.339944	4.150418	4.260022	4.423687	4.075179	4.150808	4.206044	4.070753	4.298611	4.393359	4.175434	4.350818	4.053879	4.662091	4.022293	3.944688	3.614432	3.983624	4.55922	4.606617	4.761692	4.403472	4.293521	4.698185	4.614188	3.528623	4.279633	4.623029	4.080683	3.558453	3.941527	3.770972	4.662091	4.036726	3.993956	3.459459	4.145115	3.743841	3.69302	4.254946	4.594479	4.342343	3.614095	3.787838	4.552588	4.116743	4.107391	4.443293
FTO	2.589428	2.812622	3.991136	2.674499	2.654572	2.601786	2.497043	3.058543	2.425789	3.350368	2.788208	2.428217	3.214132	2.093142	3.227046	3.3045	2.218592	2.657305	3.141126	2.67236	2.260421	2.544147	3.646027	2.8673	2.539265	3.120447	2.836157	2.022508	2.649245	2.828683	3.215913	3.512241	2.983222	2.574652	2.19029	2.696478	2.104247	3.116084	2.80083	1.979924	2.854539	2.766749	3.324167	3.350053	2.236886	2.469049	1.806421	3.207953	2.035507
YTHDF2	4.777121	4.758355	4.900221	5.214774	5.046241	5.112891	5.161581	5.40275	4.959553	4.647675	4.957486	5.156788	4.720838	5.315837	5.460956	4.691743	4.933582	4.866511	4.011895	5.184847	5.166966	5.118883	5.164589	4.466383	5.317203	5.734215	5.022434	5.490721	5.641462	5.024688	4.760741	4.973675	5.57361	5.547003	4.353209	5.020805	4.581694	4.539927	4.510926	4.496165	4.825569	5.049046	5.41158	5.22816	4.826068	5.170673	4.776122	4.307773	5.551135
ALKBH5	5.675162	5.730388	6.055597	5.652165	5.708803	5.231327	5.0297	5.121227	5.49711	5.894185	6.202874	5.020805	5.933793	5.128385	5.420536	5.164589	5.108767	5.391045	4.831057	5.101753	4.825569	4.687569	5.65682	5.920172	5.028003	5.552852	5.676049	5.01251	5.162813	5.627181	5.590552	6.082919	5.216015	5.688074	6.016476	6.140496	5.320663	5.846138	5.58299	5.273011	5.436433	5.292386	5.22816	5.616688	5.151319	4.654943	5.100587	4.745991	5.283672
[truncated: 124 more columns]
