# Supplementary material for: Network analysis of miRNA targeting m6A-related genes in patients with esophageal cancer
Source: PeerJ. 2021 Jul 29;9:e11893. doi: 10.7717/peerj.11893 (PMC8325912; doi:10.7717/peerj.11893)
Supplement: Supplemental Information 1 [file peerj-09-11893-s001.zip › Supplemental Materials/1.M6A differential analysis/m6Aexp.txt]

geneNames	TCGA-L5-A4OR-11A	TCGA-L5-A4OG-11A	TCGA-L5-A4OQ-11A	TCGA-IC-A6RF-11A	TCGA-L5-A4OJ-11A	TCGA-IC-A6RE-11A	TCGA-V5-A7RE-11A	TCGA-V5-AASX-11A	TCGA-L5-A4OF-11A	TCGA-L5-A4OO-11A	TCGA-L5-A43C-11A	TCGA-2H-A9GK-01A	TCGA-LN-A4A4-01A	TCGA-L5-A4OI-01A	TCGA-L5-A4OM-01A	TCGA-L5-A4OG-01A	TCGA-L5-A88Y-01A	TCGA-R6-A6XQ-01B	TCGA-ZR-A9CJ-01B	TCGA-L5-A8NW-01A	TCGA-S8-A6BV-01A	TCGA-2H-A9GM-01A	TCGA-LN-A4A5-01A	TCGA-LN-A7HY-01A	TCGA-2H-A9GL-01A	TCGA-IG-A3YA-01A	TCGA-JY-A6FB-01A	TCGA-JY-A938-01A	TCGA-LN-A49Y-01A	TCGA-LN-A5U6-01A	TCGA-L5-A88S-01A	TCGA-JY-A6FD-01A	TCGA-LN-A4A1-01A	TCGA-JY-A6FA-01A	TCGA-JY-A93C-01A	TCGA-LN-A49O-01A	TCGA-L7-A6VZ-01A	TCGA-L5-A88Z-01A	TCGA-R6-A6DN-01B	TCGA-JY-A6FH-01A	TCGA-L5-A8NU-01A	TCGA-2H-A9GG-01A	TCGA-IG-A625-01A	TCGA-LN-A49U-01A	TCGA-V5-A7RE-01A	TCGA-Q9-A6FW-01A	TCGA-2H-A9GR-01A	TCGA-VR-A8ER-01A	TCGA-IG-A97H-01A
KIAA1429	3.703584666	3.69930914	3.68115106	3.186770625	3.618640593	3.20765015	3.554606652	3.750820133	3.613414761	3.64209462	3.878287669	3.51059283	4.473167539	3.629627879	3.631234747	3.725936432	3.034474297	3.053961799	3.671963794	3.705209907	3.409441893	3.24317014	3.894222181	3.007819766	3.323854777	3.832239354	2.786711495	3.769598895	3.263894903	3.770270036	3.206413655	4.011198147	4.200684965	3.879718972	3.924000181	4.187274814	3.877614986	3.423386889	3.612756382	3.349775818	2.99051873	3.785050548	3.736179458	3.7622347	3.627399867	3.216208418	2.811106012	4.042943099	3.113878241
HNRNPC	5.392517028	5.267104379	5.533916581	5.662371574	5.269673339	5.538033495	5.712531171	5.999697991	5.409425119	5.485981039	5.571993982	5.721003553	6.338972347	5.952976594	6.028606466	5.547850573	5.23718175	5.794917754	6.136599398	5.513133451	5.916813551	6.054333577	5.916813551	6.114048547	6.462490284	6.365938907	5.857627719	5.912268542	6.428215482	6.128498996	5.600951	5.907815612	5.905570355	6.059380408	5.851184609	6.280983966	5.726658096	6.018900241	5.916813551	6.015276348	5.866180796	6.106341541	6.369087638	6.628448704	6.212798775	5.857627719	5.790887174	6.077977538	6.175335905
RBM15	2.597523112	2.668736509	3.136476447	3.000232424	2.7368939	2.876042869	3.294641233	3.402522236	3.417374715	3.059151185	2.497643607	3.655473744	2.329522605	3.241632532	3.876552662	2.807451338	2.734465182	2.500669992	2.992027481	3.150332117	3.34784848	2.853644794	3.299013737	2.388384572	3.953553249	3.432903443	3.681835058	3.387087603	3.264825022	3.237557324	2.758312681	3.602734595	2.841908448	3.537904321	2.922477283	3.50961726	3.249379068	2.620070762	3.021131187	3.679174542	2.703479362	2.49949486	3.080007948	3.062121085	3.014751509	3.043932606	2.841908448	2.974759063	2.985093971
METTL14	2.454648454	2.355615592	2.868504152	2.293740355	2.59120406	2.238132071	2.480695993	2.845194823	2.444221197	2.683254117	2.67958436	2.036711844	2.283444668	2.61192184	2.670519594	1.959390151	1.980951498	1.749899864	2.38118655	2.283444668	2.43305805	1.807979993	2.587593748	2.23658174	2.775798202	2.81447031	2.015971401	2.716751596	2.714920458	2.661491699	1.895253808	2.502745137	2.044059988	1.853092759	2.180442914	2.227142597	1.945367584	2.413321092	2.33172516	1.864222076	1.943982063	2.645037968	1.80219267	2.388096664	2.175548792	2.094036611	1.864513906	2.321295381	2.49471243
YTHDC2	2.813534847	2.963296042	3.174406187	3.289025818	2.845487461	3.063328619	2.90439551	2.20405271	3.47211866	3.375859112	2.694660194	2.893490412	3.015997112	3.268291753	2.826272213	2.864550247	2.947004707	2.665677444	1.895534372	3.684851799	2.403969165	2.840092756	3.042398491	2.056883412	2.657949749	2.907127437	2.776438923	2.663568656	3.006613699	2.243547751	2.617940033	3.36741351	3.051508329	2.985093971	2.983516396	3.26359143	3.200962995	3.122590717	2.75259348	2.361169978	2.803551517	1.505714935	3.3378272	2.643513743	2.656115758	3.182723473	2.280094746	2.389339606	2.081724561
METTL3	2.776438923	2.692892954	2.850042808	2.774917646	2.75259348	2.63875416	2.386347929	2.712817071	2.865961333	2.765840691	2.756794712	2.676591368	3.806396733	2.875096148	3.079694716	2.47726979	2.278280817	2.233591755	3.00356017	2.86880078	2.715073704	2.661197223	2.866977391	3.167939071	2.987162586	2.960929252	2.671738303	3.269831048	2.920984462	2.878165437	2.213110616	2.32316171	3.522544294	3.145429143	3.608871304	3.067851298	2.477590393	2.671738303	2.547987585	2.770731502	2.386077294	2.795414024	2.903188337	3.578677873	3.083928129	2.123554697	2.828056341	2.454182314	2.862428373
ZC3H13	5.390318149	5.169981903	5.656819804	4.426181044	5.314514244	4.056130405	4.015821181	4.68166833	5.055845677	6.095974261	5.547850573	3.891501509	4.989971048	4.651328517	4.833514594	5.224352574	4.339943777	4.215649883	4.617281844	4.453789867	5.654935671	4.715565783	4.999254307	4.11562397	5.651274967	4.282027686	3.827092422	4.823130249	5.800013428	4.878083179	4.36090442	3.344705134	4.827070482	3.646026952	4.723205386	3.755507419	3.628041292	4.719876522	4.860423973	4.662528243	4.765072125	5.906644413	4.809561887	5.166966472	4.012253383	4.753148435	5.268401925	4.277257553	5.350486008
WTAP	4.12828331	4.038530987	4.595372263	4.112314759	4.368247429	4.08999579	4.913742254	4.333022844	4.170071978	4.521280199	4.371937694	4.926144666	3.805036728	4.432107088	4.684401505	4.288760316	3.9632344	4.234139617	4.418696355	4.027347989	4.679378188	4.605704658	3.786428027	4.701417902	4.666167017	4.576470371	4.482630172	3.78537976	4.543854514	4.615537792	4.688033859	4.907488274	4.192595445	4.478351074	3.699987792	4.854917255	4.672109626	3.540111143	3.73455489	3.523199623	4.329830836	3.9229295	4.16201062	4.201440488	4.087397092	4.576939467	4.055379999	4.360500919	4.601640585
YTHDF1	4.687569485	4.736890661	5.021872838	5.033740958	5.197847835	4.698185053	5.456149385	5.324183144	5.006921708	5.117074702	4.928763169	5.475694633	4.94945033	5.341477958	4.959035942	5.746742972	5.42507417	5.507427093	6.104949944	5.486786999	5.223096513	6.29894769	5.273686152	5.849125335	4.934599052	4.947903018	5.787831089	5.330485148	5.001497745	5.074252098	5.374467999	5.369613132	5.311839326	5.952976594	5.59745603	5.019136854	5.845082627	5.269673339	5.505854389	5.607943926	5.040013194	5.061011187	4.973674885	4.876543959	5.402750297	4.966509415	5.183601422	5.437200699	5.500251493
YTHDC1	4.181586827	4.339943777	4.150418294	4.260022147	4.423686813	4.075178768	4.150807833	4.206043794	4.070752918	4.298610932	4.393358651	4.175434152	4.350818323	4.053878857	4.66209063	4.022293496	3.944688076	3.614431746	3.983623789	4.559220139	4.606617212	4.761692057	4.403471568	4.293521265	4.698185053	4.614188099	3.528622597	4.279632893	4.623028636	4.080682678	3.558453255	3.941526858	3.770971919	4.66209063	4.036725816	3.993955908	3.459459471	4.145114667	3.743840676	3.69301977	4.254946022	4.594478957	4.342343317	3.614094794	3.78783794	4.552588388	4.116742991	4.107391261	4.443293498
FTO	2.589427711	2.812621842	3.991136489	2.674498684	2.654571564	2.601786167	2.497042577	3.058542822	2.425788722	3.350368191	2.788207725	2.428217229	3.214131747	2.093141588	3.227045825	3.30449966	2.218592122	2.657305002	3.141125912	2.672360046	2.26042112	2.544146652	3.646026952	2.867300267	2.539265071	3.12044666	2.836157075	2.022508162	2.649245317	2.828682795	3.215912739	3.512241303	2.983221809	2.574651592	2.190290018	2.696477718	2.104246755	3.116083844	2.800830222	1.979923759	2.854538908	2.766749489	3.324167154	3.350053417	2.236886238	2.469049026	1.806421267	3.207953063	2.035507453
YTHDF2	4.777121291	4.758354894	4.900220786	5.214773819	5.046240746	5.112890964	5.161581318	5.402750297	4.959552663	4.647675191	4.957486342	5.156788429	4.720838477	5.31583703	5.46095623	4.691742924	4.933582213	4.86651115	4.01189531	5.184847219	5.166966472	5.118883112	5.16458858	4.466383168	5.317202764	5.734215351	5.022433863	5.490721476	5.641461704	5.024688109	4.760741259	4.973674885	5.573610004	5.547002637	4.353208996	5.020805199	4.581693556	4.539927202	4.510925611	4.496165131	4.825568787	5.049046213	5.411579935	5.228159708	4.826067564	5.170672773	4.776122195	4.307773056	5.551134689
ALKBH5	5.675161539	5.730387868	6.055596664	5.652164936	5.708803322	5.231326838	5.029700123	5.121226638	5.497109653	5.894185303	6.20287377	5.020805199	5.933793064	5.128385469	5.420535768	5.16458858	5.108766702	5.391045189	4.831057241	5.101752801	4.825568787	4.687569485	5.656819804	5.920171831	5.028002806	5.552851892	5.676049378	5.012509543	5.162812929	5.627180813	5.590551652	6.08291864	5.216014908	5.688073685	6.01647621	6.140495897	5.320663483	5.846137645	5.58298962	5.273010911	5.436432523	5.292385923	5.228159708	5.616687576	5.151319404	4.654942731	5.100587295	4.74599086	5.283671786
[truncated: 124 more columns]
