# Supplementary material for: Network analysis of miRNA targeting m6A-related genes in patients with esophageal cancer
Source: PeerJ. 2021 Jul 29;9:e11893. doi: 10.7717/peerj.11893 (PMC8325912; doi:10.7717/peerj.11893)
Supplement: Supplemental Information 1 [file peerj-09-11893-s001.zip › Supplemental Materials/1.M6A differential analysis/up1.xls]

logFC	AveExpr	t	P.Value	adj.P.Val	B
RBM15	1.72532853646631	1.87269518618116	65.8410457316768	0	0	754.403799151254
YTHDF1	1.58137920871804	3.9798169413625	49.1014330015918	7.24483741185301e-249	4.70914431770446e-248	559.29517732094
ZC3H13	1.49088350182379	3.32015294154483	42.307138895786	3.15458961784027e-210	1.02524162579809e-209	470.295110629471
YTHDF2	0.743378264046259	4.31821022134824	19.4263930375948	1.07347436718147e-69	1.74439584666989e-69	146.788172871987
ALKBH5	0.248374537311283	4.98474149765475	5.37945967208993	9.69730975299253e-08	9.69730975299253e-08	5.064918077555
