# Supplementary material for: Network analysis of miRNA targeting m6A-related genes in patients with esophageal cancer
Source: PeerJ. 2021 Jul 29;9:e11893. doi: 10.7717/peerj.11893 (PMC8325912; doi:10.7717/peerj.11893)
Supplement: Supplemental Information 1 [file peerj-09-11893-s001.zip › Supplemental Materials/10.Cox analysis of miRNA/expTime.txt]

id	futime	fustat	hsa-mir-186	hsa-mir-495	hsa-mir-320a	hsa-mir-320b-1	hsa-mir-320c-1	hsa-mir-548o	hsa-mir-320d-1
TCGA-L5-A4OO	101	0	7.421344021	3.006116306	8.975248078	1.545157861	0.713214543	0.713214543	0
TCGA-V5-A7RC	104	1	8.067650026	3.037948997	8.433092638	1.76740437	0.486184043	1.58672824	0.486184043
TCGA-Z6-A8JD	104	0	7.818599713	4.27715615	9.11365375	1.313808306	0.638989455	0.455746207	0.245795002
TCGA-JY-A6FE	112	1	8.395910023	1.528112684	8.89274872	2.45277912	0.957573659	0.305106688	0.305106688
TCGA-L5-A891	114	0	8.985629763	2.854308496	9.892596248	2.171609406	0.831022718	0.474537801	0.474537801
TCGA-IG-A4QS	118	1	8.825824972	3.033310753	9.512256965	1.822338579	0	0.508689278	0
TCGA-2H-A9GQ	128	1	9.276212963	2.6200998	9.054956523	0.716763556	1.19344438	1.19344438	0
TCGA-LN-A5U5	136	1	8.141818995	2.326597459	9.222943557	1.347493316	0.388397865	0	0
TCGA-IG-A8O2	142	1	8.139941953	2.819665118	10.70854732	2.624992446	1.168413548	0.617961368	1.049218809
TCGA-L5-A4OG	143	0	7.842405033	2.609559249	10.36371685	2.737728073	0.648022672	0.648022672	0
TCGA-L5-A4OT	149	1	7.911444236	4.008823536	10.4583454	2.971680943	0.852186655	0.681607582	0.681607582
TCGA-R6-A6KZ	154	1	8.241981401	3.096316341	10.242497	1.613401522	0.754096475	0	0
TCGA-Q9-A6FU	157	1	8.688782651	3.374270392	9.094994064	1.328379807	0	0.380996466	0
TCGA-V5-A7RB	161	1	8.731869119	2.106786154	8.681431024	1.072061884	0.633401449	0.351186182	0
TCGA-L5-A8NN	167	0	9.240397175	2.861286847	10.15618342	2.45316618	1.228264589	0	0.922375224
TCGA-2H-A9GL	180	1	7.624007893	2.640960972	8.986140575	1.79946327	0.6334898	0	0.351239337
TCGA-LN-A49K	180	1	7.965227389	1.573095753	9.661664861	1.311252569	0	0	0.579041086
TCGA-KH-A6WC	191	0	7.124500624	3.415480023	9.079845231	1.473065254	0.990395095	0.259840112	0.839462215
TCGA-R6-A6XQ	193	1	8.775050739	3.03489006	11.47634939	3.944077024	1.647129354	1.975129393	1.377997155
TCGA-RE-A7BO	213	1	8.611311385	3.53744766	10.50127148	3.067245983	0.547308662	0.758760264	0.547308662
TCGA-R6-A6L6	214	1	8.55655573	4.631815208	10.13551106	2.569978794	0.742752165	0.924342405	0.742752165
TCGA-L5-A4OW	217	1	7.820889959	3.484719347	9.918896042	1.805958542	0.699688433	0	0
TCGA-L5-A4OP	218	0	8.752772551	2.092369495	9.773245196	2.491770764	1.785909978	0.347144038	0
TCGA-L5-A88Z	225	0	6.7801355	2.790530596	8.512255241	0.774216509	0	0	0.306558566
TCGA-L5-A4OX	226	1	8.302019586	2.775235372	8.859282024	2.066488783	0	0	0
TCGA-R6-A6DQ	231	1	8.077539942	3.967258635	10.37310839	2.152162647	0.896259447	0	0
TCGA-2H-A9GK	232	1	8.033102153	2.162181994	9.31872744	1.899590974	0.319940424	0.995027126	0
TCGA-IC-A6RE	234	0	7.514363047	3.941372471	9.488051373	1.93105479	0.530281536	0.799379132	0.199210609
TCGA-L5-A8NM	236	1	8.606362803	2.244238918	10.15968713	2.244238918	0.553098976	0	0
TCGA-Q9-A6FW	238	0	7.407284567	2.597096095	9.219022905	1.028459531	0.672829919	0.531716314	0.199812407
TCGA-R6-A6DN	243	1	6.637753222	2.89811217	9.71338419	2.509489113	0	0.371154015	0
TCGA-VR-A8EW	247	1	7.473442396	2.5692315	9.08579774	1.841958632	0.555809285	0	0.555809285
TCGA-L5-A8NR	265	0	7.231920965	1.928836837	8.149003803	0.433958261	0	0.433958261	0
TCGA-2H-A9GN	272	1	9.186500424	3.784885755	9.898118682	2.200190758	0.847177544	1.136497877	0.484900147
TCGA-L5-A43M	272	0	8.1691559	4.006786859	10.04280253	2.761788001	1.407137351	0	1.023301489
TCGA-V5-AASX	273	0	7.568072536	2.86634958	9.76258357	1.924678748	1.261989276	0	0
TCGA-VR-AA7D	279	1	8.434813527	1.72036428	8.827100257	1.185935666	0.819721313	0	0.327712654
TCGA-V5-AASW	282	0	7.431303976	2.478315132	9.103900047	1.65615173	0.620996406	0.853520657	0.620996406
TCGA-R6-A6Y2	283	1	7.866182975	4.277771228	10.25397394	3.350294124	1.123866796	0.5575042	0.958614795
TCGA-IG-A4QT	283	1	8.979227369	3.280415202	9.872498748	2.421742239	0.698304726	0	0.698304726
TCGA-IG-A6QS	303	1	7.884908917	3.200683408	8.914680718	1.701918943	0	0.268852349	0.268852349
TCGA-L7-A6VZ	315	0	8.014402681	2.078830116	8.897960894	1.385332737	0.264884677	1.385332737	0
TCGA-LN-A49L	318	1	7.874858515	2.104763031	9.820542544	2.104763031	0.731403974	0	0.731403974
TCGA-LN-A7HV	320	0	7.37071307	3.460198535	8.954791704	1.518785386	0.226004115	0.226004115	0.226004115
TCGA-L7-A56G	330	1	8.909604273	2.977027269	9.74538525	2.247699094	0	0	0.700328737
TCGA-VR-AA7B	342	0	7.327459895	3.651089129	7.394409145	0.441072285	0.308487861	0.562492042	0.308487861
TCGA-LN-A4A9	351	1	7.908580732	2.692611541	8.977721756	0.475442918	0	0	0
TCGA-LN-A7HW	365	0	7.045165733	3.548942096	8.759270994	1.671071402	1.065058695	0	0.285048234
TCGA-LN-A9FP	366	0	6.620949077	2.327514633	7.835806731	0.400237337	0.296751056	0	0.064434526
TCGA-LN-A7HY	366	0	7.4353013	2.987584275	9.097190146	0.929110764	0.680535907	0.380027876	0
TCGA-IG-A97I	370	0	6.522224648	2.249993795	8.031894113	0.808477314	0	0	0
TCGA-LN-A7HX	372	0	8.030522534	2.838924143	9.312178328	1.983434732	0.577623632	0.577623632	0.317529834
TCGA-LN-A9FR	373	0	6.905362863	3.072622917	7.586088355	0.946077289	0.179351804	0.482462136	0
TCGA-LN-A5U6	375	0	7.390303613	3.098265423	9.063811281	1.176736371	0.443802887	0	0
TCGA-LN-A4MQ	375	0	8.028606092	3.424349195	9.319660663	1.646020685	0	0	0.383211584
TCGA-LN-A8HZ	375	0	7.495495683	2.566026752	8.986366516	1.532559342	0.463200781	0	0
TCGA-LN-A49P	375	0	8.025338685	2.692408227	8.912363974	1.347183733	0.672564739	0.439720998	0.161927658
TCGA-VR-A8ER	378	1	7.679894009	3.242933381	8.669388149	0.884962798	0.358665195	0.645681371	0
TCGA-LN-A49N	378	0	7.127257763	2.243250468	8.538449925	1.263325921	0.552699711	0.390908665	0
TCGA-LN-A49Y	379	0	8.880203809	3.931769276	10.47142832	1.394963508	1.152095134	0.859897213	0
TCGA-LN-A4A2	380	0	7.835226489	2.628918441	8.821926845	1.376054731	0.484286648	0	0
TCGA-LN-A4A1	383	0	7.719898086	2.401120082	9.222796868	2.617899559	0.514211155	0.514211155	0
TCGA-LN-A4A4	383	0	7.294677307	2.73044128	8.596246531	1.585000491	0	0.447474462	0
TCGA-LN-A49X	384	0	7.578368419	3.338196618	9.305987237	1.362484477	0.557172828	0.210548462	0
TCGA-LN-A49M	385	0	7.653999785	3.377716951	8.427448579	0.476566258	0	0	0
TCGA-R6-A8WG	386	1	8.908318764	3.052228589	10.69662006	3.452545622	0	0	1.218068167
TCGA-LN-A4A3	388	0	7.92000755	1.247510742	10.2396243	1.90636228	0	0	0.754594231
TCGA-IG-A625	390	1	7.79218719	1.506846145	10.23618478	1.839408598	0.941812458	0	0.243898139
TCGA-LN-A4A6	391	0	8.12941766	3.769038888	9.525547852	1.069377713	1.676744015	0.631583005	0.631583005
TCGA-LN-A9FQ	391	0	6.424528853	1.976160874	7.141035603	0.139060794	0.139060794	0.382460309	0.490314427
TCGA-L5-A8NH	393	1	8.483541796	2.009853424	9.715626459	2.389120443	0.683007389	0.683007389	1.493876835
TCGA-LN-A49S	400	0	7.857075967	4.092236282	9.152380366	2.191586653	0.777043014	0.440216581	0.440216581
TCGA-LN-A7HZ	401	0	7.713237862	2.942983223	10.2919789	3.226893505	1.032320934	0	0.273888227
TCGA-LN-A8I1	401	0	8.501498914	1.644304394	9.975252039	2.392850709	1.762015799	0.339987925	1.219544618
TCGA-LN-A4MR	402	0	7.58802553	2.156297586	8.807453041	0.318436012	0.318436012	0.318436012	0
TCGA-L5-A8NL	402	0	7.429883558	3.759560989	8.410653098	0.691437684	0.691437684	0.167329665	0.317254279
TCGA-LN-A49W	403	0	7.706020505	3.178013756	9.343355915	1.327393047	1.174986065	0	0
TCGA-LN-A49R	407	0	8.232202619	1.80490975	10.35943551	2.582109638	0.501494177	0.872913842	0.501494177
TCGA-LN-A8I0	407	0	7.194977801	2.859195333	9.747263826	2.74676335	0.860775325	0	0
TCGA-LN-A49O	408	0	8.29167726	5.39690709	9.502515603	1.549988475	1.549988475	0	0
TCGA-L5-A8NS	408	0	7.17769335	2.269611605	9.455059393	1.967887562	0.628530987	0.241226374	0
TCGA-L5-A8NI	410	1	8.821319179	4.589318927	9.949948219	2.332765783	0.899347351	0	0.657013406
TCGA-L5-A8NK	412	0	7.636937811	2.589650368	9.631491433	1.376914342	0.542328387	0	0
TCGA-2H-A9GM	424	1	8.038937728	3.546883103	9.197678952	1.389183511	1.389183511	0.404751653	0
TCGA-2H-A9GI	435	1	8.561921061	2.355644134	9.368709278	1.745569512	1.566113724	1.361121528	0.477378915
TCGA-XP-A8T8	437	0	7.338904086	3.31960623	10.30834448	2.805143638	1.062784868	0.347370852	0.861336083
TCGA-IG-A97H	441	0	8.358438018	2.69474962	9.714708717	2.493697541	0.881443011	0.275667436	0
TCGA-IG-A7DP	452	0	7.967486226	2.979038115	8.820570448	2.151307475	0.930448959	0.240221505	0
TCGA-V5-AASV	467	0	7.660924739	1.948793319	9.272161179	1.100443516	0	0	0
TCGA-LN-A49U	467	0	7.538149627	2.86323437	9.679112746	1.583544115	1.278856645	0	0
TCGA-L5-A88S	471	0	6.771351915	3.318637453	8.752860358	1.726145447	0.329401486	0.329401486	0.329401486
TCGA-LN-A4A8	472	0	7.991254943	3.124225223	9.978435509	1.652726026	1.193180669	0.51485851	0
TCGA-IC-A6RF	477	0	7.244033488	1.756469965	8.474151796	0.937258506	0.937258506	0.242422024	0.242422024
TCGA-R6-A8W5	480	1	8.286822528	3.520058983	9.738094066	2.115044899	0.964960444	0	0
TCGA-VR-AA7I	484	1	6.866469825	2.348157903	7.474213943	0.901451204	0.319599438	0.168631767	0
TCGA-2H-A9GO	494	1	8.070213902	3.267193586	10.52991492	2.409759676	0.387509229	0.387509229	0.944407205
TCGA-R6-A6L4	496	1	7.860904017	2.9455283	9.750579149	1.126301556	0.83887595	0	0
TCGA-V5-A7RE	500	0	7.391973265	3.383971175	10.01939954	1.748400261	0.6689941	0.6689941	0
TCGA-L5-A8NJ	501	0	7.631216461	2.707871067	10.32694874	2.707871067	1.713048216	0.406541024	1.202897861
TCGA-IG-A51D	518	0	8.298832374	3.34196156	9.313377728	1.463444594	0	0	0
TCGA-VR-AA4G	549	0	7.481528632	3.219713892	8.325102191	1.509951679	0.387363644	0.387363644	0.387363644
TCGA-VR-A8EZ	553	1	8.149967393	4.05140421	10.02643652	3.424617129	1.200607301	0.72175062	1.200607301
TCGA-X8-AAAR	554	0	7.68321486	2.324176946	9.253104219	1.977848829	1.380241819	0.738090746	0.738090746
TCGA-L5-A43I	556	1	8.154919661	1.988721401	9.756999004	1.574941443	0.411287393	0	0
TCGA-VR-A8EU	557	1	7.462236424	2.816864466	8.98025666	1.405441853	0.631954512	0.350307138	0
TCGA-L5-A4ON	558	1	7.724741174	3.25637379	9.632881756	2.124725152	0.938617771	0	0.938617771
TCGA-IG-A4P3	567	1	7.755108825	2.406172821	9.485950739	0.516081731	0.895405778	0	0
TCGA-ZR-A9CJ	600	1	7.354756725	3.595326416	8.499984399	1.549959405	0	0	0
TCGA-L5-A4OI	608	0	8.111671807	2.828505259	10.03887765	2.351057244	0.841616928	0.473988433	0.193856884
TCGA-S8-A6BV	609	0	7.971252002	3.976206434	9.599005129	1.324180979	0.537218525	0.537218525	0.37937809
TCGA-2H-A9GG	610	1	6.993998343	1.727218208	8.294714218	1.176632344	0.506055509	0.275103621	0
TCGA-IG-A3YC	612	0	7.699930232	3.696858169	9.876349108	1.88846038	0.470986588	0.470986588	0.470986588
TCGA-S8-A6BW	620	0	7.605451323	4.073563455	9.311300624	0.269841069	0.269841069	0	0
TCGA-IG-A3YA	632	0	8.476366497	3.382206845	10.06721669	1.719391121	0.594118543	0.594118543	0
TCGA-L5-A4OJ	639	0	8.373807222	2.307094481	8.432698688	0.729567562	0.729567562	0.410418177	0.410418177
TCGA-L5-A8NQ	650	1	7.645265786	4.055715136	9.396514439	1.62480183	0.605020153	0.901751615	0.231023136
TCGA-JY-A939	660	0	7.993371448	4.04679338	8.810822953	1.18113309	0.397131556	0.397131556	0
TCGA-LN-A4A5	681	1	7.427556227	2.921669779	9.604149123	1.536096678	0.369964466	0	0.196809712
TCGA-L5-A88T	694	0	7.281695867	3.818990714	8.433846793	0.186544928	0.975445298	0.186544928	0.186544928
TCGA-VR-A8EQ	694	1	9.368790474	2.485798531	10.07733971	1.798133485	1.162757873	0.614413973	0
TCGA-JY-A93C	705	0	7.231975496	3.519945798	8.921698362	1.608201291	0.541286845	0.541286845	0
TCGA-IG-A5S3	712	0	9.089680579	2.837858695	11.00282842	2.890826821	1.877245992	0.61799991	0.84969428
TCGA-L5-A4OE	730	1	7.484320858	2.212236874	8.510659657	1.215013779	0.411813443	0	0
TCGA-JY-A93F	731	0	8.004291057	1.51606105	9.257482166	0.948635233	0	0	0
TCGA-XP-A8T6	763	1	6.92011487	2.425092408	8.629740231	0.90621872	0	0.232445871	0.432586396
TCGA-L5-A88W	764	1	7.996016669	3.14254022	9.079248506	0.497889255	0	0.497889255	0
TCGA-JY-A93E	767	0	7.212642114	1.689911002	8.436201142	0.569484287	0.660647551	0.133299161	0.255315815
TCGA-LN-A5U7	768	0	7.064195229	1.405986916	10.86342265	2.236485883	0	0	0
TCGA-2H-A9GF	784	1	7.932439547	2.886609649	8.554300111	1.046759249	0.340814042	0.847526351	0.340814042
TCGA-VR-A8EO	785	0	8.596203568	5.785371564	10.80557226	3.064336048	2.527440223	0.900297634	1.201430615
TCGA-L5-A4OF	801	1	8.098000143	4.354363294	9.662789799	0.393730297	0	0.702721366	0
TCGA-VR-A8EP	824	0	8.613211048	2.676928567	9.420690677	2.736534958	0.855383798	1.055880043	0.622455308
TCGA-L5-A8NT	825	0	6.87577908	2.776168013	7.805350425	0	0.249407718	0	0
TCGA-VR-A8EX	855	1	7.670355925	3.196392544	9.388819257	1.297677419	0.369233065	0	0.662962887
TCGA-L5-A4OU	882	0	7.34442689	2.780995374	8.88115584	1.641962593	0.574769039	0.218032198	0
TCGA-L5-A43E	920	0	8.333408151	2.296741366	10.5990378	2.847259742	1.204446881	0.724426757	0
TCGA-2H-A9GH	951	1	7.952440023	2.996755159	8.916320582	1.734370161	0.472893229	0.472893229	0
TCGA-JY-A93D	960	1	7.216208707	3.653853625	8.72370854	1.257270763	1.05758613	0.207258176	0
TCGA-2H-A9GR	987	1	7.661978437	3.233579185	9.744074294	2.408918877	0.719502397	0.281594995	0.517100291
TCGA-L5-A4OH	992	0	8.094218078	3.748210028	9.576451488	2.085630984	0.856907629	0.856907629	0
TCGA-M9-A5M8	1007	0	7.63093769	2.341860253	9.434390478	1.674144688	0.70140356	0	0
TCGA-IG-A3I8	1012	0	7.226548874	2.894918045	10.035455	2.153460993	0.940893648	0	0
TCGA-VR-A8EY	1025	0	7.988004773	3.409167284	10.21741651	3.256118618	1.380669612	0	0
TCGA-JY-A938	1060	0	7.921371565	2.540717941	9.045530324	1.14057974	0.3114322	0.567426678	0
TCGA-IG-A3QL	1071	0	7.745503987	3.111519809	10.52519887	2.542780793	0.851613534	0	0.487752843
TCGA-L5-A8NG	1094	0	7.505845273	3.357582547	9.540646267	1.906915602	0.584974042	0.32193502	0
TCGA-R6-A6XG	1168	0	9.06994704	2.792326684	9.286716897	1.986858693	0	0	0
TCGA-XP-A8T7	1254	0	8.012143378	2.24505932	9.088303687	1.928057208	0.952438689	0.553430302	0.553430302
TCGA-JY-A6FG	1263	1	6.907517347	2.745878172	8.291437881	0.724511452	1.204567075	0	0.217956535
TCGA-L5-A4OS	1271	0	9.32245036	5.603503269	10.14786037	2.045574723	0	0.430389122	0.430389122
TCGA-JY-A6FA	1361	1	7.715412056	3.348100383	9.176205349	1.014598816	0.422355732	0.422355732	0
TCGA-L5-A8NW	1402	1	7.89126396	2.888985747	9.31439665	0.913639678	0.527967111	0.288001757	0.527967111
TCGA-VR-AA4D	1405	1	7.955248954	2.670531737	9.39668932	0.961292897	1.178069546	0.961292897	0
TCGA-JY-A6FH	1441	0	8.272319608	4.195944949	9.281507648	0.913845676	0.436827053	0.436827053	0
TCGA-L5-A4OM	1458	1	8.665672921	3.313086624	10.12192171	2.451396293	0.491918753	0.858082876	0
TCGA-VR-A8Q7	1590	0	8.151389947	2.193467721	9.357603299	1.972402616	0.981660525	0.40589654	0
TCGA-L5-A8NV	1599	1	7.936077328	3.151632201	9.268235536	1.326383752	0.43075414	0.549834745	0.43075414
TCGA-R6-A6Y0	1641	0	7.80488057	3.053823122	9.733779448	1.688397922	1.538744745	0.212612915	1.078263464
TCGA-L5-A8NE	1688	0	7.931918587	2.009843036	9.451882326	0.589345476	0	0	0
TCGA-2H-A9GJ	1781	1	7.445802206	1.677043167	8.829180665	1.069605938	0.631737578	0.350174726	0
TCGA-JY-A6FB	1837	0	7.950895263	2.46728522	8.942673967	2.091400603	1.292550311	0.446152458	0
TCGA-JY-A6FD	2069	0	8.355654964	6.593931839	10.49234511	2.900931517	1.763818191	0.78139077	0.564808352
TCGA-L5-A8NU	2134	1	7.488234748	3.484345302	8.857471478	0.985472742	0.134872799	0	0.134872799
TCGA-JY-A6F8	3714	0	7.360305635	0.723035121	9.212903534	2.908141735	1.849039678	0.723035121	0.982565424
