# Supplementary material for: Network analysis of miRNA targeting m6A-related genes in patients with esophageal cancer
Source: PeerJ. 2021 Jul 29;9:e11893. doi: 10.7717/peerj.11893 (PMC8325912; doi:10.7717/peerj.11893)
Supplement: Supplemental Information 1 [file peerj-09-11893-s001.zip › Supplemental Materials/10.Cox analysis of miRNA/multivariate cox analysis.xls]

id	HR	HR.95L	HR.95H	pvalue
`hsa-mir-186`	1.87234511830609	1.11475415285302	3.14479765163688	0.0177610929547218
`hsa-mir-495`	0.847285568194803	0.652621335355032	1.10001435009882	0.213407001569575
`hsa-mir-320a`	0.891079410560888	0.512100141853486	1.55052196051278	0.683234191496423
`hsa-mir-320b-1`	1.14107766374585	0.691083619364383	1.88408203901177	0.605986287082461
`hsa-mir-320c-1`	0.45069354108449	0.251028108307061	0.80917101015163	0.00760508973316166
`hsa-mir-548o`	1.23154117711866	0.554454141570836	2.7354718041096	0.609002404880691
`hsa-mir-320d-1`	1.94153556701805	0.921720727006233	4.08969902438854	0.0808951998928554
