# Supplementary material for: Network analysis of miRNA targeting m6A-related genes in patients with esophageal cancer
Source: PeerJ. 2021 Jul 29;9:e11893. doi: 10.7717/peerj.11893 (PMC8325912; doi:10.7717/peerj.11893)
Supplement: Supplemental Information 1 [file peerj-09-11893-s001.zip › Supplemental Materials/10.Cox analysis of miRNA/univariate cox analysis.xls]

id	HR	HR.95L	HR.95H	pvalue
hsa-mir-186	1.83624785076769	1.22273688427235	2.75758931689996	0.00339810052698693
hsa-mir-495	0.962553331625257	0.760497746077826	1.21829278390533	0.750878988540137
hsa-mir-320a	1.17898848352334	0.834077596309427	1.66652821084166	0.351083270908918
hsa-mir-320b-1	1.14090558183232	0.842774305753662	1.54450074921555	0.393637850579367
hsa-mir-320c-1	0.619923177527769	0.381589054570273	1.00711679602265	0.0534434233786572
hsa-mir-548o	1.21693844654397	0.58898906570093	2.51437466146243	0.595918620650205
hsa-mir-320d-1	1.52120635742988	0.821736181599938	2.8160726443608	0.181841120865304
