# Supplementary material for: Network analysis of miRNA targeting m6A-related genes in patients with esophageal cancer
Source: PeerJ. 2021 Jul 29;9:e11893. doi: 10.7717/peerj.11893 (PMC8325912; doi:10.7717/peerj.11893)
Supplement: Supplemental Information 1 [file peerj-09-11893-s001.zip › Supplemental Materials/11.lasso regression/gene.txt]

hsa.mir.186
hsa.mir.320c.1
hsa.mir.320d.1
hsa.mir.320b.1
