# Supplementary material for: Network analysis of miRNA targeting m6A-related genes in patients with esophageal cancer
Source: PeerJ. 2021 Jul 29;9:e11893. doi: 10.7717/peerj.11893 (PMC8325912; doi:10.7717/peerj.11893)
Supplement: Supplemental Information 1 [file peerj-09-11893-s001.zip › Supplemental Materials/11.lasso regression/geneCoef.txt]

Gene	Coef
hsa-mir-186	0.499827064
hsa-mir-320c.1	-0.664644084
hsa-mir-320d.1	0.596170984
hsa-mir-320b.1	0.055194879
