# Supplementary material for: Network analysis of miRNA targeting m6A-related genes in patients with esophageal cancer
Source: PeerJ. 2021 Jul 29;9:e11893. doi: 10.7717/peerj.11893 (PMC8325912; doi:10.7717/peerj.11893)
Supplement: Supplemental Information 1 [file peerj-09-11893-s001.zip › Supplemental Materials/11.lasso regression/lassoRisk.txt]

id	futime	fustat	hsa.mir.186	hsa.mir.320c.1	hsa.mir.320d.1	hsa.mir.320b.1	riskScore	risk
TCGA-L5-A4OO	0.276712328767123	0	7.421344021	0.713214543	0	1.545157861	27.6780469518165	low
TCGA-V5-A7RC	0.284931506849315	1	8.067650026	0.486184043	0.486184043	1.76740437	60.1409497985355	high
TCGA-Z6-A8JD	0.284931506849315	0	7.818599713	0.638989455	0.245795002	1.313808306	40.5403802062079	low
TCGA-JY-A6FE	0.306849315068493	1	8.395910023	0.957573659	0.305106688	2.45277912	48.2952877225431	high
TCGA-L5-A891	0.312328767123288	0	8.985629763	0.831022718	0.474537801	2.171609406	76.8375919447126	high
TCGA-IG-A4QS	0.323287671232877	1	8.825824972	0	0	1.822338579	91.1011059343463	high
TCGA-2H-A9GQ	0.350684931506849	1	9.276212963	1.19344438	0	0.716763556	48.5623346961419	high
TCGA-LN-A5U5	0.372602739726027	1	8.141818995	0.388397865	0	1.347493316	48.7024761699176	high
TCGA-IG-A8O2	0.389041095890411	1	8.139941953	1.168413548	1.049218809	2.624992446	58.1126918422439	high
TCGA-L5-A4OG	0.391780821917808	0	7.842405033	0.648022672	0	2.737728073	38.1013768781329	low
TCGA-L5-A4OT	0.408219178082192	1	7.911444236	0.852186655	0.681607582	2.971680943	52.3697618997327	high
TCGA-R6-A6KZ	0.421917808219178	1	8.241981401	0.754096475	0	1.613401522	40.7481772676367	high
TCGA-Q9-A6FU	0.43013698630137	1	8.688782651	0	0	1.328379807	82.7818213340506	high
TCGA-V5-A7RB	0.441095890410959	1	8.731869119	0.633401449	0	1.072061884	54.7408541941821	high
TCGA-L5-A8NN	0.457534246575342	0	9.240397175	1.228264589	0.922375224	2.45316618	88.9022415118417	high
TCGA-2H-A9GL	0.493150684931507	1	7.624007893	0.6334898	0.351239337	1.79946327	40.3810289650437	low
TCGA-LN-A49K	0.493150684931507	1	7.965227389	0	0.579041086	1.311252569	81.3546623099834	high
TCGA-KH-A6WC	0.523287671232877	0	7.124500624	0.990395095	0.839462215	1.473065254	32.6069893985765	low
TCGA-R6-A6XQ	0.528767123287671	1	8.775050739	1.647129354	1.377997155	3.944077024	75.9798249436375	high
TCGA-RE-A7BO	0.583561643835616	1	8.611311385	0.547308662	0.547308662	3.067245983	84.4354080578998	high
TCGA-R6-A6L6	0.586301369863014	1	8.55655573	0.742752165	0.742752165	2.569978794	78.8690795577048	high
TCGA-L5-A4OW	0.594520547945205	1	7.820889959	0.699688433	0	1.805958542	34.5956639388118	low
TCGA-L5-A4OP	0.597260273972603	0	8.752772551	1.785909978	0	2.491770764	27.8104289768676	low
TCGA-L5-A88Z	0.616438356164384	0	6.7801355	0	0.306558566	0.774216509	37.1286656906255	low
TCGA-L5-A4OX	0.619178082191781	1	8.302019586	0	0	2.066488783	71.0677520781944	high
TCGA-R6-A6DQ	0.632876712328767	1	8.077539942	0.896259447	0	2.152162647	35.1796536529413	low
TCGA-2H-A9GK	0.635616438356164	1	8.033102153	0.319940424	0	1.899590974	49.7675443147931	high
TCGA-IC-A6RE	0.641095890410959	0	7.514363047	0.530281536	0.199210609	1.93105479	37.6668899145962	low
TCGA-L5-A8NM	0.646575342465753	1	8.606362803	0.553098976	0	2.244238918	57.8555616477009	high
TCGA-Q9-A6FW	0.652054794520548	0	7.407284567	0.672829919	0.199812407	1.028459531	30.9092945533334	low
TCGA-R6-A6DN	0.665753424657534	1	6.637753222	0	0	2.509489113	31.6975583866312	low
TCGA-VR-A8EW	0.676712328767123	1	7.473442396	0.555809285	0.555809285	1.841958632	44.658179076406	high
TCGA-L5-A8NR	0.726027397260274	0	7.231920965	0	0	0.433958261	38.040907705197	low
TCGA-2H-A9GN	0.745205479452055	1	9.186500424	0.847177544	0.484900147	2.200190758	84.6997505362711	high
TCGA-L5-A43M	0.745205479452055	0	8.1691559	1.407137351	1.023301489	2.761788001	49.9198593286918	high
TCGA-V5-AASX	0.747945205479452	0	7.568072536	1.261989276	0	1.924678748	21.119276099886	low
TCGA-VR-AA7D	0.764383561643836	1	8.434813527	0.819721313	0.327712654	1.185935666	51.0066243320237	high
TCGA-V5-AASW	0.772602739726027	0	7.431303976	0.620996406	0.620996406	1.65615173	43.0885110221543	high
TCGA-R6-A6Y2	0.775342465753425	1	7.866182975	1.123866796	0.958614795	3.350294124	51.4791633952033	high
TCGA-IG-A4QT	0.775342465753425	1	8.979227369	0.698304726	0.698304726	2.421742239	96.9226789753899	high
TCGA-IG-A6QS	0.83013698630137	1	7.884908917	0	0.268852349	1.701918943	66.3743081761336	high
TCGA-L7-A6VZ	0.863013698630137	0	8.014402681	0.264884677	0	1.385332737	49.7109188438532	high
TCGA-LN-A49L	0.871232876712329	1	7.874858515	0.731403974	0.731403974	2.104763031	54.7161031912288	high
TCGA-LN-A7HV	0.876712328767123	0	7.37071307	0.226004115	0.226004115	1.518785386	42.6247832002986	high
TCGA-L7-A56G	0.904109589041096	1	8.909604273	0	0.700328737	2.247699094	147.649098195606	high
TCGA-VR-AA7B	0.936986301369863	0	7.327459895	0.308487861	0.308487861	0.441072285	39.0828823483522	low
TCGA-LN-A4A9	0.961643835616438	1	7.908580732	0	0	0.475442918	53.4723503693531	high
TCGA-LN-A7HW	1	0	7.045165733	1.065058695	0.285048234	1.671071402	21.6639939041883	low
TCGA-LN-A9FP	1.0027397260274	0	6.620949077	0.296751056	0.064434526	0.400237337	23.8694823192461	low
TCGA-LN-A7HY	1.0027397260274	0	7.4353013	0.680535907	0	0.929110764	27.5315553164445	low
TCGA-IG-A97I	1.01369863013699	0	6.522224648	0	0	0.808477314	27.2378678780516	low
TCGA-LN-A7HX	1.01917808219178	0	8.030522534	0.577623632	0.317529834	1.983434732	50.8426661731522	high
TCGA-LN-A9FR	1.02191780821918	0	6.905362863	0.179351804	0	0.946077289	29.5032596598666	low
TCGA-LN-A5U6	1.02739726027397	0	7.390303613	0.443802887	0	1.176736371	31.9397915958854	low
TCGA-LN-A4MQ	1.02739726027397	0	8.028606092	0	0.383211584	1.646020685	76.1135385454758	high
TCGA-LN-A8HZ	1.02739726027397	0	7.495495683	0.463200781	0	1.532559342	33.8919448762874	low
TCGA-LN-A49P	1.02739726027397	0	8.025338685	0.672564739	0.161927658	1.347183733	41.8947078549969	high
TCGA-VR-A8ER	1.03561643835616	1	7.679894009	0.358665195	0	0.884962798	38.4392699349136	low
TCGA-LN-A49N	1.03561643835616	0	7.127257763	0.552699711	0	1.263325921	26.1742696240056	low
TCGA-LN-A49Y	1.03835616438356	0	8.880203809	1.152095134	0	1.394963508	42.5137616705318	high
TCGA-LN-A4A2	1.04109589041096	0	7.835226489	0.484286648	0	1.376054731	39.2649072013002	low
TCGA-LN-A4A1	1.04931506849315	0	7.719898086	0.514211155	0	2.617899559	38.9135004296521	low
TCGA-LN-A4A4	1.04931506849315	0	7.294677307	0	0	1.585000491	41.8277943181653	high
TCGA-LN-A49X	1.05205479452055	0	7.578368419	0.557172828	0	1.362484477	32.8763706186238	low
TCGA-LN-A49M	1.05479452054795	0	7.653999785	0	0	0.476566258	47.0862139168836	high
TCGA-R6-A8WG	1.05753424657534	1	8.908318764	0	1.218068167	3.452545622	214.725088603947	high
TCGA-LN-A4A3	1.06301369863014	0	7.92000755	0	0.754594231	1.90636228	91.2609280021143	high
TCGA-IG-A625	1.06849315068493	1	7.79218719	0.941812458	0.243898139	1.839408598	33.6396993616417	low
TCGA-LN-A4A6	1.07123287671233	0	8.12941766	1.676744015	0.631583005	1.069377713	29.5008951924292	low
TCGA-LN-A9FQ	1.07123287671233	0	6.424528853	0.139060794	0.490314427	0.139060794	30.5301323026674	low
TCGA-L5-A8NH	1.07671232876712	1	8.483541796	0.683007389	1.493876835	2.389120443	122.586905025731	high
TCGA-LN-A49S	1.0958904109589	0	7.857075967	0.777043014	0.440216581	2.191586653	44.4395965071742	high
TCGA-LN-A7HZ	1.0986301369863	0	7.713237862	1.032320934	0.273888227	3.226893505	33.466711103161	low
TCGA-LN-A8I1	1.0986301369863	0	8.501498914	1.762015799	1.219544618	2.392850709	51.2797577227301	high
TCGA-LN-A4MR	1.1013698630137	0	7.58802553	0.318436012	0	0.318436012	36.5481273780277	low
TCGA-L5-A8NL	1.1013698630137	0	7.429883558	0.691437684	0.317254279	0.691437684	32.5051499206912	low
TCGA-LN-A49W	1.1041095890411	0	7.706020505	1.174986065	0	1.327393047	23.1963599670328	low
TCGA-LN-A49R	1.11506849315068	0	8.232202619	0.501494177	0.501494177	2.582109638	68.2282046064101	high
TCGA-LN-A8I0	1.11506849315068	0	7.194977801	0.860775325	0	2.74676335	23.9445963446392	low
TCGA-LN-A49O	1.11780821917808	0	8.29167726	1.549988475	0	1.549988475	24.526776994956	low
TCGA-L5-A8NS	1.11780821917808	0	7.17769335	0.628530987	0	1.967887562	26.5352306866271	low
TCGA-L5-A8NI	1.12328767123288	1	8.821319179	0.899347351	0.657013406	2.332765783	76.08394168199	high
TCGA-L5-A8NK	1.12876712328767	0	7.636937811	0.542328387	0	1.376914342	34.2159350697962	low
TCGA-2H-A9GM	1.16164383561644	1	8.038937728	1.389183511	0	1.389183511	23.8418361383775	low
TCGA-2H-A9GI	1.19178082191781	1	8.561921061	1.566113724	0.477378915	1.745569512	37.3195606268483	low
TCGA-XP-A8T8	1.1972602739726	0	7.338904086	1.062784868	0.861336083	2.805143638	37.7181855603129	low
TCGA-IG-A97H	1.20821917808219	0	8.358438018	0.881443011	0	2.493697541	41.6610645483925	high
TCGA-IG-A7DP	1.23835616438356	0	7.967486226	0.930448959	0	2.151307475	32.5471240678695	low
TCGA-V5-AASV	1.27945205479452	0	7.660924739	0	0	1.100443516	48.9048400155341	high
TCGA-LN-A49U	1.27945205479452	0	7.538149627	1.278856645	0	1.583544115	20.1900563033589	low
TCGA-L5-A88S	1.29041095890411	0	6.771351915	0.329401486	0.329401486	1.726145447	31.7287813427467	low
TCGA-LN-A4A8	1.29315068493151	0	7.991254943	1.193180669	0	1.652726026	26.9080914499825	low
TCGA-IC-A6RF	1.30684931506849	0	7.244033488	0.937258506	0.242422024	0.937258506	24.3876661135005	low
TCGA-R6-A8W5	1.31506849315068	1	8.286822528	0.964960444	0	2.115044899	37.2392224950907	low
TCGA-VR-AA7I	1.32602739726027	1	6.866469825	0.319599438	0	0.901451204	26.2951120820937	low
TCGA-2H-A9GO	1.35342465753425	1	8.070213902	0.387509229	0.944407205	2.409759676	87.5482590609362	high
TCGA-R6-A6L4	1.35890410958904	1	7.860904017	0.83887595	0	1.126301556	30.9912441731931	low
TCGA-V5-A7RE	1.36986301369863	0	7.391973265	0.6689941	0	1.748400261	28.4050818345966	low
TCGA-L5-A8NJ	1.37260273972603	0	7.631216461	1.713048216	1.202897861	2.707871067	34.5467878864284	low
TCGA-IG-A51D	1.41917808219178	0	8.298832374	0	0	1.463444594	68.6317784794992	high
TCGA-VR-AA4G	1.5041095890411	0	7.481528632	0.387363644	0.387363644	1.509951679	44.5355659047186	high
TCGA-VR-A8EZ	1.51506849315069	1	8.149967393	1.200607301	1.200607301	3.424617129	65.3911089908129	high
TCGA-X8-AAAR	1.51780821917808	0	7.68321486	1.380241819	0.738090746	1.977848829	32.2044480650656	low
TCGA-L5-A43I	1.52328767123288	1	8.154919661	0.411287393	0	1.574941443	48.8922317596153	high
TCGA-VR-A8EU	1.52602739726027	1	7.462236424	0.631954512	0	1.405441853	29.5882135338807	low
TCGA-L5-A4ON	1.52876712328767	1	7.724741174	0.938617771	0.938617771	2.124725152	50.100880511113	high
TCGA-IG-A4P3	1.55342465753425	1	7.755108825	0.895405778	0	0.516081731	27.3734124282567	low
TCGA-ZR-A9CJ	1.64383561643836	1	7.354756725	0	0	1.549959405	43.0196197553788	high
TCGA-L5-A4OI	1.66575342465753	0	8.111671807	0.841616928	0.193856884	2.351057244	42.114645894892	high
TCGA-S8-A6BV	1.66849315068493	0	7.971252002	0.537218525	0.37937809	1.324180979	50.7266082767978	high
TCGA-2H-A9GG	1.67123287671233	1	6.993998343	0.506055509	0	1.176632344	25.1381582193292	low
TCGA-IG-A3YC	1.67671232876712	0	7.699930232	0.470986588	0.470986588	1.88846038	50.4315491358431	high
TCGA-S8-A6BW	1.6986301369863	0	7.605451323	0.269841069	0	0.269841069	37.9760608166195	low
TCGA-IG-A3YA	1.73150684931507	0	8.476366497	0.594118543	0	1.719391121	51.2513312234318	high
TCGA-L5-A4OJ	1.75068493150685	0	8.373807222	0.729567562	0.410418177	0.729567562	53.8122167593008	high
TCGA-L5-A8NQ	1.78082191780822	1	7.645265786	0.605020153	0.231023136	1.62480183	38.343986868926	low
TCGA-JY-A939	1.80821917808219	0	7.993371448	0.397131556	0	1.18113309	44.546996984847	high
TCGA-LN-A4A5	1.86575342465753	1	7.427556227	0.369964466	0.196809712	1.536096678	39.2015325113588	low
TCGA-L5-A88T	1.9013698630137	0	7.281695867	0.975445298	0.186544928	0.186544928	22.4833204203754	low
TCGA-VR-A8EQ	1.9013698630137	1	9.368790474	1.162757873	0	1.798133485	55.1029171609556	high
TCGA-JY-A93C	1.93150684931507	0	7.231975496	0.541286845	0	1.608201291	28.3248201720632	low
TCGA-IG-A5S3	1.95068493150685	0	9.089680579	1.877245992	0.84969428	2.890826821	52.5460447632794	high
TCGA-L5-A4OE	2	1	7.484320858	0.411813443	0	1.215013779	34.2682508083232	low
TCGA-JY-A93F	2.0027397260274	0	8.004291057	0	0	0.948635233	57.5768805774892	high
TCGA-XP-A8T6	2.09041095890411	1	6.92011487	0	0.432586396	0.90621872	43.2403804139741	high
TCGA-L5-A88W	2.09315068493151	1	7.996016669	0	0	0.497889255	55.9303113361332	high
TCGA-JY-A93E	2.1013698630137	0	7.212642114	0.660647551	0.255315815	0.569484287	28.4919828554636	low
TCGA-LN-A5U7	2.1041095890411	0	7.064195229	0	0	2.236485883	38.6411793960555	low
TCGA-2H-A9GF	2.14794520547945	1	7.932439547	0.340814042	0.340814042	1.046759249	54.5592424104681	high
TCGA-VR-A8EO	2.15068493150685	0	8.596203568	2.527440223	1.201430615	3.064336048	33.1870829019926	low
TCGA-L5-A4OF	2.19452054794521	1	8.098000143	0	0	0.393730297	58.5178323717298	high
TCGA-VR-A8EP	2.25753424657534	0	8.613211048	0.855383798	0.622455308	2.736534958	70.7195971171546	high
TCGA-L5-A8NT	2.26027397260274	0	6.87577908	0.249407718	0	0	26.3359021274579	low
TCGA-VR-A8EX	2.34246575342466	1	7.670355925	0.369233065	0.662962887	1.297677419	57.7028922003947	high
TCGA-L5-A4OU	2.41643835616438	0	7.34442689	0.574769039	0	1.641962593	29.3576869156679	low
TCGA-L5-A43E	2.52054794520548	0	8.333408151	1.204446881	0	2.847259742	33.8482938689622	low
TCGA-2H-A9GH	2.60547945205479	1	7.952440023	0.472893229	0	1.734370161	42.7884161595873	high
TCGA-JY-A93D	2.63013698630137	1	7.216208707	1.05758613	0	1.257270763	19.5569937028691	low
TCGA-2H-A9GR	2.7041095890411	1	7.661978437	0.719502397	0.517100291	2.408918877	44.375670305461	high
TCGA-L5-A4OH	2.71780821917808	0	8.094218078	0.856907629	0	2.085630984	36.2807328163999	low
TCGA-M9-A5M8	2.75890410958904	0	7.63093769	0.70140356	0	1.674144688	31.1984892063368	low
TCGA-IG-A3I8	2.77260273972603	0	7.226548874	0.940893648	0	2.153460993	22.3209417866781	low
TCGA-VR-A8EY	2.80821917808219	0	7.988004773	1.380669612	0	3.256118618	25.9115330107607	low
TCGA-JY-A938	2.9041095890411	0	7.921371565	0.3114322	0	1.14057974	45.3893949561513	high
TCGA-IG-A3QL	2.93424657534247	0	7.745503987	0.851613534	0.487752843	2.542780793	41.9519616429904	high
TCGA-L5-A8NG	2.9972602739726	0	7.505845273	0.584974042	0	1.906915602	32.0750044134029	low
TCGA-R6-A6XG	3.2	0	9.06994704	0	0	1.986858693	103.862657809574	high
TCGA-XP-A8T7	3.43561643835616	0	8.012143378	0.952438689	0.553430302	1.928057208	45.0607390238267	high
TCGA-JY-A6FG	3.46027397260274	1	6.907517347	1.204567075	0.217956535	0.724511452	16.8084951246762	low
TCGA-L5-A4OS	3.48219178082192	0	9.32245036	0	0.430389122	2.045574723	152.796008198758	high
TCGA-JY-A6FA	3.72876712328767	1	7.715412056	0.422355732	0	1.014598816	37.7753275226459	low
TCGA-L5-A8NW	3.84109589041096	1	7.89126396	0.527967111	0.527967111	0.913639678	52.3810029073941	high
TCGA-VR-AA4D	3.84931506849315	1	7.955248954	1.178069546	0	0.961292897	25.6953546181033	low
TCGA-JY-A6FH	3.94794520547945	0	8.272319608	0.436827053	0	0.913845676	49.1479093708571	high
TCGA-L5-A4OM	3.99452054794521	1	8.665672921	0.491918753	0	2.451396293	62.7834491331631	high
TCGA-VR-A8Q7	4.35616438356164	0	8.151389947	0.981660525	0	1.972402616	34.1477593191917	low
TCGA-L5-A8NV	4.38082191780822	1	7.936077328	0.43075414	0.43075414	1.326383752	55.1678718820837	high
TCGA-R6-A6Y0	4.4958904109589	0	7.80488057	1.538744745	1.078263464	1.688397922	37.1288115657813	low
TCGA-L5-A8NE	4.62465753424657	0	7.931918587	0	0	0.589345476	54.4409394514686	high
TCGA-2H-A9GJ	4.87945205479452	1	7.445802206	0.631737578	0	1.069605938	28.811355129808	low
TCGA-JY-A6FB	5.03287671232877	0	7.950895263	1.292550311	0	2.091400603	25.290310141513	low
TCGA-JY-A6FD	5.66849315068493	0	8.355654964	1.763818191	0.564808352	2.900931517	33.1456034033833	low
TCGA-L5-A8NU	5.84657534246575	1	7.488234748	0.134872799	0.134872799	0.985472742	44.1671050089762	high
TCGA-JY-A6F8	10.1753424657534	0	7.360305635	1.849039678	0.982565424	2.908141735	24.4399283323937	low
