# Supplementary material for: Network analysis of miRNA targeting m6A-related genes in patients with esophageal cancer
Source: PeerJ. 2021 Jul 29;9:e11893. doi: 10.7717/peerj.11893 (PMC8325912; doi:10.7717/peerj.11893)
Supplement: Supplemental Information 1 [file peerj-09-11893-s001.zip › Supplemental Materials/14.Preparation of miRNA prognostic analysis/clinical.txt]

Id	futime	fustat	age	gender	grade	stage	T	M	N
TCGA-L5-A4OG	184	0	79	0	1	1	1	0	0
TCGA-L5-A4OG	184	0	79	0	1	1	1	0	0
TCGA-JY-A6F8	3597	0	56	1	1	1	1	0	0
TCGA-JY-A6FB	2200	0	77	1	2	1	1	0	0
TCGA-2H-A9GJ	5062	1	57	1	2	1	1	0	0
TCGA-2H-A9GJ	5062	1	57	1	2	1	1	0	0
TCGA-L5-A4OJ	266	0	70	0	3	1	1	0	0
TCGA-L5-A4OJ	266	0	70	0	3	1	1	0	0
TCGA-XP-A8T8	930	0	49	1	1	2	1	0	1
TCGA-IC-A6RE	104	0	59	1	2	2	1	0	1
TCGA-IC-A6RE	104	0	59	1	2	2	1	0	1
TCGA-IG-A51D	135	0	63	1	2	2	1	0	1
TCGA-VR-AA4D	1322	1	53	1	2	2	1	0	1
TCGA-2H-A9GM	4788	1	53	1	2	2	1	0	1
TCGA-2H-A9GM	4788	1	53	1	2	2	1	0	1
TCGA-2H-A9GH	5481	1	44	1	2	2	1	0	1
TCGA-2H-A9GH	5481	1	44	1	2	2	1	0	1
TCGA-RE-A7BO	2614	1	72	0	3	2	1	0	1
TCGA-JY-A939	366	0	77	1	3	2	1	0	1
TCGA-JY-A93F	394	0	58	0	1	1	2	0	0
TCGA-LN-A4A6	173	0	65	1	2	2	2	0	0
TCGA-LN-A4A9	136	1	58	1	1	2	2	0	0
TCGA-LN-A5U7	141	0	46	1	1	2	2	0	0
TCGA-LN-A7HV	246	0	58	1	1	2	2	0	0
TCGA-LN-A49M	634	0	62	1	1	2	2	0	0
TCGA-XP-A8T7	1152	0	63	0	2	2	2	0	0
TCGA-IG-A97I	90	0	58	1	2	2	2	0	0
TCGA-LN-A4A8	143	0	52	1	2	2	2	0	0
TCGA-LN-A7HZ	161	0	49	1	2	2	2	0	0
TCGA-LN-A8I0	171	0	52	1	2	2	2	0	0
TCGA-LN-A4MR	178	0	57	1	2	2	2	0	0
TCGA-LN-A7HX	217	0	72	1	2	2	2	0	0
TCGA-LN-A7HW	232	0	59	1	2	2	2	0	0
TCGA-LN-A9FO	233	0	42	1	2	2	2	0	0
TCGA-IG-A3QL	262	0	54	1	2	2	2	0	0
TCGA-LN-A4A5	270	1	49	1	2	2	2	0	0
TCGA-LN-A49L	653	1	44	1	2	2	2	0	0
TCGA-VR-A8ET	1369	1	64	1	2	2	2	0	0
TCGA-LN-A9FP	111	0	60	0	3	2	2	0	0
TCGA-LN-A8I1	145	0	67	0	3	2	2	0	0
TCGA-LN-A8HZ	200	0	56	1	3	2	2	0	0
TCGA-L5-A8NU	4465	1	84	1	3	2	2	0	0
TCGA-L5-A8NU	4465	1	84	1	3	2	2	0	0
TCGA-L5-A8NQ	4627	1	71	1	3	2	2	0	0
TCGA-L5-A8NQ	4627	1	71	1	3	2	2	0	0
TCGA-IG-A6QS	173	1	54	1	1	2	2	0	1
TCGA-LN-A9FR	97	0	70	1	2	2	2	0	1
TCGA-LN-A5U6	127	0	54	1	2	2	2	0	1
TCGA-IG-A4P3	198	1	48	1	2	2	2	0	1
TCGA-LN-A49N	627	0	50	1	2	2	2	0	1
TCGA-JY-A6FH	951	0	53	1	2	2	2	0	1
TCGA-XP-A8T6	1546	1	54	1	2	2	2	0	1
TCGA-JY-A6FA	2444	1	51	1	2	2	2	0	1
TCGA-L5-A4OS	996	0	86	0	3	2	2	0	1
TCGA-L5-A4OS	996	0	86	0	3	2	2	0	1
TCGA-VR-AA4G	190	0	51	0	2	3	2	0	2
TCGA-JY-A93D	573	1	51	1	3	3	2	0	3
TCGA-IG-A5B8	86	1	72	1	1	1	3	0	0
TCGA-VR-A8EY	563	0	44	0	1	2	3	0	0
TCGA-JY-A6FD	1805	0	51	0	1	2	3	0	0
TCGA-L5-A8NK	3539	0	84	0	1	2	3	0	0
TCGA-L5-A8NK	3539	0	84	0	1	2	3	0	0
TCGA-Z6-AAPN	181	0	57	1	1	2	3	0	0
TCGA-LN-A4A2	411	0	57	1	1	2	3	0	0
TCGA-LN-A49U	513	0	62	1	1	2	3	0	0
TCGA-IG-A3I8	241	0	51	0	2	2	3	0	0
TCGA-IG-A3I8	241	0	51	0	2	2	3	0	0
TCGA-IG-A4QT	98	1	56	1	2	2	3	0	0
TCGA-LN-A49Y	471	0	77	1	2	2	3	0	0
TCGA-LN-A49X	480	0	44	1	2	2	3	0	0
TCGA-LN-A49S	522	0	59	1	2	2	3	0	0
TCGA-LN-A49P	548	0	71	1	2	2	3	0	0
TCGA-LN-A49K	655	1	66	1	2	2	3	0	0
TCGA-2H-A9GR	5258	1	80	1	2	2	3	0	0
TCGA-2H-A9GR	5258	1	80	1	2	2	3	0	0
TCGA-LN-A9FQ	115	0	62	1	3	2	3	0	0
TCGA-VR-A8EO	284	0	49	1	3	2	3	0	0
TCGA-LN-A4A1	464	0	60	1	3	2	3	0	0
TCGA-LN-A49V	536	0	49	1	3	2	3	0	0
TCGA-LN-A49O	605	0	47	1	3	2	3	0	0
TCGA-L5-A8NV	4408	1	75	1	3	2	3	0	0
TCGA-L5-A8NV	4408	1	75	1	3	2	3	0	0
TCGA-IG-A5S3	174	0	69	0	2	2	3	0	0
TCGA-Z6-A8JD	148	0	53	1	2	2	3	0	0
TCGA-JY-A938	618	0	75	1	3	2	3	0	0
TCGA-LN-A7HY	162	0	50	1	2	3	3	0	1
TCGA-LN-A4A3	403	0	61	1	2	3	3	0	1
TCGA-JY-A6FG	1316	1	50	1	2	3	3	0	1
TCGA-VR-A8EQ	1704	1	73	1	2	3	3	0	1
TCGA-2H-A9GI	5187	1	68	1	2	3	3	0	1
TCGA-2H-A9GI	5187	1	68	1	2	3	3	0	1
TCGA-2H-A9GG	5291	1	66	1	2	3	3	0	1
TCGA-2H-A9GG	5291	1	66	1	2	3	3	0	1
TCGA-LN-A49W	500	0	73	1	3	3	3	0	1
TCGA-LN-A49R	529	0	46	1	3	3	3	0	1
TCGA-LN-A4MQ	647	0	46	1	3	3	3	0	1
TCGA-JY-A6FE	1479	1	49	1	3	3	3	0	1
TCGA-L5-A8NI	3607	1	79	1	3	3	3	0	1
TCGA-L5-A8NI	3607	1	79	1	3	3	3	0	1
TCGA-2H-A9GF	4593	1	67	1	3	3	3	0	1
TCGA-2H-A9GF	4593	1	67	1	3	3	3	0	1
TCGA-2H-A9GQ	4670	1	80	1	3	3	3	0	1
TCGA-2H-A9GQ	4670	1	80	1	3	3	3	0	1
TCGA-2H-A9GN	4883	1	70	1	3	3	3	0	1
TCGA-2H-A9GN	4883	1	70	1	3	3	3	0	1
TCGA-2H-A9GK	4899	1	43	1	3	3	3	0	1
TCGA-2H-A9GK	4899	1	43	1	3	3	3	0	1
TCGA-2H-A9GL	5051	1	74	1	3	3	3	0	1
TCGA-2H-A9GL	5051	1	74	1	3	3	3	0	1
TCGA-IG-A50L	81	0	58	1	2	3	3	0	1
TCGA-IG-A3YC	93	0	62	1	2	3	3	0	1
TCGA-IG-A3YB	100	0	61	1	2	3	3	0	1
TCGA-Z6-A9VB	126	0	53	1	2	3	3	0	1
TCGA-Z6-A8JE	108	0	57	1	3	3	3	0	1
TCGA-JY-A93E	472	0	61	1	3	3	3	0	1
TCGA-VR-A8Q7	1205	0	60	1	3	3	3	0	1
TCGA-Q9-A6FU	177	1	57	0	2	3	3	0	2
TCGA-Q9-A6FW	62	0	61	1	2	3	3	0	2
TCGA-IG-A625	102	1	60	1	2	3	3	0	2
TCGA-VR-A8EW	584	1	57	1	2	3	3	0	2
TCGA-IG-A4QS	79	1	71	1	3	3	3	0	2
TCGA-IG-A8O2	91	1	62	1	3	3	3	0	2
TCGA-VR-A8EP	248	0	51	1	3	3	3	0	2
TCGA-JY-A93C	1035	0	47	1	3	3	3	0	2
TCGA-VR-A8EZ	293	1	47	1	2	3	3	0	3
TCGA-VR-AA7D	419	1	58	1	2	3	3	0	3
TCGA-L5-A4OO	901	0	75	1	2	3	3	0	3
TCGA-L5-A4OO	901	0	75	1	2	3	3	0	3
TCGA-VR-AA7I	1141	1	70	1	1	3	4	0	0
TCGA-IG-A3YA	115	0	53	1	2	3	4	0	0
TCGA-IG-A3Y9	119	1	72	1	2	3	4	0	0
TCGA-VR-A8EU	704	1	51	1	2	4	1	1	1
TCGA-VR-AA7B	822	0	65	0	2	4	3	1	3
TCGA-LN-A5U5	126	1	57	1	2	4	3	1	1
TCGA-VR-A8EX	1480	1	63	1	2	4	1	1	1
TCGA-R6-A8W5	3369	1	60	1	2	4	3	1	1
TCGA-2H-A9GO	4785	1	58	1	3	4	3	1	1
TCGA-2H-A9GO	4785	1	58	1	3	4	3	1	1
