# Supplementary material for: Network analysis of miRNA targeting m6A-related genes in patients with esophageal cancer
Source: PeerJ. 2021 Jul 29;9:e11893. doi: 10.7717/peerj.11893 (PMC8325912; doi:10.7717/peerj.11893)
Supplement: Supplemental Information 1 [file peerj-09-11893-s001.zip › Supplemental Materials/14.Preparation of miRNA prognostic analysis/indepInput.txt]

id	futime	fustat	age	gender	grade	stage	T	M	N	riskScore
TCGA-L5-A4OO	901	0	75	1	2	3	3	0	3	27.6780469518165
TCGA-Z6-A8JD	148	0	53	1	2	2	3	0	0	40.5403802062079
TCGA-JY-A6FE	1479	1	49	1	3	3	3	0	1	48.2952877225431
TCGA-IG-A4QS	79	1	71	1	3	3	3	0	2	91.1011059343463
TCGA-2H-A9GQ	4670	1	80	1	3	3	3	0	1	48.5623346961419
TCGA-LN-A5U5	126	1	57	1	2	4	3	1	1	48.7024761699176
TCGA-IG-A8O2	91	1	62	1	3	3	3	0	2	58.1126918422439
TCGA-L5-A4OG	184	0	79	0	1	1	1	0	0	38.1013768781329
TCGA-Q9-A6FU	177	1	57	0	2	3	3	0	2	82.7818213340506
TCGA-2H-A9GL	5051	1	74	1	3	3	3	0	1	40.3810289650437
TCGA-LN-A49K	655	1	66	1	2	2	3	0	0	81.3546623099834
TCGA-RE-A7BO	2614	1	72	0	3	2	1	0	1	84.4354080578998
TCGA-2H-A9GK	4899	1	43	1	3	3	3	0	1	49.7675443147931
TCGA-IC-A6RE	104	0	59	1	2	2	1	0	1	37.6668899145962
TCGA-Q9-A6FW	62	0	61	1	2	3	3	0	2	30.9092945533334
TCGA-VR-A8EW	584	1	57	1	2	3	3	0	2	44.658179076406
TCGA-2H-A9GN	4883	1	70	1	3	3	3	0	1	84.6997505362711
TCGA-VR-AA7D	419	1	58	1	2	3	3	0	3	51.0066243320237
TCGA-IG-A4QT	98	1	56	1	2	2	3	0	0	96.9226789753899
TCGA-IG-A6QS	173	1	54	1	1	2	2	0	1	66.3743081761336
TCGA-LN-A49L	653	1	44	1	2	2	2	0	0	54.7161031912288
TCGA-LN-A7HV	246	0	58	1	1	2	2	0	0	42.6247832002986
TCGA-VR-AA7B	822	0	65	0	2	4	3	1	3	39.0828823483522
TCGA-LN-A4A9	136	1	58	1	1	2	2	0	0	53.4723503693531
TCGA-LN-A7HW	232	0	59	1	2	2	2	0	0	21.6639939041883
TCGA-LN-A9FP	111	0	60	0	3	2	2	0	0	23.8694823192461
TCGA-LN-A7HY	162	0	50	1	2	3	3	0	1	27.5315553164445
TCGA-IG-A97I	90	0	58	1	2	2	2	0	0	27.2378678780516
TCGA-LN-A7HX	217	0	72	1	2	2	2	0	0	50.8426661731522
TCGA-LN-A9FR	97	0	70	1	2	2	2	0	1	29.5032596598666
TCGA-LN-A5U6	127	0	54	1	2	2	2	0	1	31.9397915958854
TCGA-LN-A4MQ	647	0	46	1	3	3	3	0	1	76.1135385454758
TCGA-LN-A8HZ	200	0	56	1	3	2	2	0	0	33.8919448762874
TCGA-LN-A49P	548	0	71	1	2	2	3	0	0	41.8947078549969
TCGA-LN-A49N	627	0	50	1	2	2	2	0	1	26.1742696240056
TCGA-LN-A49Y	471	0	77	1	2	2	3	0	0	42.5137616705318
TCGA-LN-A4A2	411	0	57	1	1	2	3	0	0	39.2649072013002
TCGA-LN-A4A1	464	0	60	1	3	2	3	0	0	38.9135004296521
TCGA-LN-A49X	480	0	44	1	2	2	3	0	0	32.8763706186238
TCGA-LN-A49M	634	0	62	1	1	2	2	0	0	47.0862139168836
TCGA-LN-A4A3	403	0	61	1	2	3	3	0	1	91.2609280021143
TCGA-IG-A625	102	1	60	1	2	3	3	0	2	33.6396993616417
TCGA-LN-A4A6	173	0	65	1	2	2	2	0	0	29.5008951924292
TCGA-LN-A9FQ	115	0	62	1	3	2	3	0	0	30.5301323026674
TCGA-LN-A49S	522	0	59	1	2	2	3	0	0	44.4395965071742
TCGA-LN-A7HZ	161	0	49	1	2	2	2	0	0	33.466711103161
TCGA-LN-A8I1	145	0	67	0	3	2	2	0	0	51.2797577227301
TCGA-LN-A4MR	178	0	57	1	2	2	2	0	0	36.5481273780277
TCGA-LN-A49W	500	0	73	1	3	3	3	0	1	23.1963599670328
TCGA-LN-A49R	529	0	46	1	3	3	3	0	1	68.2282046064101
TCGA-LN-A8I0	171	0	52	1	2	2	2	0	0	23.9445963446392
TCGA-LN-A49O	605	0	47	1	3	2	3	0	0	24.526776994956
TCGA-L5-A8NI	3607	1	79	1	3	3	3	0	1	76.08394168199
TCGA-L5-A8NK	3539	0	84	0	1	2	3	0	0	34.2159350697962
TCGA-2H-A9GM	4788	1	53	1	2	2	1	0	1	23.8418361383775
TCGA-2H-A9GI	5187	1	68	1	2	3	3	0	1	37.3195606268483
TCGA-XP-A8T8	930	0	49	1	1	2	1	0	1	37.7181855603129
TCGA-LN-A49U	513	0	62	1	1	2	3	0	0	20.1900563033589
TCGA-LN-A4A8	143	0	52	1	2	2	2	0	0	26.9080914499825
TCGA-R6-A8W5	3369	1	60	1	2	4	3	1	1	37.2392224950907
TCGA-VR-AA7I	1141	1	70	1	1	3	4	0	0	26.2951120820937
TCGA-2H-A9GO	4785	1	58	1	3	4	3	1	1	87.5482590609362
TCGA-IG-A51D	135	0	63	1	2	2	1	0	1	68.6317784794992
TCGA-VR-AA4G	190	0	51	0	2	3	2	0	2	44.5355659047186
TCGA-VR-A8EZ	293	1	47	1	2	3	3	0	3	65.3911089908129
TCGA-VR-A8EU	704	1	51	1	2	4	1	1	1	29.5882135338807
TCGA-IG-A4P3	198	1	48	1	2	2	2	0	1	27.3734124282567
TCGA-2H-A9GG	5291	1	66	1	2	3	3	0	1	25.1381582193292
TCGA-IG-A3YC	93	0	62	1	2	3	3	0	1	50.4315491358431
TCGA-IG-A3YA	115	0	53	1	2	3	4	0	0	51.2513312234318
TCGA-L5-A4OJ	266	0	70	0	3	1	1	0	0	53.8122167593008
TCGA-L5-A8NQ	4627	1	71	1	3	2	2	0	0	38.343986868926
TCGA-JY-A939	366	0	77	1	3	2	1	0	1	44.546996984847
TCGA-LN-A4A5	270	1	49	1	2	2	2	0	0	39.2015325113588
TCGA-VR-A8EQ	1704	1	73	1	2	3	3	0	1	55.1029171609556
TCGA-JY-A93C	1035	0	47	1	3	3	3	0	2	28.3248201720632
TCGA-IG-A5S3	174	0	69	0	2	2	3	0	0	52.5460447632794
TCGA-JY-A93F	394	0	58	0	1	1	2	0	0	57.5768805774892
TCGA-XP-A8T6	1546	1	54	1	2	2	2	0	1	43.2403804139741
TCGA-JY-A93E	472	0	61	1	3	3	3	0	1	28.4919828554636
TCGA-LN-A5U7	141	0	46	1	1	2	2	0	0	38.6411793960555
TCGA-2H-A9GF	4593	1	67	1	3	3	3	0	1	54.5592424104681
TCGA-VR-A8EO	284	0	49	1	3	2	3	0	0	33.1870829019926
TCGA-VR-A8EP	248	0	51	1	3	3	3	0	2	70.7195971171546
TCGA-VR-A8EX	1480	1	63	1	2	4	1	1	1	57.7028922003947
TCGA-2H-A9GH	5481	1	44	1	2	2	1	0	1	42.7884161595873
TCGA-JY-A93D	573	1	51	1	3	3	2	0	3	19.5569937028691
TCGA-2H-A9GR	5258	1	80	1	2	2	3	0	0	44.375670305461
TCGA-IG-A3I8	241	0	51	0	2	2	3	0	0	22.3209417866781
TCGA-VR-A8EY	563	0	44	0	1	2	3	0	0	25.9115330107607
TCGA-JY-A938	618	0	75	1	3	2	3	0	0	45.3893949561513
TCGA-IG-A3QL	262	0	54	1	2	2	2	0	0	41.9519616429904
TCGA-XP-A8T7	1152	0	63	0	2	2	2	0	0	45.0607390238267
TCGA-JY-A6FG	1316	1	50	1	2	3	3	0	1	16.8084951246762
TCGA-L5-A4OS	996	0	86	0	3	2	2	0	1	152.796008198758
TCGA-JY-A6FA	2444	1	51	1	2	2	2	0	1	37.7753275226459
TCGA-VR-AA4D	1322	1	53	1	2	2	1	0	1	25.6953546181033
TCGA-JY-A6FH	951	0	53	1	2	2	2	0	1	49.1479093708571
TCGA-VR-A8Q7	1205	0	60	1	3	3	3	0	1	34.1477593191917
TCGA-L5-A8NV	4408	1	75	1	3	2	3	0	0	55.1678718820837
TCGA-2H-A9GJ	5062	1	57	1	2	1	1	0	0	28.811355129808
TCGA-JY-A6FB	2200	0	77	1	2	1	1	0	0	25.290310141513
TCGA-JY-A6FD	1805	0	51	0	1	2	3	0	0	33.1456034033833
TCGA-L5-A8NU	4465	1	84	1	3	2	2	0	0	44.1671050089762
TCGA-JY-A6F8	3597	0	56	1	1	1	1	0	0	24.4399283323937
