# Supplementary material for: Network analysis of miRNA targeting m6A-related genes in patients with esophageal cancer
Source: PeerJ. 2021 Jul 29;9:e11893. doi: 10.7717/peerj.11893 (PMC8325912; doi:10.7717/peerj.11893)
Supplement: Supplemental Information 1 [file peerj-09-11893-s001.zip › Supplemental Materials/15.Univariate Cox regression analyse of the association between clinicopathological factors (including the risk score) and overall survival of esophageal cancer patients/uniCox.xls]

id	HR	HR.95L	HR.95H	pvalue
age	0.987016978547393	0.962379498927907	1.01228519209531	0.310948975113681
gender	1.90146226461206	0.449147980675052	8.04981631735172	0.382755031580452
grade	1.00570131156694	0.602561613638577	1.67855884808177	0.982645535548802
stage	1.51612262261926	1.00296234881314	2.29183858151605	0.0483823324645596
T	1.17965709835713	0.807836212499681	1.72261511451484	0.392386215377664
M	1.84352663873789	0.710439690592185	4.78378462343978	0.208655995982806
N	1.87269675168886	1.2271097978354	2.85792936375561	0.00362710387488877
riskScore	1.01290627145717	1.00041396053285	1.02555457563867	0.0428334954803687
