# Supplementary material for: Network analysis of miRNA targeting m6A-related genes in patients with esophageal cancer
Source: PeerJ. 2021 Jul 29;9:e11893. doi: 10.7717/peerj.11893 (PMC8325912; doi:10.7717/peerj.11893)
Supplement: Supplemental Information 1 [file peerj-09-11893-s001.zip › Supplemental Materials/16.Multivariate Cox regression analyse of the association between clinicopathological factors (including the risk score) and overall survival of esophageal cancer patients/multiCox.xls]

id	HR	HR.95L	HR.95H	pvalue
age	0.988790078840446	0.957858914952621	1.0207200713496	0.486918563280341
gender	3.10998142195777	0.639819255020584	15.1167448760374	0.159600210134403
grade	0.531807867932108	0.257955840846516	1.09638768971613	0.0871407463983063
stage	0.836909341334799	0.271453273974967	2.58024976216732	0.756618982927807
T	1.28845451155923	0.664784780468565	2.49722177331923	0.452855708947448
M	1.32212760973968	0.225237259531999	7.7608004113885	0.757139627200138
N	1.98585136051312	1.09208880256658	3.61106680773918	0.0245309254375339
riskScore	1.02292126280181	1.00523873343205	1.04091483454839	0.0108572902279968
