# Supplementary material for: Network analysis of miRNA targeting m6A-related genes in patients with esophageal cancer
Source: PeerJ. 2021 Jul 29;9:e11893. doi: 10.7717/peerj.11893 (PMC8325912; doi:10.7717/peerj.11893)
Supplement: Supplemental Information 1 [file peerj-09-11893-s001.zip › Supplemental Materials/17.The key miRNA-m6A related gene network/The key miRNA-m6A related gene network.csv]

hsa-miR-186-5p	HNRNPC	2	6
hsa-miR-186-5p	HNRNPC	6	6
hsa-miR-186-5p	HNRNPC	3	6
hsa-miR-186-5p	HNRNPC	12	6
hsa-miR-320b	HNRNPC	2	4
hsa-miR-320c	HNRNPC	2	5
hsa-miR-320d	HNRNPC	2	2
