# Supplementary material for: Network analysis of miRNA targeting m6A-related genes in patients with esophageal cancer
Source: PeerJ. 2021 Jul 29;9:e11893. doi: 10.7717/peerj.11893 (PMC8325912; doi:10.7717/peerj.11893)
Supplement: Supplemental Information 1 [file peerj-09-11893-s001.zip › Supplemental Materials/2.Heat map of M6A gene expression/diff-TCGA.xls]

gene	conMean	treatMean	logFC	pValue
KIAA1429	3.594212	3.5836847962963	-0.00423175643173379	0.957828501576709
HNRNPC	5.53120409090909	6.09856188271605	0.140875501480847	1.4709689858121e-06
RBM15	2.97156709090909	3.13145308641975	0.0756083115647661	0.237206750147173
METTL14	2.53952672727273	2.26515818518518	-0.164947854655171	0.00782566803191148
YTHDC2	2.98183327272727	2.69732196296296	-0.144671854910631	0.0241254696007609
METTL3	2.72485472727273	2.90448054938272	0.0921008523138807	0.103779436980681
ZC3H13	5.03737318181818	4.64441848148148	-0.117173642685671	0.0496769229146381
WTAP	4.33116354545455	4.37557803703704	0.0147189673537618	0.573432157743219
YTHDF1	5.01901809090909	5.38472017283951	0.101466228082711	0.00526840861677187
YTHDC1	4.23185563636364	4.14281769135803	-0.030678078292643	0.196750308885841
FTO	2.85854490909091	2.79242385802469	-0.0337630130839754	0.903445409108156
YTHDF2	4.99442254545455	5.08372667901235	0.0255685840822912	0.352346520770958
ALKBH5	5.61804890909091	5.4014357962963	-0.0567262323198214	0.0859775870226972
