# Supplementary material for: Network analysis of miRNA targeting m6A-related genes in patients with esophageal cancer
Source: PeerJ. 2021 Jul 29;9:e11893. doi: 10.7717/peerj.11893 (PMC8325912; doi:10.7717/peerj.11893)
Supplement: Supplemental Information 1 [file peerj-09-11893-s001.zip › Supplemental Materials/4.survival analysis of m6A gene/expTime.txt]

id	futime	fustat	KIAA1429	HNRNPC	RBM15	METTL14	YTHDC2	METTL3	ZC3H13	WTAP	YTHDF1	YTHDC1	FTO	YTHDF2	ALKBH5
TCGA-L5-A8NU	2134	1	2.99051873	5.866180796	2.703479362	1.943982063	2.803551517	2.386077294	4.765072125	4.329830836	5.040013194	4.254946022	2.854538908	4.825568787	5.436432523
TCGA-JY-A6FD	2069	0	4.011198147	5.907815612	3.602734595	2.502745137	3.36741351	2.32316171	3.344705134	4.907488274	5.369613132	3.941526858	3.512241303	4.973674885	6.08291864
TCGA-JY-A6FB	1837	0	2.786711495	5.857627719	3.681835058	2.015971401	2.776438923	2.671738303	3.827092422	4.482630172	5.787831089	3.528622597	2.836157075	5.022433863	5.676049378
TCGA-2H-A9GJ	1781	1	3.497518251	5.854365982	3.988589761	2.262923358	3.102871917	2.721862518	3.688429388	4.160912769	5.865062209	4.133186819	2.537137868	5.636144875	5.52352322
TCGA-L5-A8NE	1688	0	3.340947672	5.976368887	3.307889597	2.692220123	2.76110139	2.472377848	4.460542823	4.370299204	6.381761758	4.097437735	1.974444747	5.219176032	6.90790191
TCGA-R6-A6Y0	1641	0	3.305411082	5.766028424	2.517903674	2.48187332	3.131847112	2.844911066	4.170450298	4.352393816	5.401248207	4.166250014	2.283180381	5.302434054	5.03488339
TCGA-L5-A8NV	1599	1	3.07814635	5.517932346	2.800531431	1.782592512	2.776118331	2.364772479	4.994314322	3.702947684	5.434147098	4.556618747	2.583086513	4.952616376	5.47882099
TCGA-VR-A8Q7	1590	0	4.318143746	6.235527599	3.278820963	2.090912931	2.300055345	2.685096518	4.618566747	4.640724778	5.360509739	3.843875604	2.956355617	4.526066938	5.617615039
TCGA-L5-A4OM	1458	1	3.631234747	6.028606466	3.876552662	2.670519594	2.826272213	3.079694716	4.833514594	4.684401505	4.959035942	4.66209063	3.227045825	5.46095623	5.420535768
TCGA-JY-A6FH	1441	0	3.349775818	6.015276348	3.679174542	1.864222076	2.361169978	2.770731502	4.662528243	3.523199623	5.607943926	3.69301977	1.979923759	4.496165131	5.273010911
TCGA-VR-AA4D	1405	1	3.831913445	6.544258835	3.163986269	2.415227261	1.908125751	3.947888341	6.510786234	4.058724167	5.47178983	4.527336537	2.265713243	5.428095181	5.594849179
TCGA-L5-A8NW	1402	1	3.705209907	5.513133451	3.150332117	2.283444668	3.684851799	2.86880078	4.453789867	4.027347989	5.486786999	4.559220139	2.672360046	5.184847219	5.101752801
TCGA-JY-A6FA	1361	1	3.879718972	6.059380408	3.537904321	1.853092759	2.985093971	3.145429143	3.646026952	4.478351074	5.952976594	4.66209063	2.574651592	5.547002637	5.688073685
TCGA-L5-A4OS	1271	0	3.419253791	6.075421525	2.869960973	1.668721354	2.577037625	3.301148238	4.967038666	4.264724859	6.029814953	3.73880413	2.144976809	4.453789867	5.475694633
TCGA-JY-A6FG	1263	1	3.020277434	5.842003432	2.336163068	1.977831626	2.905895695	2.870888191	4.279240169	3.967111665	4.712760784	3.886617857	2.76255993	4.882256583	4.98888641
TCGA-R6-A6XG	1168	0	3.104983098	6.814905366	3.477225006	2.313295711	2.925044693	3.047330686	5.013056258	4.224472688	5.480407015	4.032812977	2.76255993	5.521900601	5.404206884
TCGA-L5-A8NG	1094	0	3.921908211	5.837725615	2.90559992	1.928726101	2.331408858	3.097607552	5.045695666	4.30538187	5.693683852	3.983971538	2.784623553	4.932000956	5.484414115
TCGA-IG-A3QL	1071	0	3.864900508	6.498024423	2.582218538	2.298311612	2.235057788	2.341709214	4.263159552	4.32378262	5.029700123	3.892857013	2.492009217	5.19657706	5.865062209
TCGA-JY-A938	1060	0	3.769598895	5.912268542	3.387087603	2.716751596	2.663568656	3.269831048	4.823130249	3.78537976	5.330485148	4.279632893	2.022508162	5.490721476	5.012509543
TCGA-VR-A8EY	1025	0	4.260396502	6.498024423	3.203969276	2.037010773	2.627244585	3.150614809	3.090234893	4.16968604	4.998705207	3.809431246	2.808730771	4.757406406	6.053073447
TCGA-IG-A3I8	1012	0	3.944001786	6.261487037	3.443024739	2.557391137	2.671738303	3.615380024	5.355556299	4.851349147	6.091967787	4.291949389	3.481392668	5.199732468	5.943979942
TCGA-M9-A5M8	1007	0	3.767560897	5.737087062	3.156961761	2.575193471	2.871238152	2.008796615	5.233322036	4.103294358	5.450759666	4.222541528	3.006330338	5.311149189	4.948938602
TCGA-L5-A4OH	992	0	3.062121085	6.073014092	3.360557848	2.364772479	2.76923885	2.853324491	4.48688125	4.145870696	4.993777486	3.854908253	2.390895767	5.363308681	5.140497159
TCGA-2H-A9GR	987	1	2.811106012	5.790887174	2.841908448	1.864513906	2.280094746	2.828056341	5.268401925	4.055379999	5.183601422	4.116742991	1.806421267	4.776122195	5.100587295
TCGA-JY-A93D	960	1	3.64112828	5.700397538	3.130297521	2.290740052	2.683254117	2.590596135	4.969785157	4.162416139	5.715307968	4.306183955	2.80384601	4.728844018	5.356991407
TCGA-2H-A9GH	951	1	3.411366091	5.861813774	3.399674707	2.098363337	2.709810924	2.937236939	5.066758154	4.505398595	4.904944421	3.840443194	2.955721425	5.0541779	5.515482218
TCGA-L5-A43E	920	0	4.373582687	6.097251363	3.540111143	2.496746219	2.585813789	3.882450689	5.391765096	3.862148682	5.141661616	4.324613936	2.099027635	5.401248207	4.986171549
TCGA-L5-A4OU	882	0	3.071457676	6.131138241	3.523860252	2.354495556	2.922477283	2.611065031	4.781009489	4.9163555	5.233322036	4.273689035	2.334673086	4.933582213	4.221774057
TCGA-VR-A8EX	855	1	2.871807104	6.093345756	2.86880078	1.945509243	2.817828563	2.788835889	3.978631757	4.175800733	5.579604305	4.248262936	2.49471243	5.030791946	5.499448064
TCGA-L5-A8NT	825	0	3.596508448	5.800985016	2.502123415	2.24236642	2.300382416	2.810771458	5.594849179	4.22522021	5.166966472	4.206811349	3.012070354	5.076541426	5.12007873
TCGA-VR-A8EP	824	0	4.063091801	6.061771148	3.248126051	2.212509639	3.077822662	2.833467515	3.947170496	4.12275265	5.660497961	3.869447146	2.305580103	4.905948033	5.121226638
TCGA-VR-A8EO	785	0	3.412281071	6.786528712	3.583546573	2.970247888	1.859086754	2.473542119	4.431293777	4.925145224	4.909020613	4.504566081	3.631585654	5.585453829	5.903325724
TCGA-2H-A9GF	784	1	3.885939198	6.286966127	3.852479803	2.407340093	2.437247857	2.997456147	3.411047076	3.429058233	6.175335905	3.889114763	2.880588417	5.417591288	5.416094711
TCGA-LN-A5U7	768	0	3.676891417	6.255553167	3.394632678	2.289466965	3.10892422	2.97266352	5.335341181	4.036725816	5.596597668	3.849750727	3.536933667	5.242424827	6.06930818
TCGA-JY-A93E	767	0	3.011429074	5.500251493	3.107095801	2.3866103	2.530884107	2.759186056	4.695900275	4.066399796	5.795944133	4.23840062	2.741727007	4.866003266	5.472555579
TCGA-L5-A88W	764	1	3.394934107	6.375395539	3.087550553	2.593645704	3.341867446	3.446798861	4.356014269	4.359299944	5.119483297	3.761243095	2.9911082	5.29307735	5.611524457
TCGA-XP-A8T6	763	1	2.995036514	6.143108273	2.992337854	1.725409065	2.29919403	2.611655734	4.773174637	4.076989944	4.708071719	4.120130177	3.801990048	4.674366846	5.478029975
TCGA-JY-A93F	731	0	3.795222918	6.320523271	2.590287507	2.545288533	3.520598672	3.097307943	4.718956784	4.072940674	4.660780789	4.274875015	2.441504107	5.430368052	5.646774598
TCGA-L5-A4OE	730	1	3.609524367	6.022475417	3.680211569	2.534196402	3.071786385	2.504815289	4.354813164	4.661639429	4.902804727	4.231824532	1.800675461	5.045158058	4.431293777
TCGA-IG-A5S3	712	0	3.618335318	6.132504048	3.540111143	3.148780944	2.971482601	2.693201136	5.339474166	5.068572119	5.984530436	4.927199056	3.015374497	6.21846214	5.47178983
TCGA-JY-A93C	705	0	3.924000181	5.851184609	2.922477283	2.180442914	2.983516396	3.608871304	4.723205386	3.699987792	5.59745603	4.036725816	2.190290018	4.353208996	6.01647621
TCGA-L5-A88T	694	0	3.28287744	5.521900601	2.84069563	2.28704226	3.247485982	2.661491699	4.543399105	4.160912769	4.874132903	4.042943099	2.706124533	5.099964196	5.379461644
TCGA-VR-A8EQ	694	1	3.493465815	5.824288323	3.254397797	1.583238447	2.470516305	2.422827452	3.378289913	3.755507419	4.528220862	3.666364435	2.282828004	4.3301984	5.916813551
TCGA-LN-A4A5	681	1	3.894222181	5.916813551	3.299013737	2.587593748	3.042398491	2.866977391	4.999254307	3.786428027	5.273686152	4.403471568	3.646026952	5.16458858	5.656819804
TCGA-JY-A939	660	0	3.630268764	6.045610598	3.255018738	2.399406837	2.663568656	2.512153867	4.806168098	4.495728648	5.591414029	4.188425044	2.848847784	5.251455097	6.047964055
TCGA-L5-A8NQ	650	1	2.985367169	5.934996792	2.563163416	1.765346021	2.896221267	2.954201812	3.805706308	4.36537297	5.190444591	3.928881629	2.923023823	4.777586357	5.112265707
TCGA-L5-A4OJ	639	0	3.311025697	5.906644413	3.623808905	2.718526255	2.89893754	2.92990455	4.414131995	4.364579206	5.441726708	4.007983637	2.116173732	5.333233949	5.77299357
TCGA-IG-A3YA	632	0	3.832239354	6.365938907	3.432903443	2.81447031	2.907127437	2.960929252	4.282027686	4.576470371	4.947903018	4.614188099	3.12044666	5.734215351	5.552851892
TCGA-S8-A6BW	620	0	3.127157818	6.12197425	2.950359838	1.964967816	1.995472029	2.889258381	4.540352241	4.545989574	5.224352574	3.703584666	3.25284921	4.891497099	5.034282864
TCGA-IG-A3YC	612	0	3.696330185	5.740972451	2.359605824	2.212227933	2.314779265	2.67844907	5.540413112	4.230206248	4.959552663	4.147017453	2.957244945	5.074790567	5.478029975
TCGA-2H-A9GG	610	1	3.785050548	6.106341541	2.49949486	2.645037968	1.505714935	2.795414024	5.906644413	3.9229295	5.061011187	4.594478957	2.766749489	5.049046213	5.292385923
TCGA-S8-A6BV	609	0	3.409441893	5.916813551	3.34784848	2.43305805	2.403969165	2.715073704	5.654935671	4.679378188	5.223096513	4.606617212	2.26042112	5.166966472	4.825568787
TCGA-L5-A4OI	608	0	3.629627879	5.952976594	3.241632532	2.61192184	3.268291753	2.875096148	4.651328517	4.432107088	5.341477958	4.053878857	2.093141588	5.31583703	5.128385469
TCGA-ZR-A9CJ	600	1	3.671963794	6.136599398	2.992027481	2.38118655	1.895534372	3.00356017	4.617281844	4.418696355	6.104949944	3.983623789	3.141125912	4.01189531	4.831057241
TCGA-IG-A4P3	567	1	3.189466215	6.264438216	3.036902259	2.296454	2.616417826	2.600849504	5.009103637	4.706203071	4.993777486	4.399870847	3.371471215	5.045158058	4.821685945
TCGA-L5-A4ON	558	1	3.946807249	5.542853321	3.355780899	2.534757406	2.953051084	2.59300569	4.289575129	4.886385846	5.42882474	4.349189557	2.186617142	4.807654356	5.214773819
TCGA-VR-A8EU	557	1	3.782056007	6.459091164	3.442718918	2.275245678	3.020855407	2.377600894	4.000067679	4.774130649	4.995393726	3.824676197	3.68617078	4.929281788	4.714122068
TCGA-VR-A8EZ	553	1	3.055476856	6.586224121	2.756794712	1.539091672	2.55468731	3.011135833	3.71989545	4.851874927	4.950518031	4.111547395	2.352967102	4.775101643	5.375169403
TCGA-VR-AA4G	549	0	3.358652342	5.914529933	3.385542378	2.843399098	3.339370606	2.683254117	4.92092998	4.938324046	5.111090882	5.009103637	3.212277465	5.142863565	5.426594691
TCGA-IG-A51D	518	0	4.007638787	6.187336083	3.898783552	2.934486151	2.649878685	3.061229309	3.781745868	4.670314994	5.73903885	3.933816965	3.296814419	5.726658096	5.920171831
TCGA-L5-A8NJ	501	0	3.32694878	6.027408403	3.209194102	1.884874316	2.816301674	2.643513743	4.241556383	3.817635488	5.716240364	3.7622347	3.048821967	4.905948033	5.397552113
TCGA-V5-A7RE	500	0	3.627399867	6.212798775	3.014751509	2.175548792	2.656115758	3.083928129	4.012253383	4.087397092	5.402750297	3.78783794	2.236886238	4.826067564	5.151319404
TCGA-R6-A6L4	496	1	2.936310186	5.858711106	2.941486177	2.379148397	3.189466215	2.493793699	5.204675608	4.620793723	5.338812599	4.229443604	2.072848838	5.174376045	4.726949876
TCGA-2H-A9GO	494	1	3.56364255	5.874671599	3.357701455	2.016637325	1.769219465	2.935097414	4.739780897	4.666167017	5.766028424	3.840808516	1.806088561	5.23718175	5.542031991
TCGA-VR-AA7I	484	1	3.517370124	6.314336046	2.670802907	2.341412605	2.651372787	3.51542408	4.811532529	4.672569351	4.784296984	3.893223694	3.083329406	4.9325337	5.961079226
TCGA-R6-A8W5	480	1	4.142184328	6.124581017	4.09887818	2.481000521	2.527319287	3.093030532	4.766930804	3.96953647	5.416826601	3.767560897	3.075380045	5.166372612	5.161581318
TCGA-IC-A6RF	477	0	3.156667091	5.676987898	3.095179041	2.35329893	3.417985372	2.76110139	4.267054028	4.275676522	5.21411842	3.815238617	2.693790744	5.279671858	5.396125264
TCGA-LN-A4A8	472	0	3.448087127	6.446783125	3.432241578	2.690408772	2.330776591	3.345953262	5.044015868	4.808584679	7.54566793	4.360500919	3.028749904	5.593111714	4.817813126
TCGA-L5-A88S	471	0	3.206413655	5.600951	2.758312681	1.895253808	2.617940033	2.213110616	4.36090442	4.688033859	5.374467999	3.558453255	3.215912739	4.760741259	5.590551652
TCGA-V5-AASV	467	0	2.93232088	6.555429457	3.06363073	2.42617913	3.123193827	2.923608425	4.766014125	4.377217869	4.933054563	4.124189894	3.175944946	5.719967818	5.589651066
TCGA-LN-A49U	467	0	3.7622347	6.628448704	3.062121085	2.388096664	2.643513743	3.578677873	5.166966472	4.201440488	4.876543959	3.614094794	3.350053417	5.228159708	5.616687576
TCGA-IG-A7DP	452	0	2.888042518	5.929289289	3.054911585	2.126406953	2.702886768	2.365757427	4.451234142	4.447440866	4.87206622	3.990421103	3.06300332	4.68306018	5.45694524
TCGA-IG-A97H	441	0	3.113878241	6.175335905	2.985093971	2.49471243	2.081724561	2.862428373	5.350486008	4.601640585	5.500251493	4.443293498	2.035507453	5.551134689	5.283671786
TCGA-XP-A8T8	437	0	3.447127113	6.369087638	3.316338089	2.290077042	3.040854419	2.939977432	3.929932365	4.757406406	5.24881496	4.680303551	3.724941558	5.886509481	5.070862667
TCGA-2H-A9GI	435	1	3.550395665	5.94047802	2.863331192	1.58526588	2.358735309	3.082111272	5.681678717	4.987793648	6.133925648	4.257215512	2.532067902	5.537237214	5.303751386
TCGA-2H-A9GM	424	1	3.24317014	6.054333577	2.853644794	1.807979993	2.840092756	2.661197223	4.715565783	4.605704658	6.29894769	4.761692057	2.544146652	5.118883112	4.687569485
TCGA-L5-A8NK	412	0	3.754169861	6.163372802	2.962984689	2.890426268	3.136762888	2.772820268	5.11587763	4.563113819	4.827589635	4.539499847	3.154261135	5.498645116	5.015783636
TCGA-L5-A8NI	410	1	3.679845824	6.280983966	2.776709734	2.379740546	2.435460187	2.576428489	4.295117863	4.658092317	5.336726537	4.074799904	2.871517971	5.011912685	4.95693042
TCGA-LN-A49O	408	0	4.187274814	6.280983966	3.50961726	2.227142597	3.26359143	3.067851298	3.755507419	4.854917255	5.019136854	3.993955908	2.696477718	5.020805199	6.140495897
TCGA-L5-A8NS	408	0	3.620250793	5.845082627	3.036619617	2.4617495	2.454501859	2.730560387	4.757406406	4.070054603	5.611524457	4.598983175	3.2952782	4.215649883	5.399712874
TCGA-LN-A8I0	407	0	2.476650096	6.086866978	2.354495556	1.895253808	1.757438362	3.104983098	4.463422127	4.607990424	4.895035722	4.224472688	2.82838561	5.46095623	5.549538746
TCGA-LN-A49W	403	0	3.991814967	6.20287377	2.987494342	1.908125751	2.63202773	3.21903763	4.975251052	4.637092331	5.311839326	3.941150599	2.738967163	4.867560291	5.010762331
TCGA-L5-A8NL	402	0	3.503927187	6.167388053	3.007819766	2.179580018	3.005067417	3.12076272	4.159762587	4.441630043	6.006782251	3.814529249	2.888633126	4.718484666	5.441726708
TCGA-LN-A7HZ	401	0	3.478217141	6.744934595	2.251182332	1.902882894	2.030975024	3.63190211	4.625756049	4.418696355	4.691742924	4.053878857	3.233206387	4.755961393	4.939876947
TCGA-LN-A8I1	401	0	2.89893754	6.606094517	2.199542667	1.885837651	1.900249798	3.549110768	4.108160992	5.602737794	5.594849179	4.421185018	3.100117846	4.98888641	6.523707729
TCGA-LN-A49S	400	0	3.640789344	6.166036189	2.897734421	2.390624879	2.776992892	2.585813789	4.269791408	4.568920715	5.259875067	4.67981893	2.672023752	5.654012036	5.331841609
TCGA-L5-A8NH	393	1	3.230762624	5.979827202	3.42684192	2.17830311	2.619167705	3.104403185	4.62347564	4.336680102	6.229978404	3.925728172	2.743239085	4.974727938	5.310469229
TCGA-LN-A9FQ	391	0	3.790532757	5.990381531	2.914704348	1.6292235	2.047472548	2.226812775	4.851874927	4.16587786	5.755265533	4.135016733	3.43735035	4.767883461	5.667907608
TCGA-IG-A625	390	1	3.736179458	6.369087638	3.080007948	1.80219267	3.3378272	2.903188337	4.809561887	4.16201062	4.973674885	4.342343317	3.324167154	5.411579935	5.228159708
TCGA-LN-A4A3	388	0	4.149681622	5.857627719	2.949746596	2.462670673	3.062121085	2.745339805	4.850384492	4.367025377	5.414613933	4.154490682	3.11139296	4.99704936	5.584661746
TCGA-R6-A8WG	386	1	3.947533674	6.376935056	3.765563305	2.36965675	2.442099498	3.069375496	4.568032536	3.943299798	6.695783224	4.47232226	2.26476005	5.746742972	4.810070408
TCGA-LN-A49M	385	0	3.352575484	6.064320151	2.812313511	1.983305489	2.727771867	3.077822662	4.370686498	4.584365483	5.072009292	3.759873451	3.086639922	5.202193031	5.021872838
TCGA-LN-A49X	384	0	4.794850016	5.999697991	3.392144699	2.459933826	2.850365947	2.882058674	5.011912685	4.293129745	5.376578364	4.646778616	3.523860252	5.000939651	5.632489394
TCGA-LN-A4A4	383	0	4.473167539	6.338972347	2.329522605	2.283444668	3.015997112	3.806396733	4.989971048	3.805036728	4.94945033	4.350818323	3.214131747	4.720838477	5.933793064
TCGA-LN-A4A1	383	0	4.200684965	5.905570355	2.841908448	2.044059988	3.051508329	3.522544294	4.827070482	4.192595445	5.311839326	3.770971919	2.983221809	5.573610004	5.216014908
TCGA-LN-A49Y	379	0	3.263894903	6.428215482	3.264825022	2.714920458	3.006613699	2.920984462	5.800013428	4.543854514	5.001497745	4.623028636	2.649245317	5.641461704	5.162812929
TCGA-VR-A8ER	378	1	4.042943099	6.077977538	2.974759063	2.321295381	2.389339606	2.454182314	4.277257553	4.360500919	5.437200699	4.107391261	3.207953063	4.307773056	4.74599086
TCGA-LN-A5U6	375	0	3.770270036	6.128498996	3.237557324	2.661491699	2.243547751	2.878165437	4.878083179	4.615537792	5.074252098	4.080682678	2.828682795	5.024688109	5.627180813
TCGA-LN-A4MQ	375	0	3.997895287	6.351579827	3.89563337	2.212509639	2.472700368	3.414764446	5.022433863	4.279240169	4.9163555	4.147381808	2.786998949	5.464061481	6.094710145
TCGA-LN-A8HZ	375	0	3.299909288	6.487198522	3.122277111	1.69381046	2.29318918	3.248435603	3.998627658	4.167025483	5.273686152	3.771990496	3.164300491	4.461383946	5.527576619
TCGA-LN-A49P	375	0	4.182736861	6.11541292	3.125299093	2.360222143	2.379148397	2.65675187	4.646778616	4.482221637	5.391765096	4.182338077	2.71069683	5.328421416	5.566259577
TCGA-LN-A9FR	373	0	3.942605658	6.21846214	3.045756258	2.002687119	2.565865876	2.980486203	4.710425761	4.523025107	4.843383085	3.83667623	3.424957982	4.920443994	5.778845665
TCGA-LN-A7HX	372	0	3.998992372	5.984530436	3.812125915	2.241742215	2.775204328	2.861218919	2.734743742	4.039239596	5.293748773	4.216043185	3.081521535	5.431148034	6.172695257
TCGA-IG-A97I	370	0	3.70391158	6.431541576	3.133097375	2.348685046	2.687155097	3.472438327	4.641657337	4.646310429	5.586277633	4.657645695	3.499753459	5.12659127	6.022475417
TCGA-LN-A9FP	366	0	3.382055883	5.867273135	3.084817885	2.574901902	2.879693518	2.71406901	5.056392192	4.439947205	5.384604745	4.471110462	3.683189415	5.013056258	6.053073447
TCGA-LN-A7HY	366	0	3.007819766	6.114048547	2.388384572	2.23658174	2.056883412	3.167939071	4.11562397	4.701417902	5.849125335	4.293521265	2.867300267	4.466383168	5.920171831
TCGA-LN-A7HW	365	0	3.553609673	6.071745938	2.784938388	2.0492531	2.475410395	3.079363828	5.083509587	3.920180174	5.364055865	3.634841199	3.767882345	4.68123445	6.152644353
TCGA-LN-A4A9	351	1	3.635817306	5.645062797	2.120167159	2.266034271	3.389293751	2.410651663	4.944682066	4.936211634	4.768330502	5.064468812	2.099294807	4.962251258	5.584661746
TCGA-L7-A56G	330	1	4.039239596	6.180801515	3.108026618	2.605397779	3.092096172	2.448411502	4.647238228	4.845890998	4.962251258	4.350408077	2.661197223	5.827350848	5.577916125
TCGA-LN-A7HV	320	0	3.23723946	6.095974261	2.536846011	1.77101461	2.416748645	2.445439256	3.902916105	5.026858017	4.934599052	3.925374474	2.332621953	5.248176249	5.132013143
TCGA-L7-A6VZ	315	0	3.877614986	5.726658096	3.249379068	1.945367584	3.200962995	2.477590393	3.628041292	4.672109626	5.845082627	3.459459471	2.104246755	4.581693556	5.320663483
TCGA-IG-A6QS	303	1	2.985686407	6.551751744	3.335382021	2.383898799	2.734465182	3.508033063	3.685185361	4.912719984	5.321345815	4.247881182	2.825978818	4.959035942	5.840922223
TCGA-V5-AASW	282	0	3.36270616	6.12974049	3.447127113	2.283444668	2.407616967	2.687747754	4.65628269	3.947888341	5.959890239	4.025560453	2.138857829	5.098263055	5.299642218
TCGA-V5-AASX	273	0	3.692044819	5.949611574	3.045180526	2.50365992	2.166989339	2.878475146	4.697267003	4.249029743	5.73903885	3.977937468	2.518842438	5.147061462	4.818755695
TCGA-2H-A9GN	272	1	3.756845639	6.35465076	4.010867466	1.66481014	2.924208397	2.505425728	3.793160841	4.680770432	5.567060234	3.794539279	2.206045935	4.769306943	5.24367438
TCGA-L5-A8NR	265	0	3.858640525	6.101022299	3.64209462	2.336850665	2.336163068	2.848266407	5.258605813	4.30257061	6.160708493	4.127528952	2.229327987	5.44769739	5.028592078
TCGA-VR-A8EW	247	1	3.626735005	6.334301235	3.256268657	2.188202496	2.308304624	2.58186179	4.447035662	5.002586672	5.191023369	4.872602572	3.330963674	4.719406093	5.105233653
TCGA-R6-A6DN	243	1	3.612756382	5.916813551	3.021131187	2.33172516	2.75259348	2.547987585	4.860423973	3.73455489	5.505854389	3.743840676	2.800830222	4.510925611	5.58298962
TCGA-Q9-A6FW	238	0	3.216208418	5.857627719	3.043932606	2.094036611	3.182723473	2.123554697	4.753148435	4.576939467	4.966509415	4.552588388	2.469049026	5.170672773	4.654942731
TCGA-L5-A8NM	236	1	3.805036728	6.280983966	3.37174368	2.547987585	3.242858865	2.961806258	3.908932593	4.369064701	5.101752801	3.941526858	2.444529297	5.200957911	5.541268371
TCGA-IC-A6RE	234	0	3.543323272	5.815073703	2.901149796	1.97500938	2.59566661	2.608067848	4.964394321	3.975161885	5.415385651	3.859003963	2.769814303	4.657191339	5.66509973
TCGA-2H-A9GK	232	1	3.51059283	5.721003553	3.655473744	2.036711844	2.893490412	2.676591368	3.891501509	4.926144666	5.475694633	4.175434152	2.428217229	5.156788429	5.020805199
TCGA-R6-A6DQ	231	1	3.618946522	5.964641513	2.941205191	2.178019376	2.636577923	2.313867214	4.474498757	4.557020882	4.940960506	3.584875399	2.394162913	4.578221034	4.833997896
TCGA-L5-A4OX	226	1	4.340330226	6.440094506	3.896658446	1.840533932	3.406319419	3.466741123	4.928763169	4.379260459	5.529193439	3.623095	2.533601348	4.914795498	4.535150964
TCGA-L5-A88Z	225	0	3.423386889	6.018900241	2.620070762	2.413321092	3.122590717	2.671738303	4.719876522	3.540111143	5.269673339	4.145114667	3.116083844	4.539927202	5.846137645
TCGA-L5-A4OP	218	0	3.572914306	5.063870546	4.081438096	2.680520772	2.41549634	2.753451103	5.890970879	4.724155439	6.29894769	4.265906392	2.81660292	5.432666964	5.179904225
TCGA-L5-A4OW	217	1	3.910711347	5.704056497	2.922742302	1.599754669	2.820535816	2.766168864	5.411579935	4.537758297	5.217247386	3.934176945	2.176495894	4.678025447	5.18421801
TCGA-RE-A7BO	213	1	3.89563337	6.01647621	3.281349424	1.65504033	3.109516622	2.802937101	4.236872553	4.387901505	5.680768494	3.643421803	1.833615516	5.03488339	4.703839153
TCGA-R6-A6XQ	193	1	3.053961799	5.794917754	2.500669992	1.749899864	2.665677444	2.233591755	4.215649883	4.234139617	5.507427093	3.614431746	2.657305002	4.86651115	5.391045189
TCGA-KH-A6WC	191	0	3.459130241	5.730387868	2.435460187	2.492958132	3.635186777	2.793869266	4.017964021	4.24548686	4.561371398	4.486033719	2.656115758	5.112890964	4.84238681
TCGA-2H-A9GL	180	1	3.323854777	6.462490284	3.953553249	2.775798202	2.657949749	2.987162586	5.651274967	4.666167017	4.934599052	4.698185053	2.539265071	5.317202764	5.028002806
TCGA-L5-A8NN	167	0	3.754504467	6.691603568	3.12076272	2.761645387	3.666989194	3.581235702	4.62395101	4.116380565	6.17811728	4.067106695	2.422495135	5.098263055	5.459410027
TCGA-V5-A7RB	161	1	4.320584542	6.208691665	3.397133727	2.532958307	2.879693518	2.898624291	4.780536226	3.911789619	5.5010236	3.98043348	1.901143288	4.980244055	5.311839326
TCGA-R6-A6KZ	154	1	3.511575724	6.224152283	2.882956922	2.625153271	3.146659598	2.601786167	5.681678717	4.387487065	5.688073685	4.269791408	2.121463248	4.964394321	4.660780789
TCGA-L5-A4OT	149	1	3.770971919	6.132504048	3.736820757	2.209154417	2.843399098	2.680520772	4.97692605	4.674366846	5.383854671	4.189218969	2.2444924	4.846365757	4.826570643
TCGA-L5-A4OG	143	0	3.725936432	5.547850573	2.807451338	1.959390151	2.864550247	2.47726979	5.224352574	4.288760316	5.746742972	4.022293496	3.30449966	4.691742924	5.16458858
TCGA-IG-A8O2	142	1	3.372691712	6.365938907	2.490824447	1.890789989	1.960571851	3.431644437	4.476619408	3.649956536	5.429629889	4.411247874	3.378938491	5.492309961	5.787831089
TCGA-LN-A5U5	136	1	3.099456846	6.540534519	2.731155827	2.009785983	2.516974899	3.394632678	4.798745754	4.857913225	4.743588027	3.803694654	3.090898442	4.942018282	6.14569391
TCGA-2H-A9GQ	128	1	4.755008885	7.037941882	2.83980428	2.722765604	2.994151897	3.301148238	6.027408403	4.491514758	5.71064332	4.712318786	2.917058098	6.176750019	5.50661965
TCGA-IG-A4QS	118	1	4.000426054	6.168720868	3.444269773	1.739206405	2.407023389	2.987798752	5.251455097	5.042868825	5.298318375	4.509631705	1.58612266	4.889926558	4.199152842
TCGA-L5-A891	114	0	3.471776958	6.24542365	3.281641763	1.770746304	1.984941571	2.812936298	3.838030137	4.298610932	4.37885146	3.581235702	2.2697434	5.626314865	5.437922439
TCGA-JY-A6FE	112	1	2.9155594	5.994973383	2.666900668	2.014395517	2.086978502	3.057352764	5.361907834	4.056130405	5.515482218	3.325379451	3.894222181	4.42997144	5.729443053
TCGA-Z6-A8JD	104	0	4.195694814	6.482029337	3.265148367	2.394798159	2.802937101	3.596508448	4.637555741	4.089239238	5.200345592	3.97411689	3.544935449	5.003157047	5.824288323
TCGA-V5-A7RC	104	1	3.65782681	6.254091288	3.586169674	2.880882536	2.601436818	3.026283766	4.822192925	3.664725047	5.851184609	4.499128574	3.287511098	5.443210789	6.272006032
TCGA-L5-A4OO	101	0	3.040854419	5.674264997	3.000232424	2.527583511	3.099157938	2.675992962	5.398996775	4.410030776	5.387435727	4.457589064	2.603256842	5.17374472	4.984034644
