# Supplementary material for: Network analysis of miRNA targeting m6A-related genes in patients with esophageal cancer
Source: PeerJ. 2021 Jul 29;9:e11893. doi: 10.7717/peerj.11893 (PMC8325912; doi:10.7717/peerj.11893)
Supplement: Supplemental Information 1 [file peerj-09-11893-s001.zip › Supplemental Materials/4.survival analysis of m6A gene/m6Aexp.txt]

geneNames	GTEX-11DXY-1526-SM-5H129	GTEX-Y111-1826-SM-4SOIR	GTEX-WOFM-0526-SM-4OOS2	GTEX-ZPCL-1426-SM-57WEC	GTEX-RM2N-0626-SM-48FD6	GTEX-ZYW4-1426-SM-5SIAX	GTEX-12BJ1-1426-SM-5BC5Q	GTEX-W5WG-1626-SM-4LMKG	GTEX-ZYVF-2526-SM-5E45C	GTEX-POMQ-0626-SM-3P61E	GTEX-SIU7-1326-SM-4BRWW	GTEX-13PVQ-1926-SM-5L3GN	GTEX-13FLV-1226-SM-5IJBZ	GTEX-RUSQ-0926-SM-47JWU	GTEX-PWCY-0726-SM-48TCS	GTEX-11DZ1-2026-SM-5A5KG	GTEX-PX3G-0726-SM-48TZT	GTEX-YB5E-1026-SM-5IFI2	GTEX-ZTTD-1426-SM-4YCEX	GTEX-WFG8-1026-SM-4LVMZ	GTEX-11TUW-1226-SM-5GU7C	GTEX-12WSL-1326-SM-5LZVW	GTEX-11I78-1526-SM-5A5K7	GTEX-WOFM-0426-SM-4OOSG	GTEX-XGQ4-1526-SM-4AT6H	GTEX-Y5V6-1026-SM-4VBS2	GTEX-ZVT3-1426-SM-59HLP	GTEX-13G51-0926-SM-5IFFU	GTEX-ZAB4-1126-SM-5HL86	GTEX-ZT9W-1326-SM-51MTB	GTEX-11P81-0926-SM-59874	GTEX-ZYT6-1226-SM-5E44Q	GTEX-R45C-1226-SM-48FEE	GTEX-PWCY-0826-SM-48TCR	GTEX-NPJ8-1926-SM-3MJGB	GTEX-N7MT-0326-SM-48TDP	GTEX-XQ8I-1826-SM-4BOOJ	GTEX-ZGAY-1526-SM-4WWEO	GTEX-1211K-0926-SM-5FQTL	GTEX-ZQG8-2226-SM-5DUWD	GTEX-R55E-1326-SM-48FCR	GTEX-Z9EW-0526-SM-5HL8S	GTEX-XV7Q-1026-SM-4BRVR	GTEX-12ZZX-1326-SM-5DUWI	GTEX-OIZG-1026-SM-3LK5X	GTEX-Y3I4-1026-SM-4TT2C	GTEX-P4QS-0726-SM-3NMCZ	GTEX-145LV-1426-SM-5Q5BV	GTEX-13QJ3-1826-SM-5S2PT
KIAA1429	3.96814113300484	4.32600531552966	3.92311338446671	3.43063684951574	3.88716302068462	4.09256390712591	3.58842278290799	3.56522897224092	4.37986421357748	4.09927275473729	4.07754464984867	4.13125713987046	4.08646357171913	4.03006831118342	3.46466889950242	3.98025513203874	4.06513099458535	4.00169422359746	4.48408962884503	4.08124718008414	4.4424763467155	3.59002399394552	3.68051615286925	3.79252749189588	3.73699116903027	3.63042253165254	3.89011421089588	4.1557771770569	3.63963872067857	4.05854408429479	4.0481898668977	4.34013700146792	4.40145731974576	3.56490506134383	3.97058028970944	4.02085491191889	4.45952103853087	4.0570876464207	3.35850394091465	3.66341921217676	3.94680724881477	3.51254699221186	4.17466259006659	3.19734394634504	3.60822330624213	3.93958230064225	4.33933255417736	4.43811546641707	4.34654051386683
HNRNPC	7.04141469086562	6.72891894123608	7.16803584057143	7.02780546344068	7.09692049101937	6.95349230837409	7.47587542391768	7.28523498346005	7.42730103097458	7.20289489161985	7.0247188082845	7.3375935414322	7.1100922459092	7.32569256008596	7.00552016637772	8.11277678507143	6.90509196587288	7.1100922459092	7.82265038345278	7.2457316102385	6.85170151694431	7.50644114936441	7.34942123773608	7.37615431435835	7.66275247907869	7.72938506183777	7.50217879068644	7.07336548571429	7.3375935414322	7.18871196158354	7.41499321654843	6.79330901058353	7.58118328698184	7.03456906591889	8.13655353993584	6.83680876801695	7.26716445103874	7.36466838215981	7.43917600908354	6.68736933926634	7.52363575573608	7.43520902466223	7.39517250396368	7.70830382718402	7.17848719676271	7.29252021187167	7.48903149971913	7.05708973380872	6.61425201511501
RBM15	0.854551527961864	0.951148699554782	1.30952989422337	1.34625170761985	1.37072283675787	1.00751746893947	1.6153762866586	1.55642982234625	0.80007835837327	1.04065976165254	1.36313941382567	1.02627316659403	1.26553613347942	1.7067168323414	1.3489415974891	1.3214216829431	1.20028141996953	1.35102856334927	1.2239413611477	1.24075397413075	1.22236551670198	1.73304541612893	1.87912925769976	1.58612265957748	1.70039171432446	1.8310046807385	1.15241096990133	0.883260589172864	1.21768385500282	1.34315927375908	1.29749676374498	1.04595090222881	1.07915844147215	1.19514481202906	1.69677165379177	1.1829739084431	1.16179167044794	1.32577164102542	1.49242296146368	0.993636010326069	1.32059200823123	1.5588623672155	1.40333051643099	1.71308108817676	1.27778685838257	1.38289497706659	1.47002377837772	1.37323052635755	0.972130943563559
METTL14	2.41808363517373	2.24742485163862	3.06876969575504	2.63249357716344	2.90129095558596	2.50380375399697	3.14300117600121	3.21485375802663	2.29571329407748	3.03296469446973	3.07210184094431	2.57896059544431	2.86182643354964	2.68790572433535	3.2385016101707	2.31771723900424	3.08059996712107	2.81551319753511	2.43546018680387	2.89175600895642	2.25045400433475	3.23351505394189	3.02945770094068	2.33408727389104	3.51224130322276	3.34061002937288	2.70392316806901	2.1251425083523	2.71749991413257	2.80625378919007	3.45567828814165	2.44740671956901	2.05673100881356	2.97925917524455	2.33077659067433	2.57044879839467	2.44470252639891	2.95983105774576	3.18976275357748	2.48663414345157	2.55647939312228	3.08136493737349	2.6031045820109	2.77282026753874	2.55167973389588	2.84714454395944	3.04145902070581	2.69482652933475	2.272824228454
YTHDC2	3.07465467626816	3.01081022546731	3.35531886708535	3.15650896257688	3.05975729131961	3.5062925635678	3.10571144822155	3.07861025708172	3.00065650275605	2.7996227767845	3.12060469016263	3.78205600653148	3.29136261324516	3.30219475180811	3.09408765911259	2.95620661069915	2.87774009226998	3.04425136162631	3.15320071072881	2.77477940700847	3.49472162620218	2.93566228311622	3.21086601511864	2.94700470713801	3.11109336439346	3.1452880854544	3.14348469844552	3.13059127033051	3.59486433827603	3.11781630230145	3.19672485255206	2.9795548894322	2.75814088034665	2.92550725235291	3.36428237108838	2.86579853499758	3.52206817510593	2.95692276367191	3.26104366699153	1.83508938102119	3.01797223024818	3.057912006523	2.70904763595642	3.34660342615133	2.86666239133051	3.00902904300726	2.79874598403632	3.05353677304903	2.98872086903793
METTL3	5.00805584975787	5.22435257392252	4.62620739106901	5.29273163676029	4.62079372300968	5.26904529942252	4.09799921042131	4.53732490787288	5.0870205052845	4.72106672064225	4.80616809838983	4.79127484240133	4.80715454494915	4.67915868771852	4.45482561455811	5.05611893419249	4.70383915281477	4.69566483089891	4.7462272485224	4.58635006805327	4.85392860597942	4.48688125008596	4.23534150566707	4.4856136179891	4.75291539640981	4.52950141310533	4.99241861815012	4.8209860873747	5.05929005143705	4.06327085975605	4.74553804182082	4.87580472022034	5.16037082607506	4.80273120042857	5.05900128734685	4.79778239694673	5.0973802689322	4.47064951034867	4.56576736057264	4.03961889002421	4.7009460966937	4.4961651312155	4.63846976214165	4.45358900811199	4.30042627508777	4.64492857398305	4.1968470790339	4.75024027281114	5.11079156514588
ZC3H13	2.81262184170218	2.77611833066465	3.36863101073366	3.03719624261017	3.48171329692131	2.94534541773426	3.47880980254116	2.80384601009564	3.05640352323245	3.56199096744915	3.14878094432567	2.94747424942252	2.83719434379964	3.55039566516223	2.78359065991001	2.77251822110412	3.45080306007869	3.54925578192252	3.32864748822216	3.35272986568341	2.66036297107627	3.55008880612591	2.94851233991162	2.58651131269915	3.00297843263559	2.94303538908354	2.99448699632809	2.44841150212873	2.71406900997215	2.80828225600182	3.77417530196065	3.06679853652845	2.38135032969915	3.51865540449637	3.40803149244492	2.33331579724516	3.09501021932809	3.55752693646852	3.08708753576675	2.30874900495137	2.70496101710371	3.14665959771429	3.12594258221429	2.7370436661473	2.83141587915981	3.35704682169734	3.44968207416586	3.40393082312651	2.81615578553975
WTAP	4.87082440016707	4.58873741035351	5.3131700988632	4.85691183745036	4.99621303794794	5.01133906011259	5.76404155625182	5.12122663763075	5.27667376690617	4.79579727801937	5.21601490831961	5.95409751539831	5.13598140728995	5.63967095620218	5.14402759888378	5.4439740677724	4.7753562661931	5.11651030110775	5.08207455860048	5.29170048321186	5.18360142177724	5.6908468875339	5.21917603189467	5.66979258473729	5.08407942628935	5.3141825916816	5.51906940589225	5.13230713232022	5.09291630486804	5.26184673264286	5.10374145984019	4.72393774936562	4.89325961284746	5.18051513295157	5.42659469097337	5.08994457444794	4.94737321803874	5.18297916491646	5.19596549982203	4.61173419837893	5.01832839166223	5.07479056688257	4.8476295044092	4.93039306267797	4.82682056209988	5.16096521032445	5.39140514223124	5.28834365187651	4.75668830655024
YTHDF1	3.4842686768184	3.59067228274576	3.95125243455872	3.40865609830569	3.53054813281235	3.91369495956356	4.13670646676453	3.61521307216525	3.70066437467554	3.63781743757627	3.75534313639467	3.87451572567554	3.5147755023983	3.81625305543341	3.59518453957264	3.69373783531598	3.6283452242046	3.98661903626211	3.69073016223729	3.82759824789528	4.13260867947881	3.91262692125	3.81896947610533	4.11342270394673	3.65171469387228	3.72593643223002	3.51915434848426	3.31633808887772	3.35320980531719	3.5761288772845	3.72741430275424	3.59002399394552	3.58043841615799	3.54778781580266	3.91211264346005	3.30712091666707	3.87110211772276	3.66517908562833	3.64586283324153	3.87299836822579	3.46898909207748	3.55911877292373	3.59994743096671	3.43097096744915	3.36255059553935	3.58487539908353	3.79881458489165	3.98858976104237	3.68318941540557
YTHDC1	4.5292866143299	4.55570851949637	5.13201314331598	5.34147795824697	5.0075027839092	5.02187283840678	4.88507431002119	5.06620142523729	4.80616809838983	4.87339047690739	4.65583679629056	4.96840275686138	5.01578363648547	4.92955699712228	5.07654142587772	4.93383586118765	4.96894678762046	4.82808540337167	4.96362324077179	4.6560597430006	4.63665771869734	4.67734918691889	4.95372372329782	4.71987652245036	4.87808317865012	5.10552487953935	5.43681661093402	5.1718709755	5.13413337864709	5.42127849207264	5.27734934317615	4.382968664977	4.64833942522881	5.08207455860048	5.22244935471792	4.88916963696489	4.89045950760169	4.9606146926247	5.35733939911622	3.83090669164044	4.88250413584988	4.98565820307143	4.73163254728329	5.81611885049516	5.31996751326877	4.76906261950847	4.8868871671247	4.733523202	4.54798135025363
FTO	4.03186142446005	3.30083943122881	4.08703402594189	2.94519881096973	4.38643278689649	3.81182897456295	4.45822129247881	3.04269466226271	3.67506845984201	4.4106460994431	4.28818325742433	3.75684563913559	4.06273453783414	3.97179502235654	3.34015339350908	2.99730885879782	4.30989213966465	4.21390999270581	4.10384899928269	4.29332550499153	3.49362321540799	4.30558554566525	3.27216370638196	2.91086850208838	3.27616458238257	3.299909287977	4.23020624833656	3.10011784587167	3.24253011234625	3.06679853652845	4.38047719260533	3.73206730234261	3.01814068187167	4.58740758170702	2.82791481882768	2.80369876376634	3.55716414941768	4.39905914423245	3.56445543965012	2.77685131334504	3.04393260596368	3.2871837543063	3.99881001499818	3.42036960854964	2.85805541049576	4.40719876905448	4.36579450208959	4.12345534011138	3.35562492140375
YTHDF2	3.43274376027603	3.50438884616525	4.14738180788378	4.49489028350363	3.95389253143099	3.80673782317797	4.39665044980993	4.58719757652482	3.83699907351453	3.74950748531235	4.13464805502421	3.88508366517736	3.77666234218039	4.15957595747821	4.57109661389104	4.20699740438196	3.97989842990617	4.07366693572881	3.78886779795157	4.19974859075484	3.99553820615981	4.10272506083717	4.63687502481659	4.85392860597942	4.53842557459685	4.79731446810048	4.4976491232155	4.19375099129661	4.01207434656174	4.81416014615315	3.97811906055932	3.4616831102046	4.06621766531295	3.8057063083983	4.59295067534504	4.11842377506114	3.98130330127361	3.98540176572881	4.36394118254419	4.19508738859867	4.31957109054661	4.63409991771368	3.89134139608232	3.65701149090315	4.55549021361199	4.0219245909431	4.2160431845109	4.00329703292373	3.69736305416828
ALKBH5	5.80855067203995	5.40457436949274	5.02579666301211	4.01582118108959	5.34386074097942	5.22533010090557	5.21569628269189	3.9683203530109	5.02243386318523	5.42736549447821	5.24753913713438	5.24431303999395	5.57571480268947	5.05987058396368	3.99059403294492	4.6252956004891	5.379106202273	5.17311829226998	6.07542152452906	5.36820369339104	5.65447385344492	5.41311504506416	4.34753817370944	4.22447268780508	4.09927275473729	4.47874509859927	4.29156905636562	4.49869734038862	4.16182638991768	4.21162364065738	5.51709396657143	5.62164232436077	4.74669711217494	5.09912625172639	4.38276184260472	4.48071700613923	5.11468061975303	5.43036805225061	4.27649323544794	4.85990414887651	4.22483213752663	4.0853494367276	5.56073091925908	4.32037988930811	4.52733653744552	5.07654142587772	5.38313569595884	5.11226570707022	5.17591676909927
[truncated: 777 more columns]
