# Supplementary material for: Network analysis of miRNA targeting m6A-related genes in patients with esophageal cancer
Source: PeerJ. 2021 Jul 29;9:e11893. doi: 10.7717/peerj.11893 (PMC8325912; doi:10.7717/peerj.11893)
Supplement: Supplemental Information 1 [file peerj-09-11893-s001.zip › Supplemental Materials/4.survival analysis of m6A gene/survival.xls]

gene	pvalue
KIAA1429	0.406760807477759
HNRNPC	0.0342011426461142
RBM15	0.247257658522634
METTL14	0.473914016625117
YTHDC2	0.606214531038078
METTL3	0.230483415148791
ZC3H13	0.3899750457345
WTAP	0.047183050643562
YTHDF1	0.851696886313561
YTHDC1	0.811480795603799
FTO	0.355130620236647
YTHDF2	0.0759369534495722
ALKBH5	0.00665000988138387
