# Supplementary material for: Network analysis of miRNA targeting m6A-related genes in patients with esophageal cancer
Source: PeerJ. 2021 Jul 29;9:e11893. doi: 10.7717/peerj.11893 (PMC8325912; doi:10.7717/peerj.11893)
Supplement: Supplemental Information 1 [file peerj-09-11893-s001.zip › Supplemental Materials/4.survival analysis of m6A gene/time.txt]

id	futime	fustat
TCGA-LN-A9FO	4	0
TCGA-L5-A43H	9	1
TCGA-L5-A43H	9	1
TCGA-L5-A88Y	11	0
TCGA-L5-A88Y	11	0
TCGA-IG-A50L	16	0
TCGA-IG-A5B8	24	1
TCGA-IG-A3Y9	26	1
TCGA-Z6-A9VB	40	0
TCGA-L5-A4OQ	42	1
TCGA-L5-A4OQ	42	1
TCGA-VR-A8ET	47	1
TCGA-Z6-A8JE	64	0
TCGA-R6-A8WC	70	0
TCGA-L5-A88V	79	0
TCGA-L5-A88V	79	0
TCGA-IG-A3YB	80	0
TCGA-L5-A8NF	81	1
TCGA-L5-A8NF	81	1
TCGA-Z6-AAPN	81	0
TCGA-R6-A8W8	88	1
TCGA-L5-A893	92	0
TCGA-L5-A893	92	0
TCGA-L5-A43C	96	0
TCGA-L5-A43C	96	0
TCGA-L5-A4OR	96	1
TCGA-L5-A4OR	96	1
TCGA-L5-A4OO	101	0
TCGA-L5-A4OO	101	0
TCGA-Z6-A8JD	104	0
TCGA-V5-A7RC	104	1
TCGA-V5-A7RC	104	1
TCGA-JY-A6FE	112	1
TCGA-L5-A891	114	0
TCGA-L5-A891	114	0
TCGA-IG-A4QS	118	1
TCGA-2H-A9GQ	128	1
TCGA-2H-A9GQ	128	1
TCGA-LN-A5U5	136	1
TCGA-IG-A8O2	142	1
TCGA-L5-A4OG	143	0
TCGA-L5-A4OG	143	0
TCGA-L5-A4OT	149	1
TCGA-L5-A4OT	149	1
TCGA-R6-A6KZ	154	1
TCGA-Q9-A6FU	157	1
TCGA-V5-A7RB	161	1
TCGA-L5-A8NN	167	0
TCGA-L5-A8NN	167	0
TCGA-LN-A49K	180	1
TCGA-2H-A9GL	180	1
TCGA-2H-A9GL	180	1
TCGA-KH-A6WC	191	0
TCGA-R6-A6XQ	193	1
TCGA-RE-A7BO	213	1
TCGA-R6-A6L6	214	1
TCGA-L5-A4OW	217	1
TCGA-L5-A4OW	217	1
TCGA-L5-A4OP	218	0
TCGA-L5-A4OP	218	0
TCGA-L5-A88Z	225	0
TCGA-L5-A88Z	225	0
TCGA-L5-A4OX	226	1
TCGA-L5-A4OX	226	1
TCGA-R6-A6DQ	231	1
TCGA-2H-A9GK	232	1
TCGA-2H-A9GK	232	1
TCGA-IC-A6RE	234	0
TCGA-IC-A6RE	234	0
TCGA-L5-A8NM	236	1
TCGA-L5-A8NM	236	1
TCGA-Q9-A6FW	238	0
TCGA-R6-A6DN	243	1
TCGA-VR-A8EW	247	1
TCGA-L5-A8NR	265	0
TCGA-L5-A8NR	265	0
TCGA-L5-A43M	272	0
TCGA-L5-A43M	272	0
TCGA-2H-A9GN	272	1
TCGA-2H-A9GN	272	1
TCGA-V5-AASX	273	0
TCGA-V5-AASX	273	0
TCGA-VR-AA7D	279	1
TCGA-V5-AASW	282	0
TCGA-R6-A6Y2	283	1
TCGA-IG-A4QT	283	1
TCGA-IG-A6QS	303	1
TCGA-L7-A6VZ	315	0
TCGA-LN-A49L	318	1
TCGA-LN-A7HV	320	0
TCGA-L7-A56G	330	1
TCGA-VR-AA7B	342	0
TCGA-LN-A4A9	351	1
TCGA-LN-A7HW	365	0
TCGA-LN-A9FP	366	0
TCGA-LN-A7HY	366	0
TCGA-IG-A97I	370	0
TCGA-LN-A7HX	372	0
TCGA-LN-A9FR	373	0
TCGA-LN-A8HZ	375	0
TCGA-LN-A49P	375	0
TCGA-LN-A5U6	375	0
TCGA-LN-A4MQ	375	0
TCGA-LN-A49N	378	0
TCGA-VR-A8ER	378	1
TCGA-LN-A49Y	379	0
TCGA-LN-A4A2	380	0
TCGA-LN-A4A4	383	0
TCGA-LN-A49V	383	0
TCGA-LN-A4A1	383	0
TCGA-LN-A49X	384	0
TCGA-LN-A49M	385	0
TCGA-R6-A8WG	386	1
TCGA-LN-A4A3	388	0
TCGA-IG-A625	390	1
TCGA-LN-A4A6	391	0
TCGA-LN-A9FQ	391	0
TCGA-L5-A8NH	393	1
TCGA-L5-A8NH	393	1
TCGA-LN-A49S	400	0
TCGA-LN-A7HZ	401	0
TCGA-LN-A8I1	401	0
TCGA-L5-A8NL	402	0
TCGA-L5-A8NL	402	0
TCGA-LN-A4MR	402	0
TCGA-LN-A49W	403	0
TCGA-LN-A8I0	407	0
TCGA-LN-A49R	407	0
TCGA-LN-A49O	408	0
TCGA-L5-A8NS	408	0
TCGA-L5-A8NS	408	0
TCGA-L5-A8NI	410	1
TCGA-L5-A8NI	410	1
TCGA-L5-A8NK	412	0
TCGA-L5-A8NK	412	0
TCGA-2H-A9GM	424	1
TCGA-2H-A9GM	424	1
TCGA-2H-A9GI	435	1
TCGA-2H-A9GI	435	1
TCGA-XP-A8T8	437	0
TCGA-IG-A97H	441	0
TCGA-IG-A7DP	452	0
TCGA-LN-A49U	467	0
TCGA-V5-AASV	467	0
TCGA-L5-A88S	471	0
TCGA-L5-A88S	471	0
TCGA-LN-A4A8	472	0
TCGA-IC-A6RF	477	0
TCGA-IC-A6RF	477	0
TCGA-R6-A8W5	480	1
TCGA-VR-AA7I	484	1
TCGA-2H-A9GO	494	1
TCGA-2H-A9GO	494	1
TCGA-R6-A6L4	496	1
TCGA-V5-A7RE	500	0
TCGA-V5-A7RE	500	0
TCGA-L5-A8NJ	501	0
TCGA-L5-A8NJ	501	0
TCGA-IG-A51D	518	0
TCGA-VR-AA4G	549	0
TCGA-VR-A8EZ	553	1
TCGA-X8-AAAR	554	0
TCGA-L5-A43I	556	1
TCGA-L5-A43I	556	1
TCGA-VR-A8EU	557	1
TCGA-L5-A4ON	558	1
TCGA-L5-A4ON	558	1
TCGA-IG-A4P3	567	1
TCGA-ZR-A9CJ	600	1
TCGA-L5-A4OI	608	0
TCGA-L5-A4OI	608	0
TCGA-S8-A6BV	609	0
TCGA-2H-A9GG	610	1
TCGA-2H-A9GG	610	1
TCGA-IG-A3YC	612	0
TCGA-S8-A6BW	620	0
TCGA-IG-A3YA	632	0
TCGA-L5-A4OJ	639	0
TCGA-L5-A4OJ	639	0
TCGA-L5-A8NQ	650	1
TCGA-L5-A8NQ	650	1
TCGA-JY-A939	660	0
TCGA-LN-A4A5	681	1
TCGA-L5-A88T	694	0
TCGA-L5-A88T	694	0
TCGA-VR-A8EQ	694	1
TCGA-JY-A93C	705	0
TCGA-IG-A5S3	712	0
TCGA-L5-A4OE	730	1
TCGA-L5-A4OE	730	1
TCGA-JY-A93F	731	0
TCGA-XP-A8T6	763	1
TCGA-L5-A88W	764	1
TCGA-L5-A88W	764	1
TCGA-JY-A93E	767	0
TCGA-LN-A5U7	768	0
TCGA-2H-A9GF	784	1
TCGA-2H-A9GF	784	1
TCGA-VR-A8EO	785	0
TCGA-L5-A4OF	801	1
TCGA-L5-A4OF	801	1
TCGA-VR-A8EP	824	0
TCGA-L5-A8NT	825	0
TCGA-L5-A8NT	825	0
TCGA-VR-A8EX	855	1
TCGA-L5-A4OU	882	0
TCGA-L5-A4OU	882	0
TCGA-L5-A43E	920	0
TCGA-L5-A43E	920	0
TCGA-2H-A9GH	951	1
TCGA-2H-A9GH	951	1
TCGA-JY-A93D	960	1
TCGA-2H-A9GR	987	1
TCGA-2H-A9GR	987	1
TCGA-L5-A4OH	992	0
TCGA-L5-A4OH	992	0
TCGA-M9-A5M8	1007	0
TCGA-IG-A3I8	1012	0
TCGA-IG-A3I8	1012	0
TCGA-VR-A8EY	1025	0
TCGA-JY-A938	1060	0
TCGA-IG-A3QL	1071	0
TCGA-L5-A8NG	1094	0
TCGA-L5-A8NG	1094	0
TCGA-R6-A6XG	1168	0
TCGA-XP-A8T7	1254	0
TCGA-JY-A6FG	1263	1
TCGA-L5-A4OS	1271	0
TCGA-L5-A4OS	1271	0
TCGA-JY-A6FA	1361	1
TCGA-L5-A8NW	1402	1
TCGA-L5-A8NW	1402	1
TCGA-VR-AA4D	1405	1
TCGA-JY-A6FH	1441	0
TCGA-L5-A4OM	1458	1
TCGA-L5-A4OM	1458	1
TCGA-VR-A8Q7	1590	0
TCGA-L5-A8NV	1599	1
TCGA-L5-A8NV	1599	1
TCGA-R6-A6Y0	1641	0
TCGA-L5-A8NE	1688	0
TCGA-L5-A8NE	1688	0
TCGA-2H-A9GJ	1781	1
TCGA-2H-A9GJ	1781	1
TCGA-JY-A6FB	1837	0
TCGA-JY-A6FD	2069	0
TCGA-L5-A8NU	2134	1
TCGA-L5-A8NU	2134	1
TCGA-JY-A6F8	3714	0
