# Supplementary material for: Network analysis of miRNA targeting m6A-related genes in patients with esophageal cancer
Source: PeerJ. 2021 Jul 29;9:e11893. doi: 10.7717/peerj.11893 (PMC8325912; doi:10.7717/peerj.11893)
Supplement: Supplemental Information 1 [file peerj-09-11893-s001.zip › Supplemental Materials/5.Cox analysis of m6A gene/multiCox.xls]

id	HR	HR.95L	HR.95H	pvalue
KIAA1429	1.91621482655971	0.934111665414516	3.93087828519713	0.0760568363519433
HNRNPC	4.17098737653445	1.24387860598892	13.9862005918001	0.0206959885042975
RBM15	1.03343933326145	0.473763036494569	2.25428489194536	0.934123887606686
METTL14	0.279059933818779	0.100067526343608	0.778218963817887	0.0147213978482973
YTHDC2	1.37364682647112	0.608972834403452	3.09850538033045	0.444316766087993
METTL3	0.722806559832452	0.300979038317765	1.73583291998308	0.467711626079338
ZC3H13	1.26246324661345	0.742401081841513	2.1468361079113	0.389583084873328
WTAP	1.25348964025276	0.548523104193344	2.86448513510047	0.592095477114107
YTHDF1	1.01894637569297	0.524538841701	1.97936098148794	0.955818664776963
YTHDC1	1.97551989696924	0.702806957634851	5.55298837173584	0.196653036492168
FTO	0.829200943960186	0.447894813405106	1.5351242856268	0.551166313837683
YTHDF2	0.672843817339738	0.247562888125935	1.82870221768463	0.437313513418233
ALKBH5	0.370980797960675	0.181038336148207	0.760207784625635	0.00674973881399648
