# Supplementary material for: Network analysis of miRNA targeting m6A-related genes in patients with esophageal cancer
Source: PeerJ. 2021 Jul 29;9:e11893. doi: 10.7717/peerj.11893 (PMC8325912; doi:10.7717/peerj.11893)
Supplement: Supplemental Information 1 [file peerj-09-11893-s001.zip › Supplemental Materials/5.Cox analysis of m6A gene/uniCox.xls]

id	HR	HR.95L	HR.95H	pvalue
KIAA1429	1.27498759781551	0.679829237093732	2.39117896949059	0.448947758121549
HNRNPC	2.05936611356808	0.863508542365839	4.91134549531271	0.103305804911108
RBM15	0.948772201435751	0.512995597180641	1.75472985570336	0.866884846351217
METTL14	0.47283449702683	0.214455202814721	1.0425135815976	0.063346179876463
YTHDC2	0.899628650632999	0.479055861389521	1.6894307621918	0.742170745022695
METTL3	1.07928411606102	0.548381458569773	2.12416773940472	0.825200396189561
ZC3H13	1.19848625035274	0.804221285350681	1.7860373984733	0.373717624541023
WTAP	1.40043120269177	0.688516802160222	2.84845271360035	0.352530812523657
YTHDF1	0.877242926303374	0.480470507274552	1.60166990501576	0.669818136107515
YTHDC1	1.30110424513864	0.588607978143444	2.87606067124227	0.515445264913305
FTO	0.780429107510415	0.454328562188926	1.34059278359046	0.369127935281744
YTHDF2	0.672769567916436	0.334110541609384	1.35469802698903	0.267052558950296
ALKBH5	0.361165383084391	0.19518249120404	0.668299872257161	0.0011806273543953
