# Supplementary material for: Network analysis of miRNA targeting m6A-related genes in patients with esophageal cancer
Source: PeerJ. 2021 Jul 29;9:e11893. doi: 10.7717/peerj.11893 (PMC8325912; doi:10.7717/peerj.11893)
Supplement: Supplemental Information 1 [file peerj-09-11893-s001.zip › Supplemental Materials/6.Starbase predicts upstream miRNAs/7 miRNAs and their targets.csv]

miRNAname	geneName	clipExpNum	pancancerNum
hsa-miR-186-5p	ALKBH5	1	7
hsa-miR-186-5p	ALKBH5	2	7
hsa-miR-495-3p	ALKBH5	10	3
hsa-miR-495-3p	ALKBH5	2	3
hsa-miR-495-3p	ALKBH5	2	3
hsa-miR-495-3p	ALKBH5	1	3
hsa-miR-495-3p	ALKBH5	1	3
hsa-miR-495-3p	ALKBH5	1	3
hsa-miR-495-3p	ALKBH5	1	3
hsa-miR-495-3p	ALKBH5	2	3
hsa-miR-320a	ALKBH5	9	3
hsa-miR-320b	ALKBH5	9	1
hsa-miR-320c	ALKBH5	9	0
hsa-miR-548o-3p	ALKBH5	9	3
hsa-miR-548o-3p	ALKBH5	2	3
hsa-miR-548o-3p	ALKBH5	1	3
hsa-miR-548o-3p	ALKBH5	7	3
hsa-miR-548o-3p	ALKBH5	1	3
hsa-miR-320d	ALKBH5	9	1
hsa-miR-186-5p	FTO	1	9
hsa-miR-186-5p	FTO	1	9
hsa-miR-186-5p	FTO	1	9
hsa-miR-186-5p	FTO	1	9
hsa-miR-495-3p	FTO	1	2
hsa-miR-320a	FTO	5	6
hsa-miR-320a	FTO	1	6
hsa-miR-320a	FTO	3	6
hsa-miR-320b	FTO	5	3
hsa-miR-320b	FTO	1	3
hsa-miR-320b	FTO	1	3
hsa-miR-320b	FTO	3	3
hsa-miR-320c	FTO	5	2
hsa-miR-320c	FTO	1	2
hsa-miR-320c	FTO	1	2
hsa-miR-320c	FTO	3	2
hsa-miR-548o-3p	FTO	3	8
hsa-miR-320d	FTO	5	2
hsa-miR-320d	FTO	1	2
hsa-miR-320d	FTO	1	2
hsa-miR-320d	FTO	3	2
hsa-miR-186-5p	HNRNPC	2	6
hsa-miR-186-5p	HNRNPC	6	6
hsa-miR-186-5p	HNRNPC	3	6
hsa-miR-186-5p	HNRNPC	12	6
hsa-miR-495-3p	HNRNPC	6	10
hsa-miR-495-3p	HNRNPC	8	10
hsa-miR-495-3p	HNRNPC	1	10
hsa-miR-495-3p	HNRNPC	18	10
hsa-miR-320a	HNRNPC	2	6
hsa-miR-320b	HNRNPC	2	4
hsa-miR-320c	HNRNPC	2	5
hsa-miR-548o-3p	HNRNPC	1	0
hsa-miR-548o-3p	HNRNPC	1	0
hsa-miR-548o-3p	HNRNPC	11	0
hsa-miR-320d	HNRNPC	2	2
hsa-miR-186-5p	METTL3	4	4
hsa-miR-320a	METTL3	4	2
hsa-miR-320b	METTL3	4	2
hsa-miR-320c	METTL3	4	1
hsa-miR-320d	METTL3	4	3
hsa-miR-186-5p	METTL14	4	10
hsa-miR-320a	METTL14	1	5
hsa-miR-320b	METTL14	1	5
hsa-miR-320c	METTL14	1	2
hsa-miR-320d	METTL14	1	3
hsa-miR-186-5p	RBM15	5	2
hsa-miR-186-5p	RBM15	1	2
hsa-miR-495-3p	RBM15	2	4
hsa-miR-495-3p	VIRMA	1	3
hsa-miR-495-3p	VIRMA	6	3
hsa-miR-495-3p	VIRMA	2	3
hsa-miR-495-3p	VIRMA	1	3
hsa-miR-548o-3p	VIRMA	1	1
hsa-miR-186-5p	WTAP	4	3
hsa-miR-186-5p	WTAP	1	3
hsa-miR-495-3p	WTAP	4	4
hsa-miR-495-3p	WTAP	1	4
hsa-miR-320a	WTAP	1	4
hsa-miR-320b	WTAP	1	2
hsa-miR-320c	WTAP	1	4
hsa-miR-548o-3p	WTAP	1	0
hsa-miR-548o-3p	WTAP	1	0
hsa-miR-320d	WTAP	1	5
hsa-miR-186-5p	YTHDC1	1	7
hsa-miR-186-5p	YTHDC1	7	7
hsa-miR-495-3p	YTHDC1	5	4
hsa-miR-495-3p	YTHDC1	8	4
hsa-miR-320a	YTHDC1	1	1
hsa-miR-320b	YTHDC1	1	2
hsa-miR-320c	YTHDC1	1	1
hsa-miR-548o-3p	YTHDC1	14	0
hsa-miR-320d	YTHDC1	1	3
hsa-miR-186-5p	YTHDC2	2	3
hsa-miR-186-5p	YTHDC2	2	3
hsa-miR-186-5p	YTHDC2	6	3
hsa-miR-186-5p	YTHDC2	1	3
hsa-miR-495-3p	YTHDC2	1	2
hsa-miR-495-3p	YTHDC2	1	2
hsa-miR-320a	YTHDC2	1	4
hsa-miR-320b	YTHDC2	1	5
hsa-miR-320c	YTHDC2	1	1
hsa-miR-548o-3p	YTHDC2	3	3
hsa-miR-548o-3p	YTHDC2	1	3
hsa-miR-320d	YTHDC2	1	6
hsa-miR-186-5p	YTHDF1	17	4
hsa-miR-495-3p	YTHDF1	14	6
hsa-miR-495-3p	YTHDF1	2	6
hsa-miR-320a	YTHDF1	23	1
hsa-miR-320b	YTHDF1	23	2
hsa-miR-320c	YTHDF1	23	2
hsa-miR-548o-3p	YTHDF1	4	0
hsa-miR-320d	YTHDF1	23	2
hsa-miR-186-5p	YTHDF2	9	1
hsa-miR-495-3p	YTHDF2	6	8
hsa-miR-548o-3p	YTHDF2	1	1
hsa-miR-186-5p	ZC3H13	1	15
hsa-miR-186-5p	ZC3H13	1	15
hsa-miR-495-3p	ZC3H13	2	2
hsa-miR-495-3p	ZC3H13	2	2
hsa-miR-495-3p	ZC3H13	1	2
hsa-miR-495-3p	ZC3H13	1	2
hsa-miR-320a	ZC3H13	1	6
hsa-miR-320b	ZC3H13	1	5
hsa-miR-320c	ZC3H13	1	2
hsa-miR-548o-3p	ZC3H13	2	2
hsa-miR-320d	ZC3H13	1	4
