# Supplementary material for: Network analysis of miRNA targeting m6A-related genes in patients with esophageal cancer
Source: PeerJ. 2021 Jul 29;9:e11893. doi: 10.7717/peerj.11893 (PMC8325912; doi:10.7717/peerj.11893)
Supplement: Supplemental Information 1 [file peerj-09-11893-s001.zip › Supplemental Materials/6.Starbase predicts upstream miRNAs/ID.txt]

hsa-miR-186-5p
hsa-miR-495-3p
hsa-miR-548o-3p
hsa-miR-320b
hsa-miR-320c
hsa-miR-320d
hsa-miR-320a
