# Supplementary material for: Network analysis of miRNA targeting m6A-related genes in patients with esophageal cancer
Source: PeerJ. 2021 Jul 29;9:e11893. doi: 10.7717/peerj.11893 (PMC8325912; doi:10.7717/peerj.11893)
Supplement: Supplemental Information 1 [file peerj-09-11893-s001.zip › Supplemental Materials/6.Starbase predicts upstream miRNAs/Summary of upstream miRNAs of M6A genes in esophageal cancer.xlsx]

## Sheet: Sheet1
ALKBH5	FTO	HNRNPC	METTL3	METTL14	RBM15	VIRMA	WTAP	YTHDC1	YTHDC2	YTHDF1	YTHDF2	ZC3H13		miR汇总	COUNT
hsa-miR-15a-5p	hsa-miR-19a-3p	hsa-let-7a-5p	hsa-miR-21-5p	hsa-let-7b-5p	hsa-miR-15a-5p	hsa-let-7a-5p	hsa-miR-19a-3p	hsa-miR-15a-5p	hsa-miR-17-5p	hsa-miR-15a-5p	hsa-miR-19a-3p	hsa-miR-15a-5p		hsa-miR-186-5p	12
hsa-miR-16-5p	hsa-miR-19b-3p	hsa-let-7b-5p	hsa-miR-23a-3p	hsa-miR-17-5p	hsa-miR-16-5p	hsa-let-7b-5p	hsa-miR-19b-3p	hsa-miR-16-5p	hsa-miR-20a-5p	hsa-miR-16-5p	hsa-miR-19b-3p	hsa-miR-16-5p		hsa-miR-495-3p	11
hsa-miR-17-5p	hsa-miR-22-3p	hsa-let-7c-5p	hsa-miR-105-5p	hsa-miR-19a-3p	hsa-miR-22-3p	hsa-let-7c-5p	hsa-miR-23a-3p	hsa-miR-17-5p	hsa-miR-25-3p	hsa-miR-17-5p	hsa-miR-26a-5p	hsa-miR-22-3p		hsa-miR-320a	10
hsa-miR-20a-5p	hsa-miR-23a-3p	hsa-let-7d-5p	hsa-miR-23b-3p	hsa-miR-19b-3p	hsa-miR-30a-5p	hsa-let-7d-5p	hsa-miR-24-3p	hsa-miR-19a-3p	hsa-miR-26a-5p	hsa-miR-18a-5p	hsa-miR-26b-5p	hsa-miR-23a-3p		hsa-miR-320b	10
hsa-miR-28-5p	hsa-miR-24-3p	hsa-let-7e-5p	hsa-miR-135a-5p	hsa-miR-20a-5p	hsa-miR-96-5p	hsa-let-7e-5p	hsa-miR-27a-3p	hsa-miR-19b-3p	hsa-miR-26b-5p	hsa-miR-19a-3p	hsa-miR-30a-5p	hsa-miR-33a-5p		hsa-miR-320c	10
hsa-miR-31-5p	hsa-miR-28-5p	hsa-let-7f-5p	hsa-miR-142-5p	hsa-miR-33a-5p	hsa-miR-30c-5p	hsa-let-7f-5p	hsa-miR-33a-5p	hsa-miR-20a-5p	hsa-miR-27a-3p	hsa-miR-19b-3p	hsa-miR-33a-5p	hsa-miR-101-3p		hsa-miR-548o-3p	10
hsa-miR-93-5p	hsa-miR-33a-5p	hsa-miR-22-3p	hsa-miR-186-5p	hsa-miR-93-5p	hsa-miR-30d-5p	hsa-miR-15a-5p	hsa-miR-96-5p	hsa-miR-27a-3p	hsa-miR-28-5p	hsa-miR-20a-5p	hsa-miR-101-3p	hsa-miR-103a-3p		hsa-miR-320d	10
hsa-miR-96-5p	hsa-miR-101-3p	hsa-miR-23a-3p	hsa-miR-320a	hsa-miR-106a-5p	hsa-miR-147a	hsa-miR-16-5p	hsa-miR-101-3p	hsa-miR-30a-5p	hsa-miR-32-5p	hsa-miR-23a-3p	hsa-miR-105-5p	hsa-miR-107		hsa-miR-543	9
hsa-miR-106a-5p	hsa-miR-105-5p	hsa-miR-26a-5p	hsa-miR-302a-3p	hsa-miR-196a-5p	hsa-miR-182-5p	hsa-miR-31-5p	hsa-miR-208a-3p	hsa-miR-31-5p	hsa-miR-33a-5p	hsa-miR-27a-3p	hsa-miR-129-5p	hsa-miR-129-5p		hsa-miR-1323	9
hsa-miR-197-3p	hsa-miR-148a-3p	hsa-miR-26b-5p	hsa-miR-296-5p	hsa-miR-208a-3p	hsa-miR-204-5p	hsa-miR-98-5p	hsa-miR-129-5p	hsa-miR-93-5p	hsa-miR-92a-3p	hsa-miR-29a-3p	hsa-miR-30c-5p	hsa-miR-7-5p		hsa-miR-141-3p	8
hsa-miR-199a-5p	hsa-miR-7-5p	hsa-miR-27a-3p	hsa-miR-302b-3p	hsa-miR-147a	hsa-miR-211-5p	hsa-miR-103a-3p	hsa-miR-139-5p	hsa-miR-101-3p	hsa-miR-93-5p	hsa-miR-93-5p	hsa-miR-30d-5p	hsa-miR-204-5p		hsa-miR-200a-3p	8
hsa-miR-129-5p	hsa-miR-183-5p	hsa-miR-28-5p	hsa-miR-302c-3p	hsa-miR-10a-5p	hsa-miR-200b-3p	hsa-miR-107	hsa-miR-34a-5p	hsa-miR-103a-3p	hsa-miR-96-5p	hsa-miR-95-3p	hsa-miR-181a-5p	hsa-miR-211-5p		hsa-miR-524-5p	8
hsa-miR-7-5p	hsa-miR-204-5p	hsa-miR-30a-5p	hsa-miR-302d-3p	hsa-miR-10b-5p	hsa-miR-15b-5p	hsa-miR-196a-5p	hsa-miR-181a-5p	hsa-miR-106a-5p	hsa-miR-106a-5p	hsa-miR-29b-3p	hsa-miR-181b-5p	hsa-miR-219a-5p		hsa-miR-520d-5p	8
hsa-miR-10a-5p	hsa-miR-205-5p	hsa-miR-33a-5p	hsa-miR-372-3p	hsa-miR-181a-5p	hsa-miR-30b-5p	hsa-miR-10a-5p	hsa-miR-181b-5p	hsa-miR-107	hsa-miR-199a-5p	hsa-miR-103a-3p	hsa-miR-181c-5p	hsa-miR-200b-3p		hsa-miR-579-3p	8
hsa-miR-10b-5p	hsa-miR-211-5p	hsa-miR-98-5p	hsa-miR-373-3p	hsa-miR-181b-5p	hsa-miR-138-5p	hsa-miR-10b-5p	hsa-miR-181c-5p	hsa-miR-199a-3p	hsa-miR-129-5p	hsa-miR-105-5p	hsa-miR-205-5p	hsa-miR-15b-5p		hsa-miR-576-5p	8
hsa-miR-181a-5p	hsa-miR-212-3p	hsa-miR-101-3p	hsa-miR-381-3p	hsa-miR-181c-5p	hsa-miR-184	hsa-miR-182-5p	hsa-miR-182-5p	hsa-miR-129-5p	hsa-miR-148a-3p	hsa-miR-106a-5p	hsa-miR-217	hsa-miR-23b-3p		hsa-miR-129-5p	7
hsa-miR-181b-5p	hsa-miR-214-3p	hsa-miR-105-5p	hsa-miR-135b-5p	hsa-miR-216a-5p	hsa-miR-186-5p	hsa-miR-205-5p	hsa-miR-205-5p	hsa-miR-30c-5p	hsa-miR-7-5p	hsa-miR-107	hsa-miR-223-3p	hsa-miR-140-5p		hsa-miR-181a-5p	7
hsa-miR-181c-5p	hsa-miR-216a-5p	hsa-miR-197-3p	hsa-miR-409-3p	hsa-miR-217	hsa-miR-195-5p	hsa-miR-218-5p	hsa-miR-212-3p	hsa-miR-30d-5p	hsa-miR-181a-5p	hsa-miR-208a-3p	hsa-miR-224-5p	hsa-miR-142-5p		hsa-miR-181b-5p	7
hsa-miR-182-5p	hsa-miR-217	hsa-miR-199a-5p	hsa-miR-483-3p	hsa-let-7i-5p	hsa-miR-200c-3p	hsa-miR-224-5p	hsa-miR-216a-5p	hsa-miR-34a-5p	hsa-miR-181b-5p	hsa-miR-139-5p	hsa-miR-200b-3p	hsa-miR-9-5p		hsa-miR-181c-5p	7
hsa-miR-183-5p	hsa-miR-218-5p	hsa-miR-208a-3p	hsa-miR-520e	hsa-miR-125b-5p	hsa-miR-30e-5p	hsa-miR-200b-3p	hsa-miR-223-3p	hsa-miR-181a-5p	hsa-miR-181c-5p	hsa-miR-10a-5p	hsa-miR-30b-5p	hsa-miR-9-3p		hsa-miR-130a-3p	7
hsa-miR-199b-5p	hsa-miR-1-3p	hsa-miR-129-5p	hsa-miR-519c-3p	hsa-miR-130a-3p	hsa-miR-380-3p	hsa-let-7g-5p	hsa-miR-224-5p	hsa-miR-181b-5p	hsa-miR-182-5p	hsa-miR-10b-5p	hsa-miR-124-3p	hsa-miR-126-5p		hsa-miR-301a-3p	7
hsa-miR-205-5p	hsa-miR-23b-3p	hsa-miR-148a-3p	hsa-miR-520a-3p	hsa-miR-142-5p	hsa-miR-424-5p	hsa-let-7i-5p	hsa-miR-23b-3p	hsa-miR-181c-5p	hsa-miR-183-5p	hsa-miR-34a-5p	hsa-miR-130a-3p	hsa-miR-146a-5p		hsa-miR-130b-3p	7
hsa-miR-214-3p	hsa-miR-130a-3p	hsa-miR-30c-5p	hsa-miR-519b-3p	hsa-miR-125a-5p	hsa-miR-429	hsa-miR-15b-5p	hsa-miR-27b-3p	hsa-miR-183-5p	hsa-miR-199b-5p	hsa-miR-212-3p	hsa-miR-141-3p	hsa-miR-186-5p		hsa-miR-329-3p	7
hsa-miR-217	hsa-miR-132-3p	hsa-miR-30d-5p	hsa-miR-520b	hsa-miR-150-5p	hsa-miR-483-3p	hsa-miR-130a-3p	hsa-miR-124-3p	hsa-miR-212-3p	hsa-miR-204-5p	hsa-miR-214-3p	hsa-miR-144-3p	hsa-miR-195-5p		hsa-miR-181d-5p	7
hsa-miR-218-5p	hsa-miR-135a-5p	hsa-miR-139-5p	hsa-miR-520c-3p	hsa-miR-154-5p	hsa-miR-485-5p	hsa-miR-133a-3p	hsa-miR-128-3p	hsa-miR-217	hsa-miR-205-5p	hsa-miR-224-5p	hsa-miR-145-5p	hsa-miR-320a		hsa-miR-454-3p	7
hsa-miR-15b-5p	hsa-miR-138-5p	hsa-miR-147a	hsa-miR-524-5p	hsa-miR-186-5p	hsa-miR-432-5p	hsa-miR-143-3p	hsa-miR-130a-3p	hsa-miR-219a-5p	hsa-miR-211-5p	hsa-miR-200b-3p	hsa-miR-186-5p	hsa-miR-200c-3p		hsa-miR-362-3p	7
hsa-miR-125b-5p	hsa-miR-141-3p	hsa-miR-34a-5p	hsa-miR-520d-5p	hsa-miR-320a	hsa-miR-494-3p	hsa-miR-153-3p	hsa-miR-132-3p	hsa-miR-221-3p	hsa-miR-212-3p	hsa-miR-15b-5p	hsa-miR-190a-5p	hsa-miR-155-5p		hsa-miR-301b-3p	7
hsa-miR-130a-3p	hsa-miR-143-3p	hsa-miR-181a-5p	hsa-miR-520d-3p	hsa-miR-106b-5p	hsa-miR-495-3p	hsa-miR-195-5p	hsa-miR-133a-3p	hsa-miR-222-3p	hsa-miR-218-5p	hsa-miR-23b-3p	hsa-miR-194-5p	hsa-miR-34b-5p		hsa-miR-5688	7
hsa-miR-135a-5p	hsa-miR-144-3p	hsa-miR-181b-5p	hsa-miR-519a-3p	hsa-miR-302a-3p	hsa-miR-497-5p	hsa-miR-200c-3p	hsa-miR-141-3p	hsa-miR-1-3p	hsa-miR-223-3p	hsa-miR-27b-3p	hsa-miR-200c-3p	hsa-miR-376c-3p		hsa-miR-33a-5p	7
hsa-miR-141-3p	hsa-miR-152-3p	hsa-miR-181c-5p	hsa-miR-299-5p	hsa-miR-301a-3p	hsa-miR-520a-5p	hsa-miR-34b-5p	hsa-miR-142-3p	hsa-miR-15b-5p	hsa-miR-224-5p	hsa-miR-124-3p	hsa-miR-200a-3p	hsa-miR-376a-3p		hsa-miR-409-3p	7
hsa-miR-9-5p	hsa-miR-191-5p	hsa-miR-199b-5p	hsa-miR-590-5p	hsa-miR-130b-3p	hsa-miR-525-5p	hsa-miR-301a-3p	hsa-miR-144-3p	hsa-miR-27b-3p	hsa-miR-27b-3p	hsa-miR-125b-5p	hsa-miR-302a-3p	hsa-miR-379-5p		hsa-miR-33b-5p	7
hsa-miR-125a-5p	hsa-miR-9-5p	hsa-miR-212-3p	hsa-miR-300	hsa-miR-361-5p	hsa-miR-503-5p	hsa-miR-130b-3p	hsa-miR-145-5p	hsa-miR-30b-5p	hsa-miR-130a-3p	hsa-miR-132-3p	hsa-miR-301a-3p	hsa-miR-380-3p		hsa-miR-340-5p	7
hsa-miR-146a-5p	hsa-miR-134-5p	hsa-miR-218-5p	hsa-miR-875-5p	hsa-miR-302b-3p	hsa-miR-579-3p	hsa-miR-378a-3p	hsa-miR-153-3p	hsa-miR-125b-5p	hsa-miR-132-3p	hsa-miR-141-3p	hsa-miR-130b-3p	hsa-miR-381-3p		hsa-miR-1276	7
hsa-miR-149-5p	hsa-miR-149-5p	hsa-miR-219a-5p	hsa-miR-320b	hsa-miR-302c-3p	hsa-miR-599	hsa-miR-381-3p	hsa-miR-136-5p	hsa-miR-128-3p	hsa-miR-137	hsa-miR-142-5p	hsa-miR-30e-5p	hsa-miR-382-5p		hsa-miR-381-3p	7
hsa-miR-150-5p	hsa-miR-150-5p	hsa-miR-224-5p	hsa-miR-320c	hsa-miR-302d-3p	hsa-miR-671-5p	hsa-miR-324-3p	hsa-miR-150-5p	hsa-miR-132-3p	hsa-miR-140-5p	hsa-miR-142-3p	hsa-miR-365a-3p	hsa-miR-383-5p		hsa-miR-300	7
hsa-miR-186-5p	hsa-miR-154-5p	hsa-miR-200b-3p	hsa-miR-1301-3p	hsa-miR-370-3p	hsa-miR-296-3p	hsa-miR-338-3p	hsa-miR-154-5p	hsa-miR-137	hsa-miR-141-3p	hsa-miR-145-5p	hsa-miR-302b-3p	hsa-miR-135b-5p		hsa-miR-15a-5p	6
hsa-miR-193a-3p	hsa-miR-154-3p	hsa-let-7g-5p	hsa-miR-1269a	hsa-miR-372-3p	hsa-miR-371a-5p	hsa-miR-339-5p	hsa-miR-186-5p	hsa-miR-141-3p	hsa-miR-143-3p	hsa-miR-125a-5p	hsa-miR-302c-3p	hsa-miR-335-5p		hsa-miR-16-5p	6
hsa-miR-195-5p	hsa-miR-185-5p	hsa-let-7i-5p	hsa-miR-1276	hsa-miR-373-3p	hsa-miR-339-3p	hsa-miR-133b	hsa-miR-194-5p	hsa-miR-144-3p	hsa-miR-152-3p	hsa-miR-134-5p	hsa-miR-302d-3p	hsa-miR-345-5p		hsa-miR-205-5p	6
hsa-miR-320a	hsa-miR-186-5p	hsa-miR-23b-3p	hsa-miR-302e	hsa-miR-375	hsa-miR-501-3p	hsa-miR-196b-5p	hsa-miR-320a	hsa-miR-145-5p	hsa-miR-9-5p	hsa-miR-136-5p	hsa-miR-376c-3p	hsa-miR-424-5p		hsa-miR-15b-5p	6
hsa-miR-106b-5p	hsa-miR-190a-5p	hsa-miR-27b-3p	hsa-miR-320d	hsa-miR-331-3p	hsa-miR-502-3p	hsa-miR-422a	hsa-miR-155-5p	hsa-miR-153-3p	hsa-miR-154-5p	hsa-miR-184	hsa-miR-372-3p	hsa-miR-329-3p		hsa-miR-195-5p	6
hsa-miR-200a-3p	hsa-miR-193a-3p	hsa-miR-30b-5p	hsa-miR-2278	hsa-miR-345-5p	hsa-miR-532-3p	hsa-miR-424-5p	hsa-miR-200a-3p	hsa-miR-125a-5p	hsa-miR-154-3p	hsa-miR-186-5p	hsa-miR-373-3p	hsa-miR-409-3p		hsa-miR-361-5p	6
hsa-miR-302a-3p	hsa-miR-206	hsa-miR-124-3p	hsa-miR-23c	hsa-miR-346	hsa-miR-616-3p	hsa-miR-429	hsa-miR-34c-5p	hsa-miR-126-5p	hsa-miR-186-5p	hsa-miR-194-5p	hsa-miR-374a-5p	hsa-miR-376b-3p		hsa-miR-330-3p	6
hsa-miR-301a-3p	hsa-miR-320a	hsa-miR-128-3p	hsa-miR-1269b	hsa-miR-196b-5p	hsa-miR-629-5p	hsa-miR-433-3p	hsa-miR-299-3p	hsa-miR-134-5p	hsa-miR-194-5p	hsa-miR-195-5p	hsa-miR-330-3p	hsa-miR-146b-5p		hsa-miR-424-5p	6
hsa-miR-130b-3p	hsa-miR-200a-3p	hsa-miR-132-3p	hsa-miR-3194-3p	hsa-miR-20b-5p	hsa-miR-543	hsa-miR-409-3p	hsa-miR-301a-3p	hsa-miR-154-3p	hsa-miR-320a	hsa-miR-320a	hsa-miR-337-3p	hsa-miR-494-3p		hsa-miR-497-5p	6
hsa-miR-361-5p	hsa-miR-301a-3p	hsa-miR-141-3p	hsa-miR-5047	hsa-miR-409-3p	hsa-miR-942-5p	hsa-miR-485-3p	hsa-miR-130b-3p	hsa-miR-186-5p	hsa-miR-155-5p	hsa-miR-200c-3p	hsa-miR-325	hsa-miR-495-3p		hsa-miR-520g-3p	6
hsa-miR-302b-3p	hsa-miR-130b-3p	hsa-miR-142-5p	hsa-miR-5094	hsa-miR-181d-5p	hsa-miR-513b-5p	hsa-miR-495-3p	hsa-miR-362-5p	hsa-miR-188-5p	hsa-miR-106b-5p	hsa-miR-106b-5p	hsa-miR-345-5p	hsa-miR-497-5p		hsa-miR-520h	6
hsa-miR-302c-3p	hsa-miR-362-5p	hsa-miR-142-3p	hsa-miR-5581-3p	hsa-miR-520e	hsa-miR-1271-5p	hsa-miR-497-5p	hsa-miR-365a-3p	hsa-miR-195-5p	hsa-miR-200a-3p	hsa-miR-29c-3p	hsa-miR-346	hsa-miR-498		hsa-miR-545-3p	6
hsa-miR-302d-3p	hsa-miR-369-3p	hsa-miR-143-3p	hsa-miR-5691	hsa-miR-515-5p	hsa-miR-1276	hsa-miR-515-5p	hsa-miR-370-3p	hsa-miR-206	hsa-miR-302a-3p	hsa-miR-200a-3p	hsa-miR-429	hsa-miR-519c-5p		hsa-miR-641	6
hsa-miR-372-3p	hsa-miR-374a-5p	hsa-miR-144-3p	hsa-miR-212-5p	hsa-miR-519c-3p	hsa-miR-4677-3p	hsa-miR-520a-5p	hsa-miR-374a-5p	hsa-miR-320a	hsa-miR-301a-3p	hsa-miR-34b-5p	hsa-miR-451a	hsa-miR-520a-5p		hsa-miR-371a-5p	6
hsa-miR-373-3p	hsa-miR-375	hsa-miR-145-5p		hsa-miR-520a-3p	hsa-miR-4761-3p	hsa-miR-526b-5p	hsa-miR-378a-3p	hsa-miR-106b-5p	hsa-miR-130b-3p	hsa-miR-34c-5p	hsa-miR-452-5p	hsa-miR-526b-5p		hsa-miR-766-5p	6
hsa-miR-377-3p	hsa-miR-376a-3p	hsa-miR-152-3p		hsa-miR-526b-3p	hsa-miR-766-5p	hsa-miR-525-5p	hsa-miR-381-3p	hsa-miR-200a-3p	hsa-miR-361-5p	hsa-miR-361-5p	hsa-miR-409-3p	hsa-miR-525-5p		hsa-miR-19a-3p	6
hsa-miR-330-3p	hsa-miR-377-3p	hsa-miR-153-3p		hsa-miR-519b-3p	hsa-miR-670-3p	hsa-miR-524-5p	hsa-miR-382-5p	hsa-miR-34b-5p	hsa-miR-363-3p	hsa-miR-365a-3p	hsa-miR-202-5p	hsa-miR-525-3p		hsa-miR-19b-3p	6
hsa-miR-328-3p	hsa-miR-378a-3p	hsa-miR-146a-5p		hsa-miR-520b		hsa-miR-520d-5p	hsa-miR-330-3p	hsa-miR-34c-5p	hsa-miR-302b-3p	hsa-miR-376c-3p	hsa-miR-494-3p	hsa-miR-518f-5p		hsa-miR-23a-3p	6
hsa-miR-326	hsa-miR-380-3p	hsa-miR-154-5p		hsa-miR-520c-3p		hsa-miR-520g-3p	hsa-miR-323a-3p	hsa-miR-30e-5p	hsa-miR-302c-3p	hsa-miR-369-3p	hsa-miR-495-3p	hsa-miR-526a		hsa-miR-101-3p	6
hsa-miR-135b-5p	hsa-miR-328-3p	hsa-miR-185-5p		hsa-miR-519d-3p		hsa-miR-516b-5p	hsa-miR-335-5p	hsa-miR-361-5p	hsa-miR-302d-3p	hsa-miR-374a-5p	hsa-miR-181d-5p	hsa-miR-524-3p		hsa-miR-212-3p	6
hsa-miR-331-3p	hsa-miR-342-3p	hsa-miR-186-5p		hsa-miR-520d-3p		hsa-miR-520h	hsa-miR-133b	hsa-miR-362-5p	hsa-miR-367-3p	hsa-miR-377-3p	hsa-miR-520e	hsa-miR-503-5p		hsa-miR-23b-3p	6
hsa-miR-324-3p	hsa-miR-323a-3p	hsa-miR-194-5p		hsa-miR-520g-3p		hsa-miR-545-3p	hsa-miR-422a	hsa-miR-376c-3p	hsa-miR-369-3p	hsa-miR-381-3p	hsa-miR-515-5p	hsa-miR-508-3p		hsa-miR-132-3p	6
hsa-miR-338-3p	hsa-miR-135b-5p	hsa-miR-320a		hsa-miR-520h		hsa-miR-556-5p	hsa-miR-448	hsa-miR-369-3p	hsa-miR-371a-3p	hsa-miR-383-5p	hsa-miR-519e-5p	hsa-miR-532-5p		hsa-miR-374a-5p	6
hsa-miR-346	hsa-miR-148b-3p	hsa-miR-200c-3p		hsa-miR-519a-3p		hsa-miR-576-5p	hsa-miR-449a	hsa-miR-376a-3p	hsa-miR-372-3p	hsa-miR-342-3p	hsa-miR-519c-3p	hsa-miR-545-3p		hsa-miR-335-5p	6
hsa-miR-384	hsa-miR-324-3p	hsa-miR-200a-3p		hsa-miR-499a-5p		hsa-miR-577	hsa-miR-431-5p	hsa-miR-381-3p	hsa-miR-373-3p	hsa-miR-323a-3p	hsa-miR-520a-3p	hsa-miR-556-5p		hsa-miR-345-5p	6
hsa-miR-424-5p	hsa-miR-335-5p	hsa-miR-34b-5p		hsa-miR-493-3p		hsa-miR-582-5p	hsa-miR-433-3p	hsa-miR-382-5p	hsa-miR-374a-5p	hsa-miR-335-5p	hsa-miR-519b-3p	hsa-miR-580-3p		hsa-miR-513a-5p	6
hsa-miR-20b-5p	hsa-miR-345-5p	hsa-miR-34c-5p		hsa-miR-576-5p		hsa-miR-625-5p	hsa-miR-452-5p	hsa-miR-330-3p	hsa-miR-376a-3p	hsa-miR-346	hsa-miR-520b	hsa-miR-588		hsa-miR-542-3p	6
hsa-miR-329-3p	hsa-miR-422a	hsa-miR-30e-5p		hsa-miR-33b-5p		hsa-miR-627-5p	hsa-miR-409-3p	hsa-miR-342-3p	hsa-miR-382-5p	hsa-miR-424-5p	hsa-miR-520c-3p	hsa-miR-624-5p		hsa-miR-654-3p	6
hsa-miR-452-5p	hsa-miR-329-3p	hsa-miR-361-5p		hsa-miR-641		hsa-miR-454-3p	hsa-miR-410-3p	hsa-miR-324-3p	hsa-miR-383-5p	hsa-miR-18b-5p	hsa-miR-520d-3p	hsa-miR-33b-5p		hsa-miR-374b-5p	6
hsa-miR-483-3p	hsa-miR-409-3p	hsa-miR-362-5p		hsa-miR-542-3p		hsa-miR-340-5p	hsa-miR-490-3p	hsa-miR-335-5p	hsa-miR-330-3p	hsa-miR-20b-5p	hsa-miR-522-3p	hsa-miR-650		hsa-miR-1287-5p	6
hsa-miR-485-5p	hsa-miR-410-3p	hsa-miR-369-3p		hsa-miR-454-3p		hsa-miR-654-3p	hsa-miR-493-5p	hsa-miR-345-5p	hsa-miR-323a-3p	hsa-miR-429	hsa-miR-519a-3p	hsa-miR-411-5p		hsa-miR-4766-5p	6
hsa-miR-489-3p	hsa-miR-376b-3p	hsa-miR-371a-3p		hsa-miR-140-3p		hsa-miR-300	hsa-miR-494-3p	hsa-miR-424-5p	hsa-miR-148b-3p	hsa-miR-449a	hsa-miR-506-3p	hsa-miR-655-3p		hsa-miR-224-5p	6
hsa-miR-490-3p	hsa-miR-483-3p	hsa-miR-374a-5p		hsa-miR-532-3p		hsa-miR-876-5p	hsa-miR-495-3p	hsa-miR-20b-5p	hsa-miR-339-5p	hsa-miR-329-3p	hsa-miR-299-5p	hsa-miR-542-3p		hsa-miR-200b-3p	6
hsa-miR-146b-5p	hsa-miR-487a-3p	hsa-miR-375		hsa-miR-628-5p		hsa-miR-543	hsa-miR-181d-5p	hsa-miR-448	hsa-miR-345-5p	hsa-miR-452-5p	hsa-miR-579-3p	hsa-miR-425-5p		hsa-miR-200c-3p	6
hsa-miR-432-5p	hsa-miR-489-3p	hsa-miR-378a-3p		hsa-miR-885-5p		hsa-miR-374b-3p	hsa-miR-498	hsa-miR-449a	hsa-miR-20b-5p	hsa-miR-495-3p	hsa-miR-580-3p	hsa-miR-770-5p		hsa-miR-582-5p	6
hsa-miR-495-3p	hsa-miR-495-3p	hsa-miR-381-3p		hsa-miR-877-5p		hsa-miR-301b-3p	hsa-miR-526b-5p	hsa-miR-329-3p	hsa-miR-433-3p	hsa-miR-497-5p	hsa-miR-582-5p	hsa-miR-130a-5p		hsa-miR-494-3p	6
hsa-miR-193b-3p	hsa-miR-496	hsa-miR-382-5p		hsa-miR-301b-3p		hsa-miR-942-5p	hsa-miR-518f-3p	hsa-miR-451a	hsa-miR-329-3p	hsa-miR-498	hsa-miR-33b-5p	hsa-miR-362-3p		hsa-miR-17-5p	5
hsa-miR-497-5p	hsa-miR-193b-3p	hsa-miR-330-3p		hsa-miR-216b-5p		hsa-miR-1247-5p	hsa-miR-518b	hsa-miR-452-5p	hsa-miR-410-3p	hsa-miR-518f-3p	hsa-miR-641	hsa-miR-340-5p		hsa-miR-20a-5p	5
hsa-miR-181d-5p	hsa-miR-512-3p	hsa-miR-342-3p		hsa-miR-208b-3p		hsa-miR-548o-3p	hsa-miR-518c-3p	hsa-miR-376b-3p	hsa-miR-376b-3p	hsa-miR-518b	hsa-miR-651-5p	hsa-miR-501-3p		hsa-miR-93-5p	5
hsa-miR-512-3p	hsa-miR-520a-5p	hsa-miR-337-3p		hsa-miR-320b		hsa-miR-1270	hsa-miR-524-5p	hsa-miR-483-3p	hsa-miR-486-5p	hsa-miR-518c-3p	hsa-miR-421	hsa-miR-502-3p		hsa-miR-106a-5p	5
hsa-miR-520e	hsa-miR-525-5p	hsa-miR-148b-3p		hsa-miR-320c		hsa-miR-1913	hsa-miR-520d-5p	hsa-miR-485-5p	hsa-miR-487a-3p	hsa-miR-524-5p	hsa-miR-758-3p	hsa-miR-545-5p		hsa-miR-182-5p	5
hsa-miR-520f-3p	hsa-miR-500a-3p	hsa-miR-324-5p		hsa-miR-1301-3p		hsa-miR-449c-5p	hsa-miR-520g-3p	hsa-miR-485-3p	hsa-miR-490-3p	hsa-miR-519d-3p	hsa-miR-454-3p	hsa-miR-574-5p		hsa-miR-217	5
hsa-miR-519c-5p	hsa-miR-513a-5p	hsa-miR-324-3p		hsa-miR-1185-5p		hsa-miR-2682-5p	hsa-miR-516b-5p	hsa-miR-487a-3p	hsa-miR-494-3p	hsa-miR-520d-5p	hsa-miR-802	hsa-miR-589-5p		hsa-miR-218-5p	5
hsa-miR-519c-3p	hsa-miR-455-5p	hsa-miR-339-5p		hsa-miR-1287-5p		hsa-miR-3121-3p	hsa-miR-518a-3p	hsa-miR-432-5p	hsa-miR-495-3p	hsa-miR-520g-3p	hsa-miR-296-3p	hsa-miR-624-3p		hsa-miR-106b-5p	5
hsa-miR-520a-3p	hsa-miR-493-3p	hsa-miR-335-5p		hsa-miR-302e		hsa-miR-378b	hsa-miR-518d-3p	hsa-miR-494-3p	hsa-miR-181d-5p	hsa-miR-516b-5p	hsa-miR-501-3p	hsa-miR-654-3p		hsa-miR-302a-3p	5
hsa-miR-526b-5p	hsa-miR-545-3p	hsa-miR-422a		hsa-miR-320d		hsa-miR-3167	hsa-miR-520h	hsa-miR-495-3p	hsa-miR-498	hsa-miR-518a-3p	hsa-miR-502-3p	hsa-miR-300		hsa-miR-302b-3p	5
hsa-miR-519b-3p	hsa-miR-576-5p	hsa-miR-448		hsa-miR-2115-3p		hsa-miR-4295	hsa-miR-522-3p	hsa-miR-497-5p	hsa-miR-520e	hsa-miR-518d-3p	hsa-miR-629-5p	hsa-miR-450b-5p		hsa-miR-302c-3p	5
hsa-miR-520b	hsa-miR-579-3p	hsa-miR-429		hsa-miR-3174		hsa-miR-378c	hsa-miR-499a-5p	hsa-miR-181d-5p	hsa-miR-519c-3p	hsa-miR-520h	hsa-miR-654-3p	hsa-miR-888-5p		hsa-miR-302d-3p	5
hsa-miR-526a	hsa-miR-613	hsa-miR-449a		hsa-miR-4295		hsa-miR-2355-3p	hsa-miR-513a-5p	hsa-miR-526b-3p	hsa-miR-520a-3p	hsa-miR-522-3p	hsa-miR-874-3p	hsa-miR-889-3p		hsa-miR-372-3p	5
hsa-miR-520c-3p	hsa-miR-620	hsa-miR-433-3p		hsa-miR-4319		hsa-miR-3666	hsa-miR-506-3p	hsa-miR-524-5p	hsa-miR-519b-3p	hsa-miR-499a-5p	hsa-miR-888-5p	hsa-miR-873-5p		hsa-miR-373-3p	5
hsa-miR-524-5p	hsa-miR-624-5p	hsa-miR-329-3p		hsa-miR-2355-3p		hsa-miR-3909	hsa-miR-552-3p	hsa-miR-519d-3p	hsa-miR-525-3p	hsa-miR-503-5p	hsa-miR-876-5p	hsa-miR-216b-5p		hsa-miR-324-3p	5
hsa-miR-519d-3p	hsa-miR-625-5p	hsa-miR-409-5p		hsa-miR-3605-5p		hsa-miR-378d	hsa-miR-576-5p	hsa-miR-520d-5p	hsa-miR-520b	hsa-miR-513a-5p	hsa-miR-190b	hsa-miR-942-5p		hsa-miR-20b-5p	5
hsa-miR-520d-5p	hsa-miR-33b-5p	hsa-miR-410-3p		hsa-miR-3666		hsa-miR-378e	hsa-miR-579-3p	hsa-miR-503-5p	hsa-miR-520c-3p	hsa-miR-506-3p	hsa-miR-877-5p	hsa-miR-523-5p		hsa-miR-452-5p	5
hsa-miR-520d-3p	hsa-miR-641	hsa-miR-486-5p		hsa-miR-3681-3p		hsa-miR-378f	hsa-miR-582-5p	hsa-miR-513a-5p	hsa-miR-524-5p	hsa-miR-510-5p	hsa-miR-543	hsa-miR-518e-5p		hsa-miR-483-3p	5
hsa-miR-520g-3p	hsa-miR-650	hsa-miR-489-3p		hsa-miR-3909		hsa-miR-4458	hsa-miR-584-5p	hsa-miR-508-3p	hsa-miR-524-3p	hsa-miR-455-5p	hsa-miR-374b-5p	hsa-miR-522-5p		hsa-miR-520e	5
hsa-miR-520h	hsa-miR-651-5p	hsa-miR-146b-5p		hsa-miR-3150b-3p		hsa-miR-378h	hsa-miR-599	hsa-miR-576-5p	hsa-miR-519d-3p	hsa-miR-545-3p	hsa-miR-301b-3p	hsa-miR-519a-5p		hsa-miR-519c-3p	5
hsa-miR-519a-3p	hsa-miR-542-3p	hsa-miR-495-3p		hsa-miR-4500		hsa-miR-4500	hsa-miR-627-5p	hsa-miR-577	hsa-miR-520d-5p	hsa-miR-551a	hsa-miR-513b-5p	hsa-miR-519b-5p		hsa-miR-520a-3p	5
hsa-miR-503-5p	hsa-miR-425-5p	hsa-miR-181d-5p		hsa-miR-4784		hsa-miR-378i	hsa-miR-33b-5p	hsa-miR-579-3p	hsa-miR-520d-3p	hsa-miR-551b-3p	hsa-miR-1323	hsa-miR-520c-5p		hsa-miR-526b-5p	5
hsa-miR-545-3p	hsa-miR-454-3p	hsa-miR-498		hsa-miR-5047		hsa-miR-4766-5p	hsa-miR-641	hsa-miR-582-5p	hsa-miR-522-3p	hsa-miR-574-3p	hsa-miR-1179	hsa-miR-518d-5p		hsa-miR-519b-3p	5
hsa-miR-556-5p	hsa-miR-802	hsa-miR-515-5p		hsa-miR-345-3p		hsa-miR-4770	hsa-miR-449b-5p	hsa-miR-613	hsa-miR-519a-3p	hsa-miR-576-5p	hsa-miR-1297	hsa-miR-513b-5p		hsa-miR-520b	5
hsa-miR-579-3p	hsa-miR-28-3p	hsa-miR-519e-5p		hsa-miR-1306-5p		hsa-miR-5586-5p	hsa-miR-421	hsa-miR-620	hsa-miR-513a-5p	hsa-miR-577	hsa-miR-548o-3p	hsa-miR-320b		hsa-miR-520c-3p	5
hsa-miR-580-3p	hsa-miR-129-1-3p	hsa-miR-519c-5p		hsa-miR-216a-3p		hsa-miR-5688	hsa-miR-542-3p	hsa-miR-449b-5p	hsa-miR-532-5p	hsa-miR-580-3p	hsa-miR-302e	hsa-miR-320c		hsa-miR-519d-3p	5
hsa-miR-585-3p	hsa-miR-140-3p	hsa-miR-526b-5p				hsa-miR-5691	hsa-miR-425-5p	hsa-miR-411-5p	hsa-miR-545-3p	hsa-miR-642a-5p	hsa-miR-1278	hsa-miR-1323		hsa-miR-520d-3p	5
hsa-miR-588	hsa-miR-129-2-3p	hsa-miR-518f-5p				hsa-miR-539-3p	hsa-miR-758-3p	hsa-miR-656-3p	hsa-miR-552-3p	hsa-miR-449b-5p	hsa-miR-1252-5p	hsa-miR-1298-5p		hsa-miR-519a-3p	5
hsa-miR-620	hsa-miR-362-3p	hsa-miR-526a				hsa-miR-561-5p	hsa-miR-668-3p	hsa-miR-542-3p	hsa-miR-92b-3p	hsa-miR-655-3p	hsa-miR-675-3p	hsa-miR-1287-5p		hsa-miR-503-5p	5
hsa-miR-625-5p	hsa-miR-371a-5p	hsa-miR-524-5p				hsa-miR-6088	hsa-miR-454-3p	hsa-miR-758-3p	hsa-miR-576-5p	hsa-miR-660-5p	hsa-miR-224-3p	hsa-miR-1294		hsa-miR-580-3p	5
hsa-miR-641	hsa-miR-374a-3p	hsa-miR-520d-5p				hsa-miR-6509-5p	hsa-miR-802	hsa-miR-199b-3p	hsa-miR-577	hsa-miR-421	hsa-miR-323b-3p	hsa-miR-548o-3p		hsa-miR-425-5p	5
hsa-miR-650	hsa-miR-340-5p	hsa-miR-520g-3p					hsa-miR-130a-5p	hsa-miR-362-3p	hsa-miR-579-3p	hsa-miR-542-3p	hsa-miR-4295	hsa-miR-1197		hsa-miR-140-3p	5
hsa-miR-656-3p	hsa-miR-423-5p	hsa-miR-520h					hsa-miR-140-3p	hsa-miR-423-5p	hsa-miR-580-3p	hsa-miR-425-5p	hsa-miR-4262	hsa-miR-320d		hsa-miR-532-3p	5
hsa-miR-425-5p	hsa-miR-483-5p	hsa-miR-522-3p					hsa-miR-340-5p	hsa-miR-545-5p	hsa-miR-582-5p	hsa-miR-802	hsa-miR-3617-5p	hsa-miR-1914-3p		hsa-miR-450b-5p	5
hsa-miR-454-3p	hsa-miR-488-3p	hsa-miR-499a-5p					hsa-miR-501-3p	hsa-miR-616-3p	hsa-miR-33b-5p	hsa-miR-130a-5p	hsa-miR-3666	hsa-miR-449c-5p		hsa-miR-888-5p	5
hsa-miR-769-5p	hsa-miR-532-3p	hsa-miR-513a-5p					hsa-miR-502-3p	hsa-miR-625-3p	hsa-miR-641	hsa-miR-193a-5p	hsa-miR-3194-3p	hsa-miR-670-5p		hsa-miR-1270	5
hsa-miR-140-3p	hsa-miR-582-3p	hsa-miR-506-3p					hsa-miR-532-3p	hsa-miR-654-3p	hsa-miR-651-5p	hsa-miR-362-3p	hsa-miR-4676-3p	hsa-miR-2278		hsa-miR-302e	5
hsa-miR-129-2-3p	hsa-miR-616-3p	hsa-miR-508-3p					hsa-miR-455-3p	hsa-miR-300	hsa-miR-655-3p	hsa-miR-371a-5p	hsa-miR-4766-5p	hsa-miR-2682-5p		hsa-miR-1252-5p	5
hsa-miR-361-3p	hsa-miR-625-3p	hsa-miR-514a-3p					hsa-miR-624-3p	hsa-miR-450b-5p	hsa-miR-660-5p	hsa-miR-374a-3p	hsa-miR-5195-3p	hsa-miR-3163		hsa-miR-3194-3p	5
hsa-miR-362-3p	hsa-miR-628-5p	hsa-miR-299-5p					hsa-miR-300	hsa-miR-889-3p	hsa-miR-758-3p	hsa-miR-340-5p	hsa-miR-664b-3p	hsa-miR-3187-3p		hsa-miR-105-5p	5
hsa-miR-371a-5p	hsa-miR-654-3p	hsa-miR-455-5p					hsa-miR-450b-5p	hsa-miR-876-5p	hsa-miR-454-3p	hsa-miR-483-5p	hsa-miR-5688	hsa-miR-3612		hsa-miR-144-3p	5
hsa-miR-330-5p	hsa-miR-874-3p	hsa-miR-493-3p					hsa-miR-874-3p	hsa-miR-543	hsa-miR-802	hsa-miR-624-3p	hsa-miR-5691	hsa-miR-3617-5p		hsa-miR-154-5p	5
hsa-miR-423-5p	hsa-miR-889-3p	hsa-miR-552-3p					hsa-miR-889-3p	hsa-miR-942-5p	hsa-miR-28-3p	hsa-miR-300	hsa-miR-766-5p	hsa-miR-23c		hsa-miR-369-3p	5
hsa-miR-488-3p	hsa-miR-708-5p	hsa-miR-556-5p					hsa-miR-885-5p	hsa-miR-1224-5p	hsa-miR-129-1-3p	hsa-miR-888-5p	hsa-miR-365b-3p	hsa-miR-374c-5p		hsa-miR-802	5
hsa-miR-532-3p	hsa-miR-190b	hsa-miR-576-5p					hsa-miR-543	hsa-miR-320b	hsa-miR-129-2-3p	hsa-miR-877-5p	hsa-miR-670-3p	hsa-miR-4524a-5p		hsa-miR-889-3p	5
hsa-miR-455-3p	hsa-miR-885-5p	hsa-miR-579-3p					hsa-miR-374b-5p	hsa-miR-320c	hsa-miR-219a-2-3p	hsa-miR-665		hsa-miR-3194-3p		hsa-miR-877-5p	5
hsa-miR-589-5p	hsa-miR-877-5p	hsa-miR-582-5p					hsa-miR-301b-3p	hsa-miR-1323	hsa-miR-362-3p	hsa-miR-873-5p		hsa-miR-4637		hsa-miR-873-5p	5
hsa-miR-450b-5p	hsa-miR-873-5p	hsa-miR-599					hsa-miR-216b-5p	hsa-miR-1179	hsa-miR-371a-5p	hsa-miR-374b-5p		hsa-miR-4677-3p		hsa-miR-942-5p	5
hsa-miR-888-5p	hsa-miR-543	hsa-miR-620					hsa-miR-208b-3p	hsa-miR-1251-5p	hsa-miR-374a-3p	hsa-miR-208b-3p		hsa-miR-4701-5p		hsa-miR-513b-5p	5
hsa-miR-708-5p	hsa-miR-374b-5p	hsa-miR-33b-5p					hsa-miR-320b	hsa-miR-548o-3p	hsa-miR-340-5p	hsa-miR-320b		hsa-miR-4761-3p		hsa-miR-664b-3p	5
hsa-miR-665	hsa-miR-301b-3p	hsa-miR-449b-5p					hsa-miR-320c	hsa-miR-1269a	hsa-miR-488-3p	hsa-miR-320c		hsa-miR-4766-5p		hsa-miR-27a-3p	5
hsa-miR-543	hsa-miR-216b-5p	hsa-miR-653-5p					hsa-miR-1323	hsa-miR-1270	hsa-miR-501-3p	hsa-miR-1323		hsa-miR-4784		hsa-miR-27b-3p	5
hsa-miR-301b-3p	hsa-miR-934	hsa-miR-411-5p					hsa-miR-1271-5p	hsa-miR-1276	hsa-miR-502-3p	hsa-miR-1298-5p		hsa-miR-5194		hsa-miR-142-5p	5
hsa-miR-941	hsa-miR-942-5p	hsa-miR-656-3p					hsa-miR-1298-5p	hsa-miR-320d	hsa-miR-625-3p	hsa-miR-1179		hsa-miR-4524b-5p		hsa-miR-145-5p	5
hsa-miR-944	hsa-miR-1224-5p	hsa-miR-671-5p					hsa-miR-1287-5p	hsa-miR-1913	hsa-miR-654-3p	hsa-miR-1287-5p		hsa-miR-664b-3p		hsa-miR-194-5p	5
hsa-miR-519b-5p	hsa-miR-513b-5p	hsa-miR-769-5p					hsa-miR-1251-5p	hsa-miR-1914-3p	hsa-miR-874-3p	hsa-miR-1294		hsa-miR-5590-3p		hsa-miR-34b-5p	5
hsa-miR-520c-5p	hsa-miR-513c-5p	hsa-miR-130a-5p					hsa-miR-548o-3p	hsa-miR-449c-5p	hsa-miR-876-5p	hsa-miR-1251-5p		hsa-miR-5688		hsa-miR-382-5p	5
hsa-miR-518d-5p	hsa-miR-320b	hsa-miR-140-3p					hsa-miR-1276	hsa-miR-2681-3p	hsa-miR-708-5p	hsa-miR-548o-3p		hsa-miR-345-3p		hsa-miR-429	5
hsa-miR-1224-5p	hsa-miR-320c	hsa-miR-296-3p					hsa-miR-1278	hsa-miR-2682-5p	hsa-miR-744-5p	hsa-miR-1252-5p		hsa-miR-766-5p		hsa-miR-498	5
hsa-miR-320b	hsa-miR-1323	hsa-miR-362-3p					hsa-miR-320d	hsa-miR-3118	hsa-miR-873-5p	hsa-miR-1197		hsa-miR-873-3p		hsa-miR-522-3p	5
hsa-miR-320c	hsa-miR-1286	hsa-miR-371a-5p					hsa-miR-2681-5p	hsa-miR-3129-5p	hsa-miR-543	hsa-miR-320d		hsa-miR-6509-3p		hsa-miR-1298-5p	5
hsa-miR-1323	hsa-miR-1287-5p	hsa-miR-340-5p					hsa-miR-3150a-3p	hsa-miR-3150a-3p	hsa-miR-374b-5p	hsa-miR-449c-5p				hsa-miR-449c-5p	5
hsa-miR-1271-5p	hsa-miR-1249-3p	hsa-miR-582-3p					hsa-miR-3174	hsa-miR-3163	hsa-miR-301b-3p	hsa-miR-2115-3p				hsa-miR-2682-5p	5
hsa-miR-1185-5p	hsa-miR-548o-3p	hsa-miR-589-5p					hsa-miR-4295	hsa-miR-3164	hsa-miR-513c-5p	hsa-miR-2682-5p				hsa-miR-3163	5
hsa-miR-1286	hsa-miR-1270	hsa-miR-624-3p					hsa-miR-23c	hsa-miR-4319	hsa-miR-320b	hsa-miR-3121-3p				hsa-miR-5691	5
hsa-miR-1294	hsa-miR-1276	hsa-miR-628-5p					hsa-miR-3666	hsa-miR-4262	hsa-miR-320c	hsa-miR-3163				hsa-miR-501-3p	5
hsa-miR-548o-3p	hsa-miR-1321	hsa-miR-300					hsa-miR-3681-3p	hsa-miR-500b-5p	hsa-miR-1323	hsa-miR-3164				hsa-miR-502-3p	5
hsa-miR-1270	hsa-miR-1197	hsa-miR-450b-5p					hsa-miR-378g	hsa-miR-3681-3p	hsa-miR-1271-5p	hsa-miR-23c				hsa-miR-28-5p	4
hsa-miR-302e	hsa-miR-320d	hsa-miR-888-5p					hsa-miR-4429	hsa-miR-3942-5p	hsa-miR-1298-5p	hsa-miR-3942-5p				hsa-miR-96-5p	4
hsa-miR-1252-5p	hsa-miR-1914-3p	hsa-miR-889-3p					hsa-miR-499b-5p	hsa-miR-1269b	hsa-miR-1286	hsa-miR-374c-5p				hsa-miR-7-5p	4
hsa-miR-320d	hsa-miR-2115-3p	hsa-miR-708-5p					hsa-miR-664b-3p	hsa-miR-4524a-5p	hsa-miR-1297	hsa-miR-642b-3p				hsa-miR-10a-5p	4
hsa-miR-1913	hsa-miR-2116-3p	hsa-miR-744-5p					hsa-miR-766-5p	hsa-miR-4661-5p	hsa-miR-548o-3p	hsa-miR-378g				hsa-miR-10b-5p	4
hsa-miR-1914-3p	hsa-miR-2278	hsa-miR-885-5p					hsa-miR-1306-5p	hsa-miR-4676-3p	hsa-miR-1276	hsa-miR-4676-3p				hsa-miR-183-5p	4
hsa-miR-2114-5p	hsa-miR-2681-5p	hsa-miR-877-5p					hsa-miR-365b-3p	hsa-miR-4703-5p	hsa-miR-302e	hsa-miR-4731-5p				hsa-miR-125b-5p	4
hsa-miR-2278	hsa-miR-3126-5p	hsa-miR-873-5p					hsa-miR-216a-3p	hsa-miR-4766-5p	hsa-miR-1252-5p	hsa-miR-642a-3p				hsa-miR-9-5p	4
hsa-miR-3127-5p	hsa-miR-1193	hsa-miR-543						hsa-miR-4766-3p	hsa-miR-1321	hsa-miR-365b-3p				hsa-miR-125a-5p	4
hsa-miR-1193	hsa-miR-3184-5p	hsa-miR-374b-5p						hsa-miR-5094	hsa-miR-320d	hsa-miR-6512-3p				hsa-miR-150-5p	4
hsa-miR-3184-5p	hsa-miR-514b-5p	hsa-miR-208b-3p						hsa-miR-5195-3p	hsa-miR-224-3p	hsa-miR-892c-3p				hsa-miR-135b-5p	4
hsa-miR-3187-3p	hsa-miR-4306	hsa-miR-944						hsa-miR-4524b-5p	hsa-miR-3121-3p					hsa-miR-346	4
hsa-miR-3200-3p	hsa-miR-2355-5p	hsa-miR-523-5p						hsa-miR-5688	hsa-miR-3126-5p					hsa-miR-556-5p	4
hsa-miR-3605-5p	hsa-miR-3612	hsa-miR-518e-5p						hsa-miR-345-3p	hsa-miR-3142					hsa-miR-620	4
hsa-miR-3681-5p	hsa-miR-3619-5p	hsa-miR-522-5p						hsa-miR-514a-5p	hsa-miR-3163					hsa-miR-708-5p	4
hsa-miR-3918	hsa-miR-3622a-5p	hsa-miR-519a-5p						hsa-miR-216a-3p	hsa-miR-514b-5p					hsa-miR-1224-5p	4
hsa-miR-3940-3p	hsa-miR-3681-3p	hsa-miR-519b-5p						hsa-miR-892c-3p	hsa-miR-4262					hsa-miR-1271-5p	4
hsa-miR-4428	hsa-miR-3690	hsa-miR-520c-5p						hsa-miR-6807-3p	hsa-miR-3200-5p					hsa-miR-1294	4
hsa-miR-4429	hsa-miR-3150b-3p	hsa-miR-518d-5p						hsa-miR-6838-5p	hsa-miR-3617-5p					hsa-miR-1913	4
hsa-miR-3194-3p	hsa-miR-642b-3p	hsa-miR-1224-5p						hsa-miR-6884-5p	hsa-miR-3150b-3p					hsa-miR-1914-3p	4
hsa-miR-4676-3p	hsa-miR-378g	hsa-miR-513b-5p							hsa-miR-374c-5p					hsa-miR-2278	4
hsa-miR-4701-5p	hsa-miR-4429	hsa-miR-513c-5p							hsa-miR-4465					hsa-miR-4429	4
hsa-miR-5194	hsa-miR-4500	hsa-miR-320b							hsa-miR-4644					hsa-miR-4676-3p	4
hsa-miR-5688	hsa-miR-4677-3p	hsa-miR-320c							hsa-miR-4661-5p					hsa-miR-22-3p	4
hsa-miR-766-5p	hsa-miR-1343-3p	hsa-miR-1323							hsa-miR-4739					hsa-miR-204-5p	4
hsa-miR-1277-5p	hsa-miR-4731-5p	hsa-miR-1301-3p							hsa-miR-4756-5p					hsa-miR-211-5p	4
hsa-miR-892c-3p	hsa-miR-4739	hsa-miR-1185-5p							hsa-miR-4766-5p					hsa-miR-143-3p	4
	hsa-miR-4756-5p	hsa-miR-1298-5p							hsa-miR-4770					hsa-miR-362-5p	4
	hsa-miR-4766-5p	hsa-miR-1287-5p							hsa-miR-1245b-5p					hsa-miR-376a-3p	4
	hsa-miR-4784	hsa-miR-1294							hsa-miR-5047					hsa-miR-378a-3p	4
	hsa-miR-642a-3p	hsa-miR-1297							hsa-miR-5579-3p					hsa-miR-342-3p	4
	hsa-miR-5194	hsa-miR-548o-3p							hsa-miR-664b-3p					hsa-miR-323a-3p	4
	hsa-miR-5579-3p	hsa-miR-1269a							hsa-miR-5687					hsa-miR-422a	4
	hsa-miR-664b-3p	hsa-miR-1270							hsa-miR-5688					hsa-miR-410-3p	4
	hsa-miR-5581-3p	hsa-miR-1276							hsa-miR-5691					hsa-miR-376b-3p	4
	hsa-miR-212-5p	hsa-miR-1252-5p							hsa-miR-382-3p					hsa-miR-520a-5p	4
	hsa-miR-1306-5p	hsa-miR-1321							hsa-miR-506-5p					hsa-miR-525-5p	4
		hsa-miR-1197							hsa-miR-766-5p					hsa-miR-874-3p	4
		hsa-miR-320d							hsa-miR-6088					hsa-miR-885-5p	4
		hsa-miR-1913							hsa-miR-892c-5p					hsa-miR-216b-5p	4
		hsa-miR-449c-5p												hsa-miR-1197	4
		hsa-miR-2114-3p												hsa-miR-3681-3p	4
		hsa-miR-2682-5p												hsa-miR-4500	4
		hsa-miR-3139												hsa-miR-4677-3p	4
		hsa-miR-3150a-3p												hsa-miR-30a-5p	4
		hsa-miR-3163												hsa-miR-208a-3p	4
		hsa-miR-1193												hsa-miR-30c-5p	4
		hsa-miR-514b-3p												hsa-miR-30d-5p	4
		hsa-miR-500b-5p												hsa-miR-34a-5p	4
		hsa-miR-2277-5p												hsa-miR-30b-5p	4
		hsa-miR-3605-5p												hsa-miR-124-3p	4
		hsa-miR-3679-5p												hsa-miR-153-3p	4
		hsa-miR-4429												hsa-miR-34c-5p	4
		hsa-miR-4458												hsa-miR-30e-5p	4
		hsa-miR-4500												hsa-miR-449a	4
		hsa-miR-3194-3p												hsa-miR-433-3p	4
		hsa-miR-4644												hsa-miR-515-5p	4
		hsa-miR-4677-3p												hsa-miR-499a-5p	4
		hsa-miR-1343-3p												hsa-miR-506-3p	4
		hsa-miR-4770												hsa-miR-449b-5p	4
		hsa-miR-5195-3p												hsa-miR-130a-5p	4
		hsa-miR-5688												hsa-miR-624-3p	4
		hsa-miR-5691												hsa-miR-208b-3p	4
		hsa-miR-1277-5p												hsa-miR-23c	4
		hsa-miR-6088												hsa-miR-4295	4
		hsa-miR-670-3p												hsa-miR-3666	4
														hsa-miR-103a-3p	4
														hsa-miR-107	4
														hsa-miR-577	4
														hsa-miR-876-5p	4
														hsa-miR-758-3p	4
														hsa-miR-376c-3p	4
														hsa-miR-31-5p	3
														hsa-miR-199a-5p	3
														hsa-miR-199b-5p	3
														hsa-miR-214-3p	3
														hsa-miR-135a-5p	3
														hsa-miR-146a-5p	3
														hsa-miR-377-3p	3
														hsa-miR-485-5p	3
														hsa-miR-489-3p	3
														hsa-miR-490-3p	3
														hsa-miR-146b-5p	3
														hsa-miR-432-5p	3
														hsa-miR-519c-5p	3
														hsa-miR-526a	3
														hsa-miR-625-5p	3
														hsa-miR-650	3
														hsa-miR-656-3p	3
														hsa-miR-129-2-3p	3
														hsa-miR-423-5p	3
														hsa-miR-488-3p	3
														hsa-miR-589-5p	3
														hsa-miR-519b-5p	3
														hsa-miR-520c-5p	3
														hsa-miR-518d-5p	3
														hsa-miR-1185-5p	3
														hsa-miR-1286	3
														hsa-miR-1193	3
														hsa-miR-3605-5p	3
														hsa-miR-5194	3
														hsa-miR-892c-3p	3
														hsa-miR-148a-3p	3
														hsa-miR-216a-5p	3
														hsa-miR-152-3p	3
														hsa-miR-134-5p	3
														hsa-miR-154-3p	3
														hsa-miR-375	3
														hsa-miR-380-3p	3
														hsa-miR-148b-3p	3
														hsa-miR-487a-3p	3
														hsa-miR-455-5p	3
														hsa-miR-493-3p	3
														hsa-miR-651-5p	3
														hsa-miR-374a-3p	3
														hsa-miR-616-3p	3
														hsa-miR-625-3p	3
														hsa-miR-628-5p	3
														hsa-miR-513c-5p	3
														hsa-miR-1321	3
														hsa-miR-2115-3p	3
														hsa-miR-3150b-3p	3
														hsa-miR-378g	3
														hsa-miR-4784	3
														hsa-miR-1306-5p	3
														hsa-let-7b-5p	3
														hsa-miR-26a-5p	3
														hsa-miR-26b-5p	3
														hsa-miR-139-5p	3
														hsa-miR-147a	3
														hsa-miR-219a-5p	3
														hsa-let-7i-5p	3
														hsa-miR-128-3p	3
														hsa-miR-142-3p	3
														hsa-miR-339-5p	3
														hsa-miR-448	3
														hsa-miR-508-3p	3
														hsa-miR-299-5p	3
														hsa-miR-552-3p	3
														hsa-miR-599	3
														hsa-miR-411-5p	3
														hsa-miR-296-3p	3
														hsa-miR-1301-3p	3
														hsa-miR-1297	3
														hsa-miR-1269a	3
														hsa-miR-3150a-3p	3
														hsa-miR-4770	3
														hsa-miR-5195-3p	3
														hsa-miR-6088	3
														hsa-miR-670-3p	3
														hsa-miR-5047	3
														hsa-miR-345-3p	3
														hsa-miR-216a-3p	3
														hsa-miR-516b-5p	3
														hsa-miR-3121-3p	3
														hsa-miR-223-3p	3
														hsa-miR-155-5p	3
														hsa-miR-365a-3p	3
														hsa-miR-421	3
														hsa-miR-1251-5p	3
														hsa-miR-365b-3p	3
														hsa-miR-1179	3
														hsa-miR-4262	3
														hsa-miR-383-5p	3
														hsa-miR-655-3p	3
														hsa-miR-3617-5p	3
														hsa-miR-374c-5p	3
														hsa-miR-197-3p	2
														hsa-miR-149-5p	2
														hsa-miR-193a-3p	2
														hsa-miR-328-3p	2
														hsa-miR-331-3p	2
														hsa-miR-338-3p	2
														hsa-miR-193b-3p	2
														hsa-miR-512-3p	2
														hsa-miR-588	2
														hsa-miR-769-5p	2
														hsa-miR-455-3p	2
														hsa-miR-665	2
														hsa-miR-944	2
														hsa-miR-3184-5p	2
														hsa-miR-3187-3p	2
														hsa-miR-4701-5p	2
														hsa-miR-1277-5p	2
														hsa-miR-24-3p	2
														hsa-miR-1-3p	2
														hsa-miR-138-5p	2
														hsa-miR-185-5p	2
														hsa-miR-190a-5p	2
														hsa-miR-206	2
														hsa-miR-613	2
														hsa-miR-624-5p	2
														hsa-miR-28-3p	2
														hsa-miR-129-1-3p	2
														hsa-miR-483-5p	2
														hsa-miR-582-3p	2
														hsa-miR-190b	2
														hsa-miR-2681-5p	2
														hsa-miR-3126-5p	2
														hsa-miR-514b-5p	2
														hsa-miR-3612	2
														hsa-miR-642b-3p	2
														hsa-miR-1343-3p	2
														hsa-miR-4731-5p	2
														hsa-miR-4739	2
														hsa-miR-4756-5p	2
														hsa-miR-642a-3p	2
														hsa-miR-5579-3p	2
														hsa-miR-5581-3p	2
														hsa-miR-212-5p	2
														hsa-let-7a-5p	2
														hsa-let-7c-5p	2
														hsa-let-7d-5p	2
														hsa-let-7e-5p	2
														hsa-let-7f-5p	2
														hsa-miR-98-5p	2
														hsa-let-7g-5p	2
														hsa-miR-371a-3p	2
														hsa-miR-337-3p	2
														hsa-miR-486-5p	2
														hsa-miR-519e-5p	2
														hsa-miR-518f-5p	2
														hsa-miR-671-5p	2
														hsa-miR-744-5p	2
														hsa-miR-523-5p	2
														hsa-miR-518e-5p	2
														hsa-miR-522-5p	2
														hsa-miR-519a-5p	2
														hsa-miR-500b-5p	2
														hsa-miR-4458	2
														hsa-miR-4644	2
														hsa-miR-1269b	2
														hsa-miR-5094	2
														hsa-miR-196a-5p	2
														hsa-miR-370-3p	2
														hsa-miR-196b-5p	2
														hsa-miR-526b-3p	2
														hsa-miR-3174	2
														hsa-miR-4319	2
														hsa-miR-2355-3p	2
														hsa-miR-3909	2
														hsa-miR-184	2
														hsa-miR-629-5p	2
														hsa-miR-4761-3p	2
														hsa-miR-133a-3p	2
														hsa-miR-133b	2
														hsa-miR-485-3p	2
														hsa-miR-627-5p	2
														hsa-miR-136-5p	2
														hsa-miR-518f-3p	2
														hsa-miR-518b	2
														hsa-miR-518c-3p	2
														hsa-miR-518a-3p	2
														hsa-miR-518d-3p	2
														hsa-miR-1278	2
														hsa-miR-137	2
														hsa-miR-126-5p	2
														hsa-miR-451a	2
														hsa-miR-545-5p	2
														hsa-miR-3164	2
														hsa-miR-3942-5p	2
														hsa-miR-4524a-5p	2
														hsa-miR-4661-5p	2
														hsa-miR-4524b-5p	2
														hsa-miR-140-5p	2
														hsa-miR-525-3p	2
														hsa-miR-524-3p	2
														hsa-miR-532-5p	2
														hsa-miR-660-5p	2
														hsa-miR-224-3p	2
														hsa-miR-326	1
														hsa-miR-384	1
														hsa-miR-520f-3p	1
														hsa-miR-585-3p	1
														hsa-miR-361-3p	1
														hsa-miR-330-5p	1
														hsa-miR-941	1
														hsa-miR-2114-5p	1
														hsa-miR-3127-5p	1
														hsa-miR-3200-3p	1
														hsa-miR-3681-5p	1
														hsa-miR-3918	1
														hsa-miR-3940-3p	1
														hsa-miR-4428	1
														hsa-miR-191-5p	1
														hsa-miR-496	1
														hsa-miR-500a-3p	1
														hsa-miR-934	1
														hsa-miR-1249-3p	1
														hsa-miR-2116-3p	1
														hsa-miR-4306	1
														hsa-miR-2355-5p	1
														hsa-miR-3619-5p	1
														hsa-miR-3622a-5p	1
														hsa-miR-3690	1
														hsa-miR-324-5p	1
														hsa-miR-409-5p	1
														hsa-miR-514a-3p	1
														hsa-miR-653-5p	1
														hsa-miR-2114-3p	1
														hsa-miR-3139	1
														hsa-miR-514b-3p	1
														hsa-miR-2277-5p	1
														hsa-miR-3679-5p	1
														hsa-miR-21-5p	1
														hsa-miR-296-5p	1
														hsa-miR-590-5p	1
														hsa-miR-875-5p	1
														hsa-miR-339-3p	1
														hsa-miR-374b-3p	1
														hsa-miR-1247-5p	1
														hsa-miR-378b	1
														hsa-miR-3167	1
														hsa-miR-378c	1
														hsa-miR-378d	1
														hsa-miR-378e	1
														hsa-miR-378f	1
														hsa-miR-378h	1
														hsa-miR-378i	1
														hsa-miR-5586-5p	1
														hsa-miR-539-3p	1
														hsa-miR-561-5p	1
														hsa-miR-6509-5p	1
														hsa-miR-299-3p	1
														hsa-miR-431-5p	1
														hsa-miR-493-5p	1
														hsa-miR-584-5p	1
														hsa-miR-668-3p	1
														hsa-miR-499b-5p	1
														hsa-miR-199a-3p	1
														hsa-miR-221-3p	1
														hsa-miR-222-3p	1
														hsa-miR-188-5p	1
														hsa-miR-199b-3p	1
														hsa-miR-2681-3p	1
														hsa-miR-3118	1
														hsa-miR-3129-5p	1
														hsa-miR-4703-5p	1
														hsa-miR-4766-3p	1
														hsa-miR-514a-5p	1
														hsa-miR-6807-3p	1
														hsa-miR-6838-5p	1
														hsa-miR-6884-5p	1
														hsa-miR-25-3p	1
														hsa-miR-32-5p	1
														hsa-miR-92a-3p	1
														hsa-miR-363-3p	1
														hsa-miR-367-3p	1
														hsa-miR-92b-3p	1
														hsa-miR-219a-2-3p	1
														hsa-miR-3142	1
														hsa-miR-3200-5p	1
														hsa-miR-4465	1
														hsa-miR-1245b-5p	1
														hsa-miR-5687	1
														hsa-miR-382-3p	1
														hsa-miR-506-5p	1
														hsa-miR-892c-5p	1
														hsa-miR-18a-5p	1
														hsa-miR-29a-3p	1
														hsa-miR-95-3p	1
														hsa-miR-29b-3p	1
														hsa-miR-29c-3p	1
														hsa-miR-18b-5p	1
														hsa-miR-510-5p	1
														hsa-miR-551a	1
														hsa-miR-551b-3p	1
														hsa-miR-574-3p	1
														hsa-miR-642a-5p	1
														hsa-miR-193a-5p	1
														hsa-miR-6512-3p	1
														hsa-miR-325	1
														hsa-miR-202-5p	1
														hsa-miR-675-3p	1
														hsa-miR-323b-3p	1
														hsa-miR-9-3p	1
														hsa-miR-379-5p	1
														hsa-miR-770-5p	1
														hsa-miR-574-5p	1
														hsa-miR-670-5p	1
														hsa-miR-4637	1
														hsa-miR-5590-3p	1
														hsa-miR-873-3p	1
														hsa-miR-6509-3p	1
