# Supplementary material for: Network analysis of miRNA targeting m6A-related genes in patients with esophageal cancer
Source: PeerJ. 2021 Jul 29;9:e11893. doi: 10.7717/peerj.11893 (PMC8325912; doi:10.7717/peerj.11893)
Supplement: Supplemental Information 1 [file peerj-09-11893-s001.zip › Supplemental Materials/6.Starbase predicts upstream miRNAs/Upstream miRNAs of WTAP.xls]

#please cite:
#Zhou KR, Liu S, Cai L, Bin L, et al. ENCORI: The Encyclopedia of RNA Interactomes.
#2.Li JH, et al.starBase v2.0: decoding miRNA-ceRNA, miRNA-ncRNA and protein-RNA interaction networks from large-scale CLIP-Seq data , Nucleic Acids Res. 2014 Jan;42:D92-7.
miRNAid	miRNAname	geneID	geneName	geneType	chromosome	narrowStart	narrowEnd	broadStart	broadEnd	strand	clipExpNum	degraExpNum	RBP	PITA	RNA22	miRmap	microT	miRanda	PicTar	TargetScan	pancancerNum
MIMAT0000073	hsa-miR-19a-3p	ENSG00000146457	WTAP	protein_coding	chr6	160170416	160170421	160170416	160170421	+	3	0	AGO2	1	0	0	0	0	0	0	3
MIMAT0000074	hsa-miR-19b-3p	ENSG00000146457	WTAP	protein_coding	chr6	160170416	160170421	160170416	160170421	+	3	0	AGO2	1	0	0	0	0	0	0	3
MIMAT0000078	hsa-miR-23a-3p	ENSG00000146457	WTAP	protein_coding	chr6	160176923	160176929	160176910	160176930	+	10	0	AGO1-4,AGO2	1	0	1	0	1	1	1	4
MIMAT0000080	hsa-miR-24-3p	ENSG00000146457	WTAP	protein_coding	chr6	160169486	160169514	160169486	160169514	+	4	0	AGO1,AGO2	0	0	0	1	0	0	0	3
MIMAT0000080	hsa-miR-24-3p	ENSG00000146457	WTAP	protein_coding	chr6	160170099	160170104	160170077	160170105	+	2	0	AGO1-4	1	0	1	1	0	0	0	3
MIMAT0000084	hsa-miR-27a-3p	ENSG00000146457	WTAP	protein_coding	chr6	160170275	160170280	160170275	160170280	+	1	0	AGO2	1	0	0	0	0	0	0	3
MIMAT0000084	hsa-miR-27a-3p	ENSG00000146457	WTAP	protein_coding	chr6	160177284	160177289	160177284	160177289	+	10	0	AGO1-4,AGO2	1	0	0	0	0	0	0	3
MIMAT0000091	hsa-miR-33a-5p	ENSG00000146457	WTAP	protein_coding	chr6	160176708	160176713	160176708	160176713	+	11	0	AGO1,AGO1-4,AGO2,AGO3	1	0	0	0	0	0	0	6
MIMAT0000091	hsa-miR-33a-5p	ENSG00000146457	WTAP	protein_coding	chr6	160177271	160177276	160177255	160177277	+	12	0	AGO1-4,AGO2	1	0	0	0	1	0	0	6
MIMAT0000095	hsa-miR-96-5p	ENSG00000146457	WTAP	protein_coding	chr6	160169906	160169911	160169890	160169912	+	1	0	AGO1-4	1	0	0	0	1	0	0	7
MIMAT0000095	hsa-miR-96-5p	ENSG00000146457	WTAP	protein_coding	chr6	160177085	160177090	160177085	160177090	+	6	0	AGO1-4,AGO2	1	0	0	0	0	0	0	7
MIMAT0000099	hsa-miR-101-3p	ENSG00000146457	WTAP	protein_coding	chr6	160176692	160176697	160176692	160176697	+	3	0	AGO1-4,AGO2	1	0	0	0	0	0	0	5
MIMAT0000241	hsa-miR-208a-3p	ENSG00000146457	WTAP	protein_coding	chr6	160169740	160169745	160169740	160169746	+	1	0	AGO1-4	1	0	0	0	0	1	1	1
MIMAT0000242	hsa-miR-129-5p	ENSG00000146457	WTAP	protein_coding	chr6	160169494	160169519	160169491	160169522	+	2	0	AGO1,AGO1-4	0	0	0	2	0	0	0	5
MIMAT0000242	hsa-miR-129-5p	ENSG00000146457	WTAP	protein_coding	chr6	160170149	160170155	160170128	160170156	+	6	1	AGO1-4,AGO2	1	0	0	1	1	0	0	5
MIMAT0000250	hsa-miR-139-5p	ENSG00000146457	WTAP	protein_coding	chr6	160170155	160170161	160170141	160170162	+	6	0	AGO1-4,AGO2	1	0	1	0	1	1	0	6
MIMAT0000250	hsa-miR-139-5p	ENSG00000146457	WTAP	protein_coding	chr6	160177146	160177151	160177146	160177151	+	6	0	AGO1-4	1	0	0	0	0	0	0	6
MIMAT0000255	hsa-miR-34a-5p	ENSG00000146457	WTAP	protein_coding	chr6	160177083	160177088	160177068	160177089	+	10	0	AGO1-4,AGO2	1	0	0	0	1	0	1	14
MIMAT0000256	hsa-miR-181a-5p	ENSG00000146457	WTAP	protein_coding	chr6	160176868	160176875	160176854	160176876	+	11	0	AGO1-4,AGO2	1	0	0	0	1	0	0	4
MIMAT0000257	hsa-miR-181b-5p	ENSG00000146457	WTAP	protein_coding	chr6	160176869	160176875	160176854	160176876	+	11	0	AGO1-4,AGO2	1	0	0	0	1	0	0	3
MIMAT0000258	hsa-miR-181c-5p	ENSG00000146457	WTAP	protein_coding	chr6	160176868	160176875	160176855	160176876	+	11	0	AGO1-4,AGO2	1	0	0	0	1	0	0	0
MIMAT0000259	hsa-miR-182-5p	ENSG00000146457	WTAP	protein_coding	chr6	160169905	160169911	160169889	160169912	+	1	0	AGO1-4	1	0	1	0	1	0	1	7
MIMAT0000259	hsa-miR-182-5p	ENSG00000146457	WTAP	protein_coding	chr6	160177085	160177090	160177085	160177090	+	6	0	AGO1-4,AGO2	1	0	0	0	0	0	0	7
MIMAT0000266	hsa-miR-205-5p	ENSG00000146457	WTAP	protein_coding	chr6	160169777	160169782	160169777	160169782	+	1	0	AGO1-4	1	0	1	0	0	0	0	2
MIMAT0000266	hsa-miR-205-5p	ENSG00000146457	WTAP	protein_coding	chr6	160170188	160170194	160170174	160170195	+	5	0	AGO1-4,AGO2	1	0	1	0	1	0	0	2
MIMAT0000269	hsa-miR-212-3p	ENSG00000146457	WTAP	protein_coding	chr6	160170219	160170224	160170219	160170224	+	2	0	AGO1-4	1	0	0	0	0	0	0	3
MIMAT0000269	hsa-miR-212-3p	ENSG00000146457	WTAP	protein_coding	chr6	160177211	160177217	160177198	160177218	+	16	0	AGO1,AGO1-4,AGO2	1	0	1	0	1	1	1	3
MIMAT0000269	hsa-miR-212-3p	ENSG00000146457	WTAP	protein_coding	chr6	160177255	160177260	160177241	160177261	+	8	0	AGO1-4,AGO2	1	0	1	0	1	0	0	3
MIMAT0000273	hsa-miR-216a-5p	ENSG00000146457	WTAP	protein_coding	chr6	160169795	160169800	160169780	160169801	+	1	0	AGO1-4	1	0	0	0	1	0	1	2
MIMAT0000280	hsa-miR-223-3p	ENSG00000146457	WTAP	protein_coding	chr6	160177310	160177315	160177295	160177316	+	17	0	AGO1-4,AGO2	1	0	0	0	1	0	0	0
MIMAT0000281	hsa-miR-224-5p	ENSG00000146457	WTAP	protein_coding	chr6	160169878	160169884	160169857	160169885	+	1	0	AGO1-4	1	0	0	1	1	0	1	3
MIMAT0000418	hsa-miR-23b-3p	ENSG00000146457	WTAP	protein_coding	chr6	160176923	160176929	160176910	160176930	+	10	0	AGO1-4,AGO2	1	0	1	0	1	1	1	8
MIMAT0000419	hsa-miR-27b-3p	ENSG00000146457	WTAP	protein_coding	chr6	160170275	160170280	160170275	160170280	+	1	0	AGO2	1	0	0	0	0	0	0	8
MIMAT0000419	hsa-miR-27b-3p	ENSG00000146457	WTAP	protein_coding	chr6	160177284	160177289	160177284	160177289	+	10	0	AGO1-4,AGO2	1	0	0	0	0	0	0	8
MIMAT0000422	hsa-miR-124-3p	ENSG00000146457	WTAP	protein_coding	chr6	160170441	160170447	160170431	160170448	+	3	0	AGO1,AGO2	1	0	0	0	1	1	1	2
MIMAT0000422	hsa-miR-124-3p	ENSG00000146457	WTAP	protein_coding	chr6	160176730	160176735	160176730	160176735	+	5	0	AGO1,AGO2	1	0	0	0	0	0	0	2
MIMAT0000424	hsa-miR-128-3p	ENSG00000146457	WTAP	protein_coding	chr6	160169757	160169763	160169736	160169764	+	1	0	AGO1-4	1	0	1	1	1	1	1	2
MIMAT0000424	hsa-miR-128-3p	ENSG00000146457	WTAP	protein_coding	chr6	160169894	160169896	160169869	160169922	+	1	0	AGO1-4	1	0	1	2	1	1	0	2
MIMAT0000424	hsa-miR-128-3p	ENSG00000146457	WTAP	protein_coding	chr6	160169916	160169921	160169916	160169921	+	1	0	AGO1-4	1	0	1	0	0	0	0	2
MIMAT0000425	hsa-miR-130a-3p	ENSG00000146457	WTAP	protein_coding	chr6	160170416	160170422	160170395	160170423	+	3	0	AGO2	1	0	1	1	1	0	0	3
MIMAT0000426	hsa-miR-132-3p	ENSG00000146457	WTAP	protein_coding	chr6	160170219	160170224	160170219	160170224	+	2	0	AGO1-4	1	0	0	0	0	0	0	4
MIMAT0000426	hsa-miR-132-3p	ENSG00000146457	WTAP	protein_coding	chr6	160177211	160177217	160177194	160177218	+	16	0	AGO1,AGO1-4,AGO2	1	0	1	0	1	1	1	4
MIMAT0000426	hsa-miR-132-3p	ENSG00000146457	WTAP	protein_coding	chr6	160177255	160177260	160177240	160177261	+	8	0	AGO1-4,AGO2	1	0	1	0	1	0	0	4
MIMAT0000427	hsa-miR-133a-3p	ENSG00000146457	WTAP	protein_coding	chr6	160177313	160177318	160177298	160177319	+	15	0	AGO1-4,AGO2	1	0	0	0	1	1	1	6
MIMAT0000432	hsa-miR-141-3p	ENSG00000146457	WTAP	protein_coding	chr6	160177158	160177164	160177142	160177165	+	6	1	AGO1-4	1	0	1	0	1	0	1	9
MIMAT0000434	hsa-miR-142-3p	ENSG00000146457	WTAP	protein_coding	chr6	160169445	160169450	160169445	160169450	+	1	0	AGO1-4	1	0	0	0	0	0	0	4
MIMAT0000436	hsa-miR-144-3p	ENSG00000146457	WTAP	protein_coding	chr6	160176692	160176697	160176679	160176698	+	3	0	AGO1-4,AGO2	1	0	0	0	1	1	1	0
MIMAT0000437	hsa-miR-145-5p	ENSG00000146457	WTAP	protein_coding	chr6	160169334	160169336	160169314	160169357	+	6	0	AGO1,AGO1-4,AGO2	0	0	0	0	2	0	0	5
MIMAT0000439	hsa-miR-153-3p	ENSG00000146457	WTAP	protein_coding	chr6	160169851	160169856	160169851	160169856	+	1	0	AGO1-4	1	0	0	0	0	0	0	2
MIMAT0000439	hsa-miR-153-3p	ENSG00000146457	WTAP	protein_coding	chr6	160177042	160177047	160177042	160177047	+	14	0	AGO1-4,AGO2	1	0	0	0	0	0	0	2
MIMAT0000448	hsa-miR-136-5p	ENSG00000146457	WTAP	protein_coding	chr6	160177138	160177143	160177138	160177143	+	6	0	AGO1-4	1	0	0	0	0	0	0	5
MIMAT0000451	hsa-miR-150-5p	ENSG00000146457	WTAP	protein_coding	chr6	160176681	160176687	160176667	160176688	+	4	0	AGO1,AGO1-4,AGO2	1	0	1	0	1	0	1	2
MIMAT0000452	hsa-miR-154-5p	ENSG00000146457	WTAP	protein_coding	chr6	160169864	160169869	160169864	160169869	+	1	0	AGO1-4	1	0	0	0	0	0	0	6
MIMAT0000456	hsa-miR-186-5p	ENSG00000146457	WTAP	protein_coding	chr6	160170135	160170140	160170120	160170141	+	4	1	AGO1-4,AGO2	1	0	0	0	1	0	0	3
MIMAT0000456	hsa-miR-186-5p	ENSG00000146457	WTAP	protein_coding	chr6	160176760	160176781	160176760	160176781	+	1	0	AGO2	0	0	0	0	1	0	0	3
MIMAT0000460	hsa-miR-194-5p	ENSG00000146457	WTAP	protein_coding	chr6	160177028	160177035	160177013	160177036	+	16	0	AGO1-4,AGO2	1	0	0	0	1	0	0	9
MIMAT0000510	hsa-miR-320a	ENSG00000146457	WTAP	protein_coding	chr6	160169574	160169595	160169567	160169595	+	1	0	AGO1-4	0	0	0	1	1	0	0	4
MIMAT0000646	hsa-miR-155-5p	ENSG00000146457	WTAP	protein_coding	chr6	160170228	160170234	160170216	160170235	+	8	0	AGO1-4,AGO2	1	0	1	0	1	0	0	0
MIMAT0000682	hsa-miR-200a-3p	ENSG00000146457	WTAP	protein_coding	chr6	160177158	160177164	160177141	160177165	+	6	1	AGO1-4	1	0	1	0	1	0	1	6
MIMAT0000686	hsa-miR-34c-5p	ENSG00000146457	WTAP	protein_coding	chr6	160177083	160177088	160177067	160177089	+	10	0	AGO1-4,AGO2	1	0	0	0	1	0	1	2
MIMAT0000687	hsa-miR-299-3p	ENSG00000146457	WTAP	protein_coding	chr6	160169523	160169528	160169508	160169529	+	2	0	AGO1-4,AGO2	1	0	0	0	1	0	0	3
MIMAT0000688	hsa-miR-301a-3p	ENSG00000146457	WTAP	protein_coding	chr6	160170416	160170422	160170395	160170423	+	3	0	AGO2	1	0	1	1	1	0	0	3
MIMAT0000691	hsa-miR-130b-3p	ENSG00000146457	WTAP	protein_coding	chr6	160170416	160170422	160170395	160170423	+	3	0	AGO2	1	0	1	1	1	0	0	3
MIMAT0000705	hsa-miR-362-5p	ENSG00000146457	WTAP	protein_coding	chr6	160170264	160170269	160170264	160170269	+	4	0	AGO1-4,AGO2	1	0	0	0	0	0	0	5
MIMAT0000710	hsa-miR-365a-3p	ENSG00000146457	WTAP	protein_coding	chr6	160177012	160177018	160176998	160177019	+	14	0	AGO1-4,AGO2	1	0	1	0	1	0	1	13
MIMAT0000722	hsa-miR-370-3p	ENSG00000146457	WTAP	protein_coding	chr6	160164733	160164754	160164733	160164754	+	2	1	AGO1-4	0	0	0	0	1	0	0	1
MIMAT0000727	hsa-miR-374a-5p	ENSG00000146457	WTAP	protein_coding	chr6	160170231	160170236	160170216	160170237	+	8	0	AGO1-4,AGO2	1	0	0	0	1	0	0	0
MIMAT0000732	hsa-miR-378a-3p	ENSG00000146457	WTAP	protein_coding	chr6	160169233	160169253	160169233	160169253	+	4	0	AGO1-4	0	0	0	0	1	0	0	6
MIMAT0000732	hsa-miR-378a-3p	ENSG00000146457	WTAP	protein_coding	chr6	160169538	160169543	160169526	160169544	+	2	0	AGO1-4,AGO2	1	0	0	0	1	0	0	6
MIMAT0000732	hsa-miR-378a-3p	ENSG00000146457	WTAP	protein_coding	chr6	160176696	160176701	160176682	160176702	+	9	0	AGO1,AGO1-4,AGO2,AGO3	1	0	0	0	1	0	0	6
MIMAT0000736	hsa-miR-381-3p	ENSG00000146457	WTAP	protein_coding	chr6	160170258	160170263	160170236	160170264	+	12	0	AGO1,AGO1-4,AGO2	1	0	0	1	1	0	0	1
MIMAT0000736	hsa-miR-381-3p	ENSG00000146457	WTAP	protein_coding	chr6	160170411	160170416	160170389	160170417	+	3	0	AGO2	1	0	0	1	0	0	0	1
MIMAT0000736	hsa-miR-381-3p	ENSG00000146457	WTAP	protein_coding	chr6	160177259	160177264	160177244	160177265	+	10	0	AGO1-4,AGO2	1	0	0	0	1	0	0	1
MIMAT0000737	hsa-miR-382-5p	ENSG00000146457	WTAP	protein_coding	chr6	160169286	160169306	160169286	160169306	+	7	0	AGO1,AGO1-4	0	0	0	0	1	0	0	2
MIMAT0000751	hsa-miR-330-3p	ENSG00000146457	WTAP	protein_coding	chr6	160176840	160176845	160176840	160176845	+	12	0	AGO1,AGO1-4,AGO2,AGO3	1	0	0	0	0	0	0	3
MIMAT0000755	hsa-miR-323a-3p	ENSG00000146457	WTAP	protein_coding	chr6	160176922	160176927	160176922	160176927	+	10	0	AGO1-4,AGO2	1	0	0	0	0	0	0	2
MIMAT0000765	hsa-miR-335-5p	ENSG00000146457	WTAP	protein_coding	chr6	160170421	160170426	160170404	160170427	+	5	0	AGO1,AGO2	1	0	0	0	1	0	0	3
MIMAT0000770	hsa-miR-133b	ENSG00000146457	WTAP	protein_coding	chr6	160177313	160177318	160177298	160177319	+	15	0	AGO1-4,AGO2	1	0	0	0	1	1	1	3
MIMAT0001339	hsa-miR-422a	ENSG00000146457	WTAP	protein_coding	chr6	160169233	160169253	160169233	160169253	+	4	0	AGO1-4	0	0	0	0	1	0	0	0
MIMAT0001339	hsa-miR-422a	ENSG00000146457	WTAP	protein_coding	chr6	160169538	160169543	160169525	160169544	+	2	0	AGO1-4,AGO2	1	0	0	0	1	0	0	0
MIMAT0001339	hsa-miR-422a	ENSG00000146457	WTAP	protein_coding	chr6	160176696	160176701	160176681	160176702	+	9	0	AGO1,AGO1-4,AGO2,AGO3	1	0	0	0	1	0	0	0
MIMAT0001532	hsa-miR-448	ENSG00000146457	WTAP	protein_coding	chr6	160169850	160169856	160169836	160169857	+	1	0	AGO1-4	1	0	0	0	1	1	0	1
MIMAT0001532	hsa-miR-448	ENSG00000146457	WTAP	protein_coding	chr6	160177042	160177047	160177042	160177047	+	14	0	AGO1-4,AGO2	1	0	0	0	0	0	0	1
MIMAT0001541	hsa-miR-449a	ENSG00000146457	WTAP	protein_coding	chr6	160177083	160177088	160177068	160177089	+	10	0	AGO1-4,AGO2	1	0	0	0	1	0	1	10
MIMAT0001625	hsa-miR-431-5p	ENSG00000146457	WTAP	protein_coding	chr6	160169425	160169430	160169425	160169430	+	2	0	AGO1-4,AGO2	1	0	0	0	0	0	0	0
MIMAT0001627	hsa-miR-433-3p	ENSG00000146457	WTAP	protein_coding	chr6	160169805	160169811	160169784	160169812	+	1	0	AGO1-4	1	0	1	1	1	1	1	1
MIMAT0001627	hsa-miR-433-3p	ENSG00000146457	WTAP	protein_coding	chr6	160169926	160169931	160169904	160169932	+	2	0	AGO1-4,AGO2	1	0	1	1	0	0	0	1
MIMAT0001635	hsa-miR-452-5p	ENSG00000146457	WTAP	protein_coding	chr6	160176854	160176859	160176854	160176859	+	7	0	AGO1-4,AGO2	1	0	0	0	0	0	0	1
MIMAT0001639	hsa-miR-409-3p	ENSG00000146457	WTAP	protein_coding	chr6	160170237	160170242	160170237	160170242	+	11	0	AGO1,AGO1-4,AGO2	1	0	0	0	0	0	0	1
MIMAT0002171	hsa-miR-410-3p	ENSG00000146457	WTAP	protein_coding	chr6	160176912	160176917	160176896	160176918	+	14	0	AGO1-4,AGO2	1	0	0	0	1	0	0	3
MIMAT0002806	hsa-miR-490-3p	ENSG00000146457	WTAP	protein_coding	chr6	160170208	160170215	160170208	160170215	+	3	0	AGO1-4	1	0	0	0	0	0	0	4
MIMAT0002813	hsa-miR-493-5p	ENSG00000146457	WTAP	protein_coding	chr6	160170179	160170185	160170157	160170185	+	6	0	AGO1-4,AGO2	0	0	0	1	0	1	0	2
MIMAT0002816	hsa-miR-494-3p	ENSG00000146457	WTAP	protein_coding	chr6	160169568	160169589	160169561	160169589	+	1	0	AGO1-4	0	0	0	1	1	0	0	1
MIMAT0002817	hsa-miR-495-3p	ENSG00000146457	WTAP	protein_coding	chr6	160170130	160170136	160170115	160170137	+	4	2	AGO1-4,AGO2	1	0	0	0	1	0	0	4
MIMAT0002817	hsa-miR-495-3p	ENSG00000146457	WTAP	protein_coding	chr6	160176763	160176767	160176747	160176784	+	1	0	AGO2	1	0	0	0	2	0	0	4
MIMAT0002821	hsa-miR-181d-5p	ENSG00000146457	WTAP	protein_coding	chr6	160176869	160176875	160176854	160176876	+	11	0	AGO1-4,AGO2	1	0	0	0	1	0	0	0
MIMAT0002824	hsa-miR-498	ENSG00000146457	WTAP	protein_coding	chr6	160170445	160170450	160170445	160170450	+	2	0	AGO2	1	0	0	0	0	0	0	2
MIMAT0002835	hsa-miR-526b-5p	ENSG00000146457	WTAP	protein_coding	chr6	160169424	160169429	160169424	160169429	+	2	0	AGO1-4,AGO2	1	0	0	0	0	0	0	2
MIMAT0002842	hsa-miR-518f-3p	ENSG00000146457	WTAP	protein_coding	chr6	160176839	160176844	160176839	160176844	+	12	0	AGO1,AGO1-4,AGO2,AGO3	1	0	0	0	0	0	0	3
MIMAT0002844	hsa-miR-518b	ENSG00000146457	WTAP	protein_coding	chr6	160176839	160176844	160176839	160176844	+	12	0	AGO1,AGO1-4,AGO2,AGO3	1	0	0	0	0	0	0	2
MIMAT0002848	hsa-miR-518c-3p	ENSG00000146457	WTAP	protein_coding	chr6	160176839	160176844	160176839	160176844	+	12	0	AGO1,AGO1-4,AGO2,AGO3	1	0	0	0	0	0	0	2
MIMAT0002849	hsa-miR-524-5p	ENSG00000146457	WTAP	protein_coding	chr6	160170408	160170415	160170408	160170415	+	3	0	AGO2	1	0	0	0	0	0	0	1
MIMAT0002855	hsa-miR-520d-5p	ENSG00000146457	WTAP	protein_coding	chr6	160170408	160170415	160170408	160170415	+	3	0	AGO2	1	0	0	0	0	0	0	2
MIMAT0002858	hsa-miR-520g-3p	ENSG00000146457	WTAP	protein_coding	chr6	160176865	160176870	160176865	160176870	+	11	0	AGO1-4,AGO2	1	0	0	0	0	0	0	1
MIMAT0002859	hsa-miR-516b-5p	ENSG00000146457	WTAP	protein_coding	chr6	160176697	160176702	160176697	160176702	+	9	0	AGO1,AGO1-4,AGO2,AGO3	1	0	0	0	0	0	0	2
MIMAT0002863	hsa-miR-518a-3p	ENSG00000146457	WTAP	protein_coding	chr6	160176839	160176844	160176839	160176844	+	12	0	AGO1,AGO1-4,AGO2,AGO3	1	0	0	0	0	0	0	1
MIMAT0002864	hsa-miR-518d-3p	ENSG00000146457	WTAP	protein_coding	chr6	160176839	160176844	160176839	160176844	+	12	0	AGO1,AGO1-4,AGO2,AGO3	1	0	0	0	0	0	0	1
MIMAT0002867	hsa-miR-520h	ENSG00000146457	WTAP	protein_coding	chr6	160176865	160176870	160176865	160176870	+	11	0	AGO1-4,AGO2	1	0	0	0	0	0	0	1
MIMAT0002868	hsa-miR-522-3p	ENSG00000146457	WTAP	protein_coding	chr6	160170067	160170073	160170046	160170074	+	5	0	AGO1,AGO1-4,AGO2,AGO3	1	0	0	1	0	1	0	3
MIMAT0002870	hsa-miR-499a-5p	ENSG00000146457	WTAP	protein_coding	chr6	160169740	160169745	160169718	160169746	+	1	1	AGO1-4	1	0	0	1	1	1	1	3
MIMAT0002877	hsa-miR-513a-5p	ENSG00000146457	WTAP	protein_coding	chr6	160170275	160170280	160170275	160170280	+	1	0	AGO2	1	0	0	0	0	0	0	1
MIMAT0002877	hsa-miR-513a-5p	ENSG00000146457	WTAP	protein_coding	chr6	160177282	160177289	160177282	160177289	+	11	0	AGO1-4,AGO2	1	0	0	0	0	0	0	1
MIMAT0002878	hsa-miR-506-3p	ENSG00000146457	WTAP	protein_coding	chr6	160170441	160170447	160170426	160170448	+	4	0	AGO1,AGO2	1	0	0	0	1	1	0	3
MIMAT0002878	hsa-miR-506-3p	ENSG00000146457	WTAP	protein_coding	chr6	160176730	160176735	160176730	160176735	+	5	0	AGO1,AGO2	1	0	0	0	0	0	0	3
MIMAT0003215	hsa-miR-552-3p	ENSG00000146457	WTAP	protein_coding	chr6	160177304	160177309	160177302	160177310	+	14	0	AGO1-4,AGO2	1	0	0	0	0	1	0	3
MIMAT0003241	hsa-miR-576-5p	ENSG00000146457	WTAP	protein_coding	chr6	160176992	160176997	160176992	160176997	+	11	0	AGO1-4	1	0	0	0	0	0	0	2
MIMAT0003244	hsa-miR-579-3p	ENSG00000146457	WTAP	protein_coding	chr6	160169295	160169323	160169295	160169323	+	7	0	AGO1,AGO1-4,AGO2	0	0	0	1	0	0	0	0
MIMAT0003244	hsa-miR-579-3p	ENSG00000146457	WTAP	protein_coding	chr6	160169344	160169372	160169344	160169372	+	4	0	AGO1-4	0	0	0	1	0	0	0	0
MIMAT0003244	hsa-miR-579-3p	ENSG00000146457	WTAP	protein_coding	chr6	160169959	160169965	160169938	160169966	+	3	0	AGO1,AGO1-4,AGO2	1	0	0	1	0	1	0	0
MIMAT0003247	hsa-miR-582-5p	ENSG00000146457	WTAP	protein_coding	chr6	160170155	160170160	160170133	160170183	+	6	1	AGO1-4,AGO2	1	0	1	2	0	0	0	3
MIMAT0003247	hsa-miR-582-5p	ENSG00000146457	WTAP	protein_coding	chr6	160170177	160170182	160170177	160170182	+	4	0	AGO1-4,AGO2	1	0	1	0	0	0	0	3
MIMAT0003247	hsa-miR-582-5p	ENSG00000146457	WTAP	protein_coding	chr6	160177034	160177039	160177034	160177039	+	14	0	AGO1-4,AGO2	1	0	0	0	0	0	0	3
MIMAT0003249	hsa-miR-584-5p	ENSG00000146457	WTAP	protein_coding	chr6	160177181	160177186	160177181	160177186	+	13	0	AGO1,AGO1-4,AGO2	1	0	0	0	0	0	0	5
MIMAT0003267	hsa-miR-599	ENSG00000146457	WTAP	protein_coding	chr6	160176962	160176967	160176962	160176967	+	15	0	AGO1,AGO1-4,AGO2	1	0	0	0	0	0	0	3
MIMAT0003296	hsa-miR-627-5p	ENSG00000146457	WTAP	protein_coding	chr6	160169473	160169501	160169473	160169501	+	5	0	AGO1,AGO2	0	0	0	1	0	0	0	3
MIMAT0003296	hsa-miR-627-5p	ENSG00000146457	WTAP	protein_coding	chr6	160170283	160170289	160170262	160170290	+	4	0	AGO1-4,AGO2	1	0	1	1	0	0	0	3
MIMAT0003296	hsa-miR-627-5p	ENSG00000146457	WTAP	protein_coding	chr6	160177129	160177134	160177129	160177134	+	5	0	AGO1-4	1	0	0	0	0	0	0	3
MIMAT0003301	hsa-miR-33b-5p	ENSG00000146457	WTAP	protein_coding	chr6	160176708	160176713	160176695	160176714	+	11	0	AGO1,AGO1-4,AGO2,AGO3	1	0	0	0	1	0	0	6
MIMAT0003301	hsa-miR-33b-5p	ENSG00000146457	WTAP	protein_coding	chr6	160177271	160177276	160177256	160177277	+	12	0	AGO1-4,AGO2	1	0	0	0	1	0	0	6
MIMAT0003311	hsa-miR-641	ENSG00000146457	WTAP	protein_coding	chr6	160169760	160169767	160169760	160169767	+	1	0	AGO1-4	1	0	0	0	0	0	0	1
MIMAT0003327	hsa-miR-449b-5p	ENSG00000146457	WTAP	protein_coding	chr6	160177083	160177088	160177068	160177089	+	10	0	AGO1-4,AGO2	1	0	0	0	1	0	1	6
MIMAT0003339	hsa-miR-421	ENSG00000146457	WTAP	protein_coding	chr6	160169936	160169941	160169936	160169942	+	2	0	AGO1-4,AGO2	1	0	0	0	0	1	0	1
MIMAT0003389	hsa-miR-542-3p	ENSG00000146457	WTAP	protein_coding	chr6	160176720	160176725	160176704	160176726	+	11	0	AGO1,AGO1-4,AGO2,AGO3	1	0	0	0	1	1	0	1
MIMAT0003393	hsa-miR-425-5p	ENSG00000146457	WTAP	protein_coding	chr6	160176669	160176675	160176654	160176676	+	5	0	AGO1,AGO1-4,AGO2	1	0	1	0	1	1	1	2
MIMAT0003879	hsa-miR-758-3p	ENSG00000146457	WTAP	protein_coding	chr6	160170247	160170252	160170232	160170253	+	12	0	AGO1,AGO1-4,AGO2	1	0	0	0	1	0	0	2
MIMAT0003879	hsa-miR-758-3p	ENSG00000146457	WTAP	protein_coding	chr6	160176721	160176727	160176704	160176728	+	11	0	AGO1,AGO1-4,AGO2,AGO3	1	0	1	0	1	1	0	2
MIMAT0003881	hsa-miR-668-3p	ENSG00000146457	WTAP	protein_coding	chr6	160169877	160169882	160169877	160169882	+	1	0	AGO1-4	1	0	0	0	0	0	0	2
MIMAT0003885	hsa-miR-454-3p	ENSG00000146457	WTAP	protein_coding	chr6	160170416	160170422	160170395	160170423	+	3	0	AGO2	1	0	1	1	1	0	0	2
MIMAT0004185	hsa-miR-802	ENSG00000146457	WTAP	protein_coding	chr6	160177030	160177036	160177030	160177036	+	14	0	AGO1-4,AGO2	1	0	0	0	0	0	0	0
MIMAT0004185	hsa-miR-802	ENSG00000146457	WTAP	protein_coding	chr6	160177237	160177242	160177237	160177242	+	7	0	AGO1-4,AGO2	1	0	0	0	0	0	0	0
MIMAT0004593	hsa-miR-130a-5p	ENSG00000146457	WTAP	protein_coding	chr6	160176923	160176929	160176923	160176930	+	10	0	AGO1-4,AGO2	0	0	1	0	0	1	1	1
MIMAT0004597	hsa-miR-140-3p	ENSG00000146457	WTAP	protein_coding	chr6	160169459	160169464	160169437	160169465	+	5	0	AGO1,AGO1-4,AGO2	1	0	1	1	0	1	0	3
MIMAT0004597	hsa-miR-140-3p	ENSG00000146457	WTAP	protein_coding	chr6	160170113	160170118	160170091	160170119	+	2	1	AGO1-4	1	0	1	1	0	0	0	3
MIMAT0004597	hsa-miR-140-3p	ENSG00000146457	WTAP	protein_coding	chr6	160170195	160170200	160170173	160170201	+	6	0	AGO1-4,AGO2	1	0	1	1	0	0	0	3
MIMAT0004692	hsa-miR-340-5p	ENSG00000146457	WTAP	protein_coding	chr6	160176661	160176666	160176661	160176666	+	4	0	AGO1,AGO1-4,AGO2	1	0	0	0	0	0	0	2
MIMAT0004692	hsa-miR-340-5p	ENSG00000146457	WTAP	protein_coding	chr6	160176911	160176916	160176895	160176917	+	13	0	AGO1-4,AGO2	1	0	0	0	1	0	0	2
MIMAT0004774	hsa-miR-501-3p	ENSG00000146457	WTAP	protein_coding	chr6	160177192	160177197	160177192	160177197	+	15	0	AGO1,AGO1-4,AGO2	1	0	1	0	0	0	0	1
MIMAT0004774	hsa-miR-501-3p	ENSG00000146457	WTAP	protein_coding	chr6	160177230	160177235	160177230	160177236	+	7	0	AGO1-4,AGO2	1	0	1	0	0	1	0	1
MIMAT0004775	hsa-miR-502-3p	ENSG00000146457	WTAP	protein_coding	chr6	160177192	160177197	160177192	160177197	+	15	0	AGO1,AGO1-4,AGO2	1	0	1	0	0	0	0	4
MIMAT0004775	hsa-miR-502-3p	ENSG00000146457	WTAP	protein_coding	chr6	160177230	160177235	160177230	160177236	+	7	0	AGO1-4,AGO2	1	0	1	0	0	1	0	4
MIMAT0004780	hsa-miR-532-3p	ENSG00000146457	WTAP	protein_coding	chr6	160176682	160176687	160176682	160176687	+	3	0	AGO1-4,AGO2	1	0	0	0	0	0	0	4
MIMAT0004784	hsa-miR-455-3p	ENSG00000146457	WTAP	protein_coding	chr6	160170175	160170180	160170175	160170180	+	4	0	AGO1-4,AGO2	1	0	0	0	0	0	0	9
MIMAT0004807	hsa-miR-624-3p	ENSG00000146457	WTAP	protein_coding	chr6	160169577	160169583	160169556	160169584	+	1	0	AGO1-4	1	0	1	1	0	0	0	0
MIMAT0004903	hsa-miR-300	ENSG00000146457	WTAP	protein_coding	chr6	160170258	160170263	160170236	160170264	+	12	0	AGO1,AGO1-4,AGO2	1	0	0	1	1	1	0	0
MIMAT0004903	hsa-miR-300	ENSG00000146457	WTAP	protein_coding	chr6	160170411	160170416	160170389	160170417	+	3	0	AGO2	1	0	0	1	0	0	0	0
MIMAT0004903	hsa-miR-300	ENSG00000146457	WTAP	protein_coding	chr6	160177259	160177264	160177244	160177265	+	10	0	AGO1-4,AGO2	1	0	0	0	1	0	0	0
MIMAT0004909	hsa-miR-450b-5p	ENSG00000146457	WTAP	protein_coding	chr6	160170147	160170153	160170147	160170153	+	6	0	AGO1-4,AGO2	1	0	0	0	0	0	0	2
MIMAT0004911	hsa-miR-874-3p	ENSG00000146457	WTAP	protein_coding	chr6	160177011	160177016	160177011	160177016	+	13	0	AGO1-4,AGO2	1	0	0	0	0	0	0	8
MIMAT0004921	hsa-miR-889-3p	ENSG00000146457	WTAP	protein_coding	chr6	160170087	160170092	160170065	160170093	+	2	0	AGO1-4	1	0	0	1	0	0	0	1
MIMAT0004921	hsa-miR-889-3p	ENSG00000146457	WTAP	protein_coding	chr6	160170267	160170273	160170246	160170274	+	13	0	AGO1,AGO1-4,AGO2	1	0	0	1	0	0	0	1
MIMAT0004921	hsa-miR-889-3p	ENSG00000146457	WTAP	protein_coding	chr6	160170427	160170432	160170405	160170433	+	5	0	AGO1,AGO2	1	0	0	1	0	1	0	1
MIMAT0004947	hsa-miR-885-5p	ENSG00000146457	WTAP	protein_coding	chr6	160169547	160169553	160169526	160169554	+	2	0	AGO1-4,AGO2	1	0	1	1	0	1	0	9
MIMAT0004954	hsa-miR-543	ENSG00000146457	WTAP	protein_coding	chr6	160176870	160176876	160176856	160176877	+	11	0	AGO1-4,AGO2	1	0	0	0	1	0	0	2
MIMAT0004955	hsa-miR-374b-5p	ENSG00000146457	WTAP	protein_coding	chr6	160170231	160170236	160170216	160170237	+	8	0	AGO1-4,AGO2	1	0	0	0	1	1	0	0
MIMAT0004958	hsa-miR-301b-3p	ENSG00000146457	WTAP	protein_coding	chr6	160170416	160170422	160170395	160170423	+	3	0	AGO2	1	0	1	1	1	0	0	3
MIMAT0004959	hsa-miR-216b-5p	ENSG00000146457	WTAP	protein_coding	chr6	160169794	160169800	160169773	160169801	+	1	0	AGO1-4	1	0	1	1	1	0	1	0
MIMAT0004960	hsa-miR-208b-3p	ENSG00000146457	WTAP	protein_coding	chr6	160169740	160169745	160169740	160169746	+	1	0	AGO1-4	1	0	0	0	0	1	1	2
MIMAT0005792	hsa-miR-320b	ENSG00000146457	WTAP	protein_coding	chr6	160169574	160169595	160169567	160169595	+	1	0	AGO1-4	0	0	0	1	1	0	0	2
MIMAT0005793	hsa-miR-320c	ENSG00000146457	WTAP	protein_coding	chr6	160169576	160169595	160169567	160169595	+	1	0	AGO1-4	0	0	0	1	1	0	0	4
MIMAT0005795	hsa-miR-1323	ENSG00000146457	WTAP	protein_coding	chr6	160169900	160169907	160169880	160169908	+	1	0	AGO1-4	1	0	0	1	0	0	0	3
MIMAT0005795	hsa-miR-1323	ENSG00000146457	WTAP	protein_coding	chr6	160176749	160176754	160176749	160176754	+	1	0	AGO2	1	0	0	0	0	0	0	3
MIMAT0005796	hsa-miR-1271-5p	ENSG00000146457	WTAP	protein_coding	chr6	160169906	160169911	160169891	160169912	+	1	0	AGO1-4	1	0	0	0	1	0	0	3
MIMAT0005796	hsa-miR-1271-5p	ENSG00000146457	WTAP	protein_coding	chr6	160177085	160177090	160177085	160177090	+	6	0	AGO1-4,AGO2	1	0	0	0	0	0	0	3
MIMAT0005800	hsa-miR-1298-5p	ENSG00000146457	WTAP	protein_coding	chr6	160169782	160169787	160169760	160169788	+	1	0	AGO1-4	1	0	0	1	0	0	0	3
MIMAT0005878	hsa-miR-1287-5p	ENSG00000146457	WTAP	protein_coding	chr6	160169539	160169544	160169539	160169544	+	1	0	AGO1-4	1	0	0	0	0	0	0	2
MIMAT0005903	hsa-miR-1251-5p	ENSG00000146457	WTAP	protein_coding	chr6	160169792	160169797	160169792	160169797	+	1	0	AGO1-4	1	0	0	0	0	0	0	4
MIMAT0005919	hsa-miR-548o-3p	ENSG00000146457	WTAP	protein_coding	chr6	160169900	160169907	160169900	160169907	+	1	0	AGO1-4	1	0	0	0	0	0	0	0
MIMAT0005919	hsa-miR-548o-3p	ENSG00000146457	WTAP	protein_coding	chr6	160176749	160176754	160176749	160176754	+	1	0	AGO2	1	0	0	0	0	0	0	0
MIMAT0005930	hsa-miR-1276	ENSG00000146457	WTAP	protein_coding	chr6	160177201	160177206	160177201	160177206	+	16	0	AGO1,AGO1-4,AGO2	1	0	0	0	0	0	0	1
MIMAT0005936	hsa-miR-1278	ENSG00000146457	WTAP	protein_coding	chr6	160169475	160169480	160169475	160169480	+	5	0	AGO1,AGO2	1	0	0	0	0	0	0	0
MIMAT0006764	hsa-miR-320d	ENSG00000146457	WTAP	protein_coding	chr6	160169577	160169595	160169567	160169595	+	1	0	AGO1-4	0	0	0	1	1	0	0	5
MIMAT0013515	hsa-miR-2681-5p	ENSG00000146457	WTAP	protein_coding	chr6	160169559	160169564	160169559	160169564	+	1	0	AGO1-4	0	0	1	0	0	0	0	1
MIMAT0013515	hsa-miR-2681-5p	ENSG00000146457	WTAP	protein_coding	chr6	160169821	160169826	160169821	160169826	+	1	0	AGO1-4	0	0	1	0	0	0	0	1
MIMAT0013515	hsa-miR-2681-5p	ENSG00000146457	WTAP	protein_coding	chr6	160169832	160169837	160169832	160169837	+	1	0	AGO1-4	0	0	1	0	0	0	0	1
MIMAT0013515	hsa-miR-2681-5p	ENSG00000146457	WTAP	protein_coding	chr6	160169839	160169844	160169839	160169844	+	1	0	AGO1-4	0	0	1	0	0	0	0	1
MIMAT0015023	hsa-miR-3150a-3p	ENSG00000146457	WTAP	protein_coding	chr6	160169417	160169423	160169417	160169423	+	2	0	AGO1-4,AGO2	0	0	0	0	0	1	0	0
MIMAT0015051	hsa-miR-3174	ENSG00000146457	WTAP	protein_coding	chr6	160170285	160170291	160170285	160170291	+	1	0	AGO2	0	0	1	0	0	0	0	0
MIMAT0016844	hsa-miR-4295	ENSG00000146457	WTAP	protein_coding	chr6	160170416	160170422	160170395	160170423	+	3	0	AGO2	0	0	1	1	0	0	0	0
MIMAT0018000	hsa-miR-23c	ENSG00000146457	WTAP	protein_coding	chr6	160176923	160176929	160176923	160176930	+	10	0	AGO1-4,AGO2	0	0	1	0	0	1	1	3
MIMAT0018088	hsa-miR-3666	ENSG00000146457	WTAP	protein_coding	chr6	160170416	160170422	160170395	160170423	+	3	0	AGO2	0	0	1	1	0	0	0	0
MIMAT0018109	hsa-miR-3681-3p	ENSG00000146457	WTAP	protein_coding	chr6	160169757	160169763	160169736	160169764	+	1	0	AGO1-4	0	0	1	1	0	1	1	1
MIMAT0018109	hsa-miR-3681-3p	ENSG00000146457	WTAP	protein_coding	chr6	160169894	160169896	160169869	160169922	+	1	0	AGO1-4	0	0	1	2	0	1	0	1
MIMAT0018109	hsa-miR-3681-3p	ENSG00000146457	WTAP	protein_coding	chr6	160169916	160169921	160169916	160169921	+	1	0	AGO1-4	0	0	1	0	0	0	0	1
MIMAT0018937	hsa-miR-378g	ENSG00000146457	WTAP	protein_coding	chr6	160177095	160177100	160177095	160177100	+	7	0	AGO1-4,AGO2	0	0	1	0	0	0	0	3
MIMAT0018944	hsa-miR-4429	ENSG00000146457	WTAP	protein_coding	chr6	160169567	160169595	160169567	160169595	+	1	0	AGO1-4	0	0	0	1	0	0	0	1
MIMAT0019897	hsa-miR-499b-5p	ENSG00000146457	WTAP	protein_coding	chr6	160169724	160169752	160169724	160169752	+	1	0	AGO1-4	0	0	0	1	0	0	0	1
MIMAT0022272	hsa-miR-664b-3p	ENSG00000146457	WTAP	protein_coding	chr6	160169295	160169323	160169295	160169323	+	7	0	AGO1,AGO1-4,AGO2	0	0	0	1	0	0	0	14
MIMAT0022272	hsa-miR-664b-3p	ENSG00000146457	WTAP	protein_coding	chr6	160169344	160169372	160169344	160169372	+	4	0	AGO1-4	0	0	0	1	0	0	0	14
MIMAT0022272	hsa-miR-664b-3p	ENSG00000146457	WTAP	protein_coding	chr6	160169959	160169965	160169938	160169966	+	3	0	AGO1,AGO1-4,AGO2	0	0	0	1	0	1	0	14
MIMAT0022714	hsa-miR-766-5p	ENSG00000146457	WTAP	protein_coding	chr6	160176374	160176395	160176374	160176395	+	11	0	AGO1,AGO2,AGO3	0	1	0	0	0	0	0	3
MIMAT0022726	hsa-miR-1306-5p	ENSG00000146457	WTAP	protein_coding	chr6	160169964	160169970	160169964	160169970	+	2	0	AGO1,AGO2	0	0	0	0	0	1	0	5
MIMAT0022834	hsa-miR-365b-3p	ENSG00000146457	WTAP	protein_coding	chr6	160177012	160177018	160177012	160177018	+	13	0	AGO1-4,AGO2	0	0	1	0	0	0	1	13
MIMAT0022844	hsa-miR-216a-3p	ENSG00000146457	WTAP	protein_coding	chr6	160169757	160169763	160169757	160169763	+	1	0	AGO1-4	0	0	1	0	0	1	1	1
MIMAT0022844	hsa-miR-216a-3p	ENSG00000146457	WTAP	protein_coding	chr6	160169890	160169896	160169890	160169896	+	1	0	AGO1-4	0	0	1	0	0	0	0	1
MIMAT0022844	hsa-miR-216a-3p	ENSG00000146457	WTAP	protein_coding	chr6	160169916	160169921	160169916	160169922	+	1	0	AGO1-4	0	0	1	0	0	1	0	1
