# Supplementary material for: Network analysis of miRNA targeting m6A-related genes in patients with esophageal cancer
Source: PeerJ. 2021 Jul 29;9:e11893. doi: 10.7717/peerj.11893 (PMC8325912; doi:10.7717/peerj.11893)
Supplement: Supplemental Information 1 [file peerj-09-11893-s001.zip › Supplemental Materials/6.Starbase predicts upstream miRNAs/Upstream miRNAs of YTHDC1.xls]

#please cite:
#Zhou KR, Liu S, Cai L, Bin L, et al. ENCORI: The Encyclopedia of RNA Interactomes.
#2.Li JH, et al.starBase v2.0: decoding miRNA-ceRNA, miRNA-ncRNA and protein-RNA interaction networks from large-scale CLIP-Seq data , Nucleic Acids Res. 2014 Jan;42:D92-7.
miRNAid	miRNAname	geneID	geneName	geneType	chromosome	narrowStart	narrowEnd	broadStart	broadEnd	strand	clipExpNum	degraExpNum	RBP	PITA	RNA22	miRmap	microT	miRanda	PicTar	TargetScan	pancancerNum
MIMAT0000068	hsa-miR-15a-5p	ENSG00000083896	YTHDC1	protein_coding	chr4	69179397	69179403	69179396	69179424	-	27	0	AGO1,AGO1-4,AGO2,AGO3,AGO4	1	0	1	1	1	0	1	6
MIMAT0000069	hsa-miR-16-5p	ENSG00000083896	YTHDC1	protein_coding	chr4	69179397	69179403	69179396	69179424	-	27	0	AGO1,AGO1-4,AGO2,AGO3,AGO4	1	0	1	1	1	0	1	9
MIMAT0000070	hsa-miR-17-5p	ENSG00000083896	YTHDC1	protein_coding	chr4	69179285	69179290	69179285	69179290	-	4	0	AGO2	1	0	1	0	0	0	0	2
MIMAT0000070	hsa-miR-17-5p	ENSG00000083896	YTHDC1	protein_coding	chr4	69179595	69179600	69179595	69179600	-	20	0	AGO1,AGO1-4,AGO2,AGO3	1	0	1	0	0	0	0	2
MIMAT0000073	hsa-miR-19a-3p	ENSG00000083896	YTHDC1	protein_coding	chr4	69179422	69179427	69179421	69179427	-	17	0	AGO1,AGO1-4,AGO2,AGO3	1	0	0	0	0	0	1	5
MIMAT0000074	hsa-miR-19b-3p	ENSG00000083896	YTHDC1	protein_coding	chr4	69179422	69179427	69179421	69179427	-	17	0	AGO1,AGO1-4,AGO2,AGO3	1	0	0	0	0	0	1	4
MIMAT0000075	hsa-miR-20a-5p	ENSG00000083896	YTHDC1	protein_coding	chr4	69179285	69179290	69179284	69179312	-	9	0	AGO1-4,AGO2	1	0	1	1	0	0	0	1
MIMAT0000075	hsa-miR-20a-5p	ENSG00000083896	YTHDC1	protein_coding	chr4	69179595	69179600	69179594	69179622	-	20	0	AGO1,AGO1-4,AGO2,AGO3	1	0	1	1	0	0	0	1
MIMAT0000084	hsa-miR-27a-3p	ENSG00000083896	YTHDC1	protein_coding	chr4	69177241	69177247	69177241	69177248	-	1	0	AGO1-4	1	0	1	0	0	0	0	9
MIMAT0000087	hsa-miR-30a-5p	ENSG00000083896	YTHDC1	protein_coding	chr4	69179748	69179754	69179747	69179775	-	9	0	AGO1,AGO1-4,AGO2	1	0	0	1	1	0	1	6
MIMAT0000089	hsa-miR-31-5p	ENSG00000083896	YTHDC1	protein_coding	chr4	69197829	69197857	69197829	69197857	-	1	0	AGO2	0	0	0	1	0	0	0	6
MIMAT0000093	hsa-miR-93-5p	ENSG00000083896	YTHDC1	protein_coding	chr4	69179285	69179290	69179285	69179290	-	4	0	AGO2	1	0	1	0	0	0	0	4
MIMAT0000093	hsa-miR-93-5p	ENSG00000083896	YTHDC1	protein_coding	chr4	69179595	69179600	69179594	69179620	-	20	0	AGO1,AGO1-4,AGO2,AGO3	1	0	1	0	1	0	0	4
MIMAT0000099	hsa-miR-101-3p	ENSG00000083896	YTHDC1	protein_coding	chr4	69179072	69179077	69179072	69179077	-	7	0	AGO1-4,AGO2	1	0	0	0	0	0	0	3
MIMAT0000101	hsa-miR-103a-3p	ENSG00000083896	YTHDC1	protein_coding	chr4	69179398	69179404	69179397	69179425	-	27	0	AGO1,AGO1-4,AGO2,AGO3,AGO4	1	0	1	1	1	0	1	5
MIMAT0000103	hsa-miR-106a-5p	ENSG00000083896	YTHDC1	protein_coding	chr4	69179285	69179290	69179284	69179312	-	9	0	AGO1-4,AGO2	1	0	1	1	0	0	0	5
MIMAT0000103	hsa-miR-106a-5p	ENSG00000083896	YTHDC1	protein_coding	chr4	69179595	69179600	69179594	69179622	-	20	0	AGO1,AGO1-4,AGO2,AGO3	1	0	1	1	0	0	0	5
MIMAT0000104	hsa-miR-107	ENSG00000083896	YTHDC1	protein_coding	chr4	69179398	69179404	69179397	69179425	-	27	0	AGO1,AGO1-4,AGO2,AGO3,AGO4	1	0	1	1	1	0	1	6
MIMAT0000232	hsa-miR-199a-3p	ENSG00000083896	YTHDC1	protein_coding	chr4	69179073	69179078	69179073	69179078	-	7	0	AGO1-4,AGO2	1	0	0	0	0	0	0	10
MIMAT0000242	hsa-miR-129-5p	ENSG00000083896	YTHDC1	protein_coding	chr4	69179778	69179783	69179777	69179783	-	4	0	AGO1-4,AGO2	1	0	0	0	0	0	1	5
MIMAT0000244	hsa-miR-30c-5p	ENSG00000083896	YTHDC1	protein_coding	chr4	69179748	69179754	69179747	69179775	-	9	0	AGO1,AGO1-4,AGO2	1	0	0	1	1	0	1	3
MIMAT0000245	hsa-miR-30d-5p	ENSG00000083896	YTHDC1	protein_coding	chr4	69179748	69179754	69179747	69179775	-	9	0	AGO1,AGO1-4,AGO2	1	0	0	1	1	0	1	1
MIMAT0000255	hsa-miR-34a-5p	ENSG00000083896	YTHDC1	protein_coding	chr4	69179462	69179467	69179461	69179489	-	8	0	AGO1-4,AGO2	1	0	0	1	0	0	1	10
MIMAT0000256	hsa-miR-181a-5p	ENSG00000083896	YTHDC1	protein_coding	chr4	69179129	69179134	69179129	69179134	-	7	0	AGO1-4,AGO2	1	0	1	0	0	0	0	1
MIMAT0000256	hsa-miR-181a-5p	ENSG00000083896	YTHDC1	protein_coding	chr4	69179563	69179568	69179562	69179568	-	5	0	AGO1-4,AGO2	1	0	1	0	0	0	1	1
MIMAT0000257	hsa-miR-181b-5p	ENSG00000083896	YTHDC1	protein_coding	chr4	69179129	69179134	69179129	69179134	-	7	0	AGO1-4,AGO2	1	0	1	0	0	0	0	3
MIMAT0000257	hsa-miR-181b-5p	ENSG00000083896	YTHDC1	protein_coding	chr4	69179563	69179568	69179562	69179568	-	5	0	AGO1-4,AGO2	1	0	1	0	0	0	1	3
MIMAT0000258	hsa-miR-181c-5p	ENSG00000083896	YTHDC1	protein_coding	chr4	69179129	69179134	69179129	69179134	-	7	0	AGO1-4,AGO2	1	0	1	0	0	0	0	0
MIMAT0000258	hsa-miR-181c-5p	ENSG00000083896	YTHDC1	protein_coding	chr4	69179563	69179568	69179562	69179568	-	5	0	AGO1-4,AGO2	1	0	1	0	0	0	1	0
MIMAT0000261	hsa-miR-183-5p	ENSG00000083896	YTHDC1	protein_coding	chr4	69179460	69179465	69179459	69179487	-	8	0	AGO1-4,AGO2	1	0	1	1	0	0	0	5
MIMAT0000269	hsa-miR-212-3p	ENSG00000083896	YTHDC1	protein_coding	chr4	69179071	69179076	69179071	69179076	-	7	0	AGO1-4,AGO2	1	0	0	0	0	0	0	8
MIMAT0000274	hsa-miR-217	ENSG00000083896	YTHDC1	protein_coding	chr4	69179660	69179666	69179659	69179687	-	6	0	AGO1,AGO1-4,AGO2	1	0	1	1	1	0	1	4
MIMAT0000276	hsa-miR-219a-5p	ENSG00000083896	YTHDC1	protein_coding	chr4	69177191	69177196	69177191	69177196	-	1	0	AGO1-4	1	0	0	0	0	0	0	3
MIMAT0000278	hsa-miR-221-3p	ENSG00000083896	YTHDC1	protein_coding	chr4	69179342	69179347	69179341	69179347	-	6	0	AGO1-4,AGO2	1	0	0	0	0	0	1	9
MIMAT0000279	hsa-miR-222-3p	ENSG00000083896	YTHDC1	protein_coding	chr4	69179342	69179347	69179341	69179347	-	6	0	AGO1-4,AGO2	1	0	0	0	0	0	1	12
MIMAT0000416	hsa-miR-1-3p	ENSG00000083896	YTHDC1	protein_coding	chr4	69177142	69177147	69177141	69177169	-	1	0	AGO1-4	1	0	0	1	0	0	0	10
MIMAT0000417	hsa-miR-15b-5p	ENSG00000083896	YTHDC1	protein_coding	chr4	69179397	69179403	69179396	69179424	-	27	0	AGO1,AGO1-4,AGO2,AGO3,AGO4	1	0	1	1	1	0	1	4
MIMAT0000419	hsa-miR-27b-3p	ENSG00000083896	YTHDC1	protein_coding	chr4	69177241	69177247	69177241	69177248	-	1	0	AGO1-4	1	0	1	0	0	0	0	7
MIMAT0000420	hsa-miR-30b-5p	ENSG00000083896	YTHDC1	protein_coding	chr4	69179748	69179754	69179747	69179775	-	9	0	AGO1,AGO1-4,AGO2	1	0	0	1	1	0	1	4
MIMAT0000423	hsa-miR-125b-5p	ENSG00000083896	YTHDC1	protein_coding	chr4	69177120	69177125	69177120	69177125	-	1	0	AGO1-4	1	0	1	0	0	0	0	5
MIMAT0000424	hsa-miR-128-3p	ENSG00000083896	YTHDC1	protein_coding	chr4	69177208	69177214	69177202	69177235	-	1	0	AGO1-4	1	0	1	2	0	0	0	2
MIMAT0000424	hsa-miR-128-3p	ENSG00000083896	YTHDC1	protein_coding	chr4	69177242	69177248	69177241	69177269	-	1	0	AGO1-4	1	0	1	1	1	0	0	2
MIMAT0000426	hsa-miR-132-3p	ENSG00000083896	YTHDC1	protein_coding	chr4	69179071	69179076	69179071	69179076	-	7	0	AGO1-4,AGO2	1	0	0	0	0	0	0	5
MIMAT0000429	hsa-miR-137	ENSG00000083896	YTHDC1	protein_coding	chr4	69179250	69179256	69179249	69179277	-	4	0	AGO2	1	0	1	1	1	0	1	10
MIMAT0000429	hsa-miR-137	ENSG00000083896	YTHDC1	protein_coding	chr4	69203507	69203535	69203507	69203535	-	5	1	AGO1,AGO1-4,AGO2	0	0	0	1	0	0	0	10
MIMAT0000432	hsa-miR-141-3p	ENSG00000083896	YTHDC1	protein_coding	chr4	69179347	69179353	69179347	69179353	-	8	0	AGO1-4,AGO2	1	0	0	0	0	0	1	9
MIMAT0000436	hsa-miR-144-3p	ENSG00000083896	YTHDC1	protein_coding	chr4	69179072	69179077	69179072	69179077	-	7	0	AGO1-4,AGO2	1	0	0	0	0	0	0	9
MIMAT0000437	hsa-miR-145-5p	ENSG00000083896	YTHDC1	protein_coding	chr4	69179645	69179651	69179644	69179666	-	7	5	AGO1,AGO1-4,AGO2	1	0	1	0	1	0	1	10
MIMAT0000439	hsa-miR-153-3p	ENSG00000083896	YTHDC1	protein_coding	chr4	69179385	69179390	69179384	69179412	-	27	0	AGO1,AGO1-4,AGO2,AGO3,AGO4	1	0	1	1	0	0	1	2
MIMAT0000443	hsa-miR-125a-5p	ENSG00000083896	YTHDC1	protein_coding	chr4	69177120	69177125	69177120	69177125	-	1	0	AGO1-4	1	0	1	0	0	0	0	1
MIMAT0000444	hsa-miR-126-5p	ENSG00000083896	YTHDC1	protein_coding	chr4	69179402	69179430	69179402	69179430	-	27	0	AGO1,AGO1-4,AGO2,AGO3,AGO4	0	0	0	1	0	0	0	10
MIMAT0000447	hsa-miR-134-5p	ENSG00000083896	YTHDC1	protein_coding	chr4	69179288	69179293	69179288	69179293	-	6	0	AGO1-4,AGO2	1	0	1	0	0	0	0	13
MIMAT0000453	hsa-miR-154-3p	ENSG00000083896	YTHDC1	protein_coding	chr4	69177177	69177183	69177176	69177204	-	1	0	AGO1-4	0	0	1	1	0	0	0	6
MIMAT0000453	hsa-miR-154-3p	ENSG00000083896	YTHDC1	protein_coding	chr4	69179369	69179375	69179368	69179396	-	29	0	AGO1,AGO1-4,AGO2,AGO3,AGO4	0	0	1	1	0	0	1	6
MIMAT0000456	hsa-miR-186-5p	ENSG00000083896	YTHDC1	protein_coding	chr4	69177224	69177229	69177224	69177229	-	1	0	AGO1-4	1	0	0	0	0	0	0	7
MIMAT0000456	hsa-miR-186-5p	ENSG00000083896	YTHDC1	protein_coding	chr4	69179548	69179554	69179547	69179574	-	7	0	AGO1,AGO1-4,AGO2	1	0	0	0	1	0	0	7
MIMAT0000457	hsa-miR-188-5p	ENSG00000083896	YTHDC1	protein_coding	chr4	69177118	69177123	69177118	69177123	-	1	0	AGO1-4	1	0	0	0	0	0	0	7
MIMAT0000461	hsa-miR-195-5p	ENSG00000083896	YTHDC1	protein_coding	chr4	69179397	69179403	69179396	69179424	-	27	0	AGO1,AGO1-4,AGO2,AGO3,AGO4	1	0	1	1	1	0	1	4
MIMAT0000462	hsa-miR-206	ENSG00000083896	YTHDC1	protein_coding	chr4	69177142	69177147	69177141	69177169	-	1	0	AGO1-4	1	0	0	1	0	0	0	3
MIMAT0000510	hsa-miR-320a	ENSG00000083896	YTHDC1	protein_coding	chr4	69177252	69177258	69177251	69177272	-	1	0	AGO1-4	1	0	0	0	1	0	0	1
MIMAT0000680	hsa-miR-106b-5p	ENSG00000083896	YTHDC1	protein_coding	chr4	69179285	69179290	69179284	69179312	-	9	0	AGO1-4,AGO2	1	0	1	1	0	0	0	7
MIMAT0000680	hsa-miR-106b-5p	ENSG00000083896	YTHDC1	protein_coding	chr4	69179595	69179600	69179594	69179622	-	20	0	AGO1,AGO1-4,AGO2,AGO3	1	0	1	1	0	0	0	7
MIMAT0000682	hsa-miR-200a-3p	ENSG00000083896	YTHDC1	protein_coding	chr4	69179347	69179353	69179347	69179353	-	8	0	AGO1-4,AGO2	1	0	0	0	0	0	1	3
MIMAT0000685	hsa-miR-34b-5p	ENSG00000083896	YTHDC1	protein_coding	chr4	69179717	69179722	69179717	69179722	-	5	0	AGO1-4,AGO2	0	0	1	0	0	0	0	3
MIMAT0000686	hsa-miR-34c-5p	ENSG00000083896	YTHDC1	protein_coding	chr4	69179462	69179467	69179461	69179467	-	7	0	AGO1-4,AGO2	1	0	0	0	0	0	1	2
MIMAT0000692	hsa-miR-30e-5p	ENSG00000083896	YTHDC1	protein_coding	chr4	69179748	69179754	69179747	69179775	-	9	0	AGO1,AGO1-4,AGO2	1	0	0	1	1	0	1	4
MIMAT0000703	hsa-miR-361-5p	ENSG00000083896	YTHDC1	protein_coding	chr4	69181574	69181579	69181574	69181579	-	1	0	AGO2	0	0	1	0	0	0	0	4
MIMAT0000705	hsa-miR-362-5p	ENSG00000083896	YTHDC1	protein_coding	chr4	69179693	69179698	69179692	69179720	-	5	0	AGO1-4,AGO2	1	0	0	1	0	0	0	10
MIMAT0000705	hsa-miR-362-5p	ENSG00000083896	YTHDC1	protein_coding	chr4	69185872	69185900	69185872	69185900	-	1	0	AGO2	0	0	0	1	0	0	0	10
MIMAT0000720	hsa-miR-376c-3p	ENSG00000083896	YTHDC1	protein_coding	chr4	69179195	69179200	69179195	69179200	-	4	0	AGO1-4,AGO2	1	0	0	0	0	0	0	6
MIMAT0000721	hsa-miR-369-3p	ENSG00000083896	YTHDC1	protein_coding	chr4	69179686	69179691	69179686	69179691	-	3	0	AGO1-4,AGO2	1	0	0	0	0	0	0	10
MIMAT0000729	hsa-miR-376a-3p	ENSG00000083896	YTHDC1	protein_coding	chr4	69179713	69179718	69179713	69179718	-	5	0	AGO1-4,AGO2	1	0	0	0	0	0	0	5
MIMAT0000736	hsa-miR-381-3p	ENSG00000083896	YTHDC1	protein_coding	chr4	69178673	69178701	69178673	69178701	-	1	0	AGO1	0	0	0	1	0	0	0	6
MIMAT0000736	hsa-miR-381-3p	ENSG00000083896	YTHDC1	protein_coding	chr4	69179026	69179054	69179026	69179054	-	1	0	AGO1-4	0	0	0	1	0	0	0	6
MIMAT0000736	hsa-miR-381-3p	ENSG00000083896	YTHDC1	protein_coding	chr4	69179065	69179070	69179064	69179092	-	14	0	AGO1,AGO1-4,AGO2	1	0	1	1	0	0	1	6
MIMAT0000736	hsa-miR-381-3p	ENSG00000083896	YTHDC1	protein_coding	chr4	69179146	69179151	69179145	69179173	-	5	1	AGO1-4,AGO2	1	0	1	1	0	0	0	6
MIMAT0000736	hsa-miR-381-3p	ENSG00000083896	YTHDC1	protein_coding	chr4	69179769	69179775	69179768	69179796	-	11	0	AGO1-4,AGO2	1	0	1	1	1	0	1	6
MIMAT0000736	hsa-miR-381-3p	ENSG00000083896	YTHDC1	protein_coding	chr4	69188564	69188592	69188564	69188592	-	4	0	AGO1-4,AGO2	0	0	0	1	0	0	0	6
MIMAT0000737	hsa-miR-382-5p	ENSG00000083896	YTHDC1	protein_coding	chr4	69179120	69179126	69179120	69179126	-	9	0	AGO1-4,AGO2	1	0	0	0	0	0	1	12
MIMAT0000751	hsa-miR-330-3p	ENSG00000083896	YTHDC1	protein_coding	chr4	69179446	69179452	69179445	69179473	-	8	0	AGO1-4,AGO2	1	0	1	1	0	0	1	3
MIMAT0000753	hsa-miR-342-3p	ENSG00000083896	YTHDC1	protein_coding	chr4	69177240	69177245	69177240	69177245	-	1	0	AGO1-4	1	0	0	0	0	0	0	5
MIMAT0000762	hsa-miR-324-3p	ENSG00000083896	YTHDC1	protein_coding	chr4	69179584	69179590	69179584	69179591	-	20	0	AGO1,AGO1-4,AGO2,AGO3	1	0	1	0	0	0	0	7
MIMAT0000765	hsa-miR-335-5p	ENSG00000083896	YTHDC1	protein_coding	chr4	69179333	69179338	69179333	69179338	-	6	0	AGO1-4,AGO2	1	0	1	0	0	0	0	7
MIMAT0000772	hsa-miR-345-5p	ENSG00000083896	YTHDC1	protein_coding	chr4	69177302	69177308	69177302	69177308	-	1	0	AGO1-4	1	0	1	0	0	0	0	6
MIMAT0001341	hsa-miR-424-5p	ENSG00000083896	YTHDC1	protein_coding	chr4	69179397	69179403	69179396	69179424	-	27	0	AGO1,AGO1-4,AGO2,AGO3,AGO4	1	0	1	1	1	0	1	13
MIMAT0001413	hsa-miR-20b-5p	ENSG00000083896	YTHDC1	protein_coding	chr4	69179285	69179290	69179285	69179290	-	4	0	AGO2	1	0	1	0	0	0	0	4
MIMAT0001413	hsa-miR-20b-5p	ENSG00000083896	YTHDC1	protein_coding	chr4	69179595	69179600	69179595	69179600	-	20	0	AGO1,AGO1-4,AGO2,AGO3	1	0	1	0	0	0	0	4
MIMAT0001532	hsa-miR-448	ENSG00000083896	YTHDC1	protein_coding	chr4	69179385	69179390	69179384	69179412	-	27	0	AGO1,AGO1-4,AGO2,AGO3,AGO4	1	0	1	1	0	0	1	4
MIMAT0001541	hsa-miR-449a	ENSG00000083896	YTHDC1	protein_coding	chr4	69179462	69179467	69179461	69179489	-	8	0	AGO1-4,AGO2	1	0	0	1	0	0	1	1
MIMAT0001629	hsa-miR-329-3p	ENSG00000083896	YTHDC1	protein_coding	chr4	69179523	69179528	69179522	69179550	-	3	0	AGO1,AGO1-4	1	0	1	1	0	0	0	4
MIMAT0001629	hsa-miR-329-3p	ENSG00000083896	YTHDC1	protein_coding	chr4	69179754	69179757	69179751	69179781	-	8	0	AGO1-4,AGO2	2	0	2	2	1	0	0	4
MIMAT0001631	hsa-miR-451a	ENSG00000083896	YTHDC1	protein_coding	chr4	69179038	69179043	69179038	69179045	-	1	0	AGO1-4	1	0	1	0	0	0	0	10
MIMAT0001631	hsa-miR-451a	ENSG00000083896	YTHDC1	protein_coding	chr4	69179416	69179421	69179415	69179439	-	18	0	AGO1,AGO1-4,AGO2,AGO3	1	0	1	0	1	0	0	10
MIMAT0001635	hsa-miR-452-5p	ENSG00000083896	YTHDC1	protein_coding	chr4	69179573	69179578	69179572	69179600	-	20	0	AGO1,AGO1-4,AGO2,AGO3	1	0	1	1	0	0	0	4
MIMAT0002172	hsa-miR-376b-3p	ENSG00000083896	YTHDC1	protein_coding	chr4	69179713	69179718	69179713	69179718	-	5	0	AGO1-4,AGO2	1	0	0	0	0	0	0	6
MIMAT0002173	hsa-miR-483-3p	ENSG00000083896	YTHDC1	protein_coding	chr4	69195961	69195989	69195961	69195989	-	2	0	AGO1-4,AGO2	0	0	0	1	0	0	0	3
MIMAT0002173	hsa-miR-483-3p	ENSG00000083896	YTHDC1	protein_coding	chr4	69203012	69203040	69203012	69203040	-	2	2	AGO2	0	0	0	1	0	0	0	3
MIMAT0002175	hsa-miR-485-5p	ENSG00000083896	YTHDC1	protein_coding	chr4	69179336	69179341	69179313	69179363	-	10	0	AGO1-4,AGO2	1	0	1	2	1	0	1	2
MIMAT0002176	hsa-miR-485-3p	ENSG00000083896	YTHDC1	protein_coding	chr4	69177178	69177183	69177178	69177183	-	1	0	AGO1-4	1	0	0	0	0	0	0	3
MIMAT0002176	hsa-miR-485-3p	ENSG00000083896	YTHDC1	protein_coding	chr4	69179370	69179375	69179370	69179375	-	10	0	AGO1-4,AGO2	1	0	0	0	0	0	0	3
MIMAT0002178	hsa-miR-487a-3p	ENSG00000083896	YTHDC1	protein_coding	chr4	69177177	69177183	69177176	69177204	-	1	0	AGO1-4	1	0	1	1	0	0	0	3
MIMAT0002178	hsa-miR-487a-3p	ENSG00000083896	YTHDC1	protein_coding	chr4	69179369	69179375	69179368	69179396	-	29	0	AGO1,AGO1-4,AGO2,AGO3,AGO4	1	0	1	1	0	0	1	3
MIMAT0002814	hsa-miR-432-5p	ENSG00000083896	YTHDC1	protein_coding	chr4	69179568	69179573	69179567	69179595	-	20	0	AGO1,AGO1-4,AGO2,AGO3	1	0	1	1	0	0	0	4
MIMAT0002814	hsa-miR-432-5p	ENSG00000083896	YTHDC1	protein_coding	chr4	69179668	69179673	69179667	69179695	-	7	0	AGO1,AGO1-4,AGO2	1	0	1	1	0	0	0	4
MIMAT0002816	hsa-miR-494-3p	ENSG00000083896	YTHDC1	protein_coding	chr4	69179437	69179442	69179437	69179444	-	13	0	AGO1,AGO1-4,AGO2,AGO3	1	0	1	0	0	0	0	5
MIMAT0002817	hsa-miR-495-3p	ENSG00000083896	YTHDC1	protein_coding	chr4	69179498	69179501	69179494	69179526	-	5	0	AGO1,AGO1-4,AGO2	1	0	0	2	1	0	1	4
MIMAT0002817	hsa-miR-495-3p	ENSG00000083896	YTHDC1	protein_coding	chr4	69179673	69179678	69179672	69179700	-	8	0	AGO1,AGO1-4,AGO2	1	0	0	1	0	0	0	4
MIMAT0002820	hsa-miR-497-5p	ENSG00000083896	YTHDC1	protein_coding	chr4	69179397	69179403	69179396	69179424	-	27	0	AGO1,AGO1-4,AGO2,AGO3,AGO4	1	0	1	1	1	0	1	2
MIMAT0002821	hsa-miR-181d-5p	ENSG00000083896	YTHDC1	protein_coding	chr4	69179129	69179134	69179129	69179134	-	7	0	AGO1-4,AGO2	1	0	1	0	0	0	0	0
MIMAT0002821	hsa-miR-181d-5p	ENSG00000083896	YTHDC1	protein_coding	chr4	69179563	69179568	69179562	69179568	-	5	0	AGO1-4,AGO2	1	0	1	0	0	0	1	0
MIMAT0002836	hsa-miR-526b-3p	ENSG00000083896	YTHDC1	protein_coding	chr4	69179285	69179290	69179284	69179312	-	9	0	AGO1-4,AGO2	0	0	1	1	0	0	0	2
MIMAT0002836	hsa-miR-526b-3p	ENSG00000083896	YTHDC1	protein_coding	chr4	69179595	69179600	69179594	69179622	-	20	0	AGO1,AGO1-4,AGO2,AGO3	0	0	1	1	0	0	0	2
MIMAT0002849	hsa-miR-524-5p	ENSG00000083896	YTHDC1	protein_coding	chr4	69179066	69179071	69179065	69179093	-	14	0	AGO1,AGO1-4,AGO2	1	0	1	1	0	0	0	1
MIMAT0002853	hsa-miR-519d-3p	ENSG00000083896	YTHDC1	protein_coding	chr4	69179285	69179290	69179284	69179312	-	9	0	AGO1-4,AGO2	1	0	1	1	0	0	0	2
MIMAT0002853	hsa-miR-519d-3p	ENSG00000083896	YTHDC1	protein_coding	chr4	69179595	69179600	69179594	69179622	-	20	0	AGO1,AGO1-4,AGO2,AGO3	1	0	1	1	0	0	0	2
MIMAT0002855	hsa-miR-520d-5p	ENSG00000083896	YTHDC1	protein_coding	chr4	69179066	69179071	69179065	69179093	-	14	0	AGO1,AGO1-4,AGO2	1	0	1	1	0	0	0	2
MIMAT0002874	hsa-miR-503-5p	ENSG00000083896	YTHDC1	protein_coding	chr4	69179397	69179402	69179396	69179424	-	27	0	AGO1,AGO1-4,AGO2,AGO3,AGO4	1	0	0	1	0	0	1	8
MIMAT0002877	hsa-miR-513a-5p	ENSG00000083896	YTHDC1	protein_coding	chr4	69177202	69177207	69177202	69177207	-	1	0	AGO1-4	1	0	1	0	0	0	0	3
MIMAT0002877	hsa-miR-513a-5p	ENSG00000083896	YTHDC1	protein_coding	chr4	69177241	69177246	69177241	69177246	-	1	0	AGO1-4	1	0	1	0	0	0	0	3
MIMAT0002880	hsa-miR-508-3p	ENSG00000083896	YTHDC1	protein_coding	chr4	69177191	69177196	69177191	69177196	-	1	0	AGO1-4	1	0	0	0	0	0	0	3
MIMAT0003241	hsa-miR-576-5p	ENSG00000083896	YTHDC1	protein_coding	chr4	69177132	69177137	69177132	69177137	-	1	0	AGO1-4	1	0	0	0	0	0	0	3
MIMAT0003242	hsa-miR-577	ENSG00000083896	YTHDC1	protein_coding	chr4	69179034	69179039	69179033	69179061	-	1	0	AGO1-4	1	0	0	1	0	0	0	3
MIMAT0003244	hsa-miR-579-3p	ENSG00000083896	YTHDC1	protein_coding	chr4	69179208	69179213	69179208	69179213	-	9	0	AGO1,AGO1-4,AGO2	1	0	0	0	0	0	0	0
MIMAT0003247	hsa-miR-582-5p	ENSG00000083896	YTHDC1	protein_coding	chr4	69179357	69179362	69179357	69179362	-	7	0	AGO1-4,AGO2	1	0	0	0	0	0	0	11
MIMAT0003281	hsa-miR-613	ENSG00000083896	YTHDC1	protein_coding	chr4	69177142	69177147	69177141	69177169	-	1	0	AGO1-4	1	0	0	1	0	0	0	0
MIMAT0003289	hsa-miR-620	ENSG00000083896	YTHDC1	protein_coding	chr4	69179543	69179548	69179542	69179570	-	6	0	AGO1,AGO1-4,AGO2	1	0	1	1	0	0	0	0
MIMAT0003289	hsa-miR-620	ENSG00000083896	YTHDC1	protein_coding	chr4	69199071	69199099	69199071	69199099	-	1	0	AGO2	0	0	0	1	0	0	0	0
MIMAT0003327	hsa-miR-449b-5p	ENSG00000083896	YTHDC1	protein_coding	chr4	69179462	69179467	69179461	69179467	-	7	0	AGO1-4,AGO2	1	0	0	0	0	0	1	4
MIMAT0003329	hsa-miR-411-5p	ENSG00000083896	YTHDC1	protein_coding	chr4	69178708	69178713	69178708	69178713	-	1	0	AGO1	1	0	1	0	0	0	0	4
MIMAT0003332	hsa-miR-656-3p	ENSG00000083896	YTHDC1	protein_coding	chr4	69177271	69177276	69177270	69177298	-	1	0	AGO1-4	1	0	0	1	0	0	0	5
MIMAT0003389	hsa-miR-542-3p	ENSG00000083896	YTHDC1	protein_coding	chr4	69177246	69177253	69177246	69177253	-	1	0	AGO1-4	1	0	0	0	0	0	0	8
MIMAT0003879	hsa-miR-758-3p	ENSG00000083896	YTHDC1	protein_coding	chr4	69179123	69179128	69179123	69179128	-	8	0	AGO1-4,AGO2	1	0	0	0	0	0	0	6
MIMAT0004563	hsa-miR-199b-3p	ENSG00000083896	YTHDC1	protein_coding	chr4	69179073	69179078	69179073	69179078	-	7	0	AGO1-4,AGO2	1	0	0	0	0	0	0	10
MIMAT0004683	hsa-miR-362-3p	ENSG00000083896	YTHDC1	protein_coding	chr4	69179523	69179528	69179522	69179550	-	3	0	AGO1,AGO1-4	1	0	1	1	0	0	0	6
MIMAT0004683	hsa-miR-362-3p	ENSG00000083896	YTHDC1	protein_coding	chr4	69179754	69179757	69179751	69179781	-	8	0	AGO1-4,AGO2	2	0	2	2	0	0	0	6
MIMAT0004748	hsa-miR-423-5p	ENSG00000083896	YTHDC1	protein_coding	chr4	69179156	69179161	69179156	69179161	-	5	0	AGO1-4,AGO2	1	0	0	0	0	0	0	2
MIMAT0004785	hsa-miR-545-5p	ENSG00000083896	YTHDC1	protein_coding	chr4	69181830	69181836	69181830	69181836	-	1	0	AGO2	0	0	1	0	0	0	0	7
MIMAT0004805	hsa-miR-616-3p	ENSG00000083896	YTHDC1	protein_coding	chr4	69179260	69179266	69179260	69179266	-	2	0	AGO2	1	0	1	0	0	0	0	4
MIMAT0004808	hsa-miR-625-3p	ENSG00000083896	YTHDC1	protein_coding	chr4	69179527	69179532	69179527	69179532	-	3	0	AGO1,AGO1-4	0	0	1	0	0	0	0	3
MIMAT0004814	hsa-miR-654-3p	ENSG00000083896	YTHDC1	protein_coding	chr4	69177233	69177238	69177233	69177238	-	1	0	AGO1-4	1	0	0	0	0	0	0	6
MIMAT0004814	hsa-miR-654-3p	ENSG00000083896	YTHDC1	protein_coding	chr4	69179238	69179243	69179238	69179243	-	3	0	AGO2	1	0	0	0	0	0	0	6
MIMAT0004903	hsa-miR-300	ENSG00000083896	YTHDC1	protein_coding	chr4	69178673	69178701	69178673	69178701	-	1	0	AGO1	0	0	0	1	0	0	0	0
MIMAT0004903	hsa-miR-300	ENSG00000083896	YTHDC1	protein_coding	chr4	69179026	69179054	69179026	69179054	-	1	0	AGO1-4	0	0	0	1	0	0	0	0
MIMAT0004903	hsa-miR-300	ENSG00000083896	YTHDC1	protein_coding	chr4	69179065	69179070	69179064	69179092	-	14	0	AGO1,AGO1-4,AGO2	1	0	1	1	0	0	1	0
MIMAT0004903	hsa-miR-300	ENSG00000083896	YTHDC1	protein_coding	chr4	69179146	69179151	69179145	69179173	-	5	1	AGO1-4,AGO2	1	0	1	1	0	0	0	0
MIMAT0004903	hsa-miR-300	ENSG00000083896	YTHDC1	protein_coding	chr4	69179769	69179775	69179768	69179796	-	11	0	AGO1-4,AGO2	1	0	1	1	1	0	1	0
MIMAT0004903	hsa-miR-300	ENSG00000083896	YTHDC1	protein_coding	chr4	69188564	69188592	69188564	69188592	-	4	0	AGO1-4,AGO2	0	0	0	1	0	0	0	0
MIMAT0004909	hsa-miR-450b-5p	ENSG00000083896	YTHDC1	protein_coding	chr4	69179383	69179388	69179383	69179388	-	8	0	AGO1-4,AGO2	1	0	0	0	0	0	0	8
MIMAT0004921	hsa-miR-889-3p	ENSG00000083896	YTHDC1	protein_coding	chr4	69179247	69179252	69179246	69179274	-	4	0	AGO2	1	0	0	1	0	0	0	5
MIMAT0004924	hsa-miR-876-5p	ENSG00000083896	YTHDC1	protein_coding	chr4	69177128	69177135	69177128	69177135	-	1	0	AGO1-4	1	0	0	0	0	0	0	2
MIMAT0004924	hsa-miR-876-5p	ENSG00000083896	YTHDC1	protein_coding	chr4	69179621	69179626	69179621	69179626	-	6	0	AGO1-4,AGO2	1	0	0	0	0	0	0	2
MIMAT0004924	hsa-miR-876-5p	ENSG00000083896	YTHDC1	protein_coding	chr4	69179632	69179637	69179632	69179637	-	5	0	AGO1-4,AGO2	1	0	0	0	0	0	0	2
MIMAT0004954	hsa-miR-543	ENSG00000083896	YTHDC1	protein_coding	chr4	69179128	69179134	69179127	69179155	-	8	1	AGO1-4,AGO2	1	0	1	1	1	0	1	4
MIMAT0004954	hsa-miR-543	ENSG00000083896	YTHDC1	protein_coding	chr4	69179535	69179540	69179534	69179562	-	4	0	AGO1,AGO1-4,AGO2	1	0	1	1	0	0	0	4
MIMAT0004985	hsa-miR-942-5p	ENSG00000083896	YTHDC1	protein_coding	chr4	69177237	69177242	69177236	69177264	-	1	0	AGO1-4	1	0	0	1	0	0	0	3
MIMAT0004985	hsa-miR-942-5p	ENSG00000083896	YTHDC1	protein_coding	chr4	69188532	69188560	69188532	69188560	-	5	0	AGO1-4,AGO2	0	0	0	1	0	0	0	3
MIMAT0004985	hsa-miR-942-5p	ENSG00000083896	YTHDC1	protein_coding	chr4	69195995	69196023	69195995	69196023	-	1	0	AGO1-4	0	0	0	1	0	0	0	3
MIMAT0005458	hsa-miR-1224-5p	ENSG00000083896	YTHDC1	protein_coding	chr4	69179272	69179277	69179272	69179277	-	4	0	AGO2	1	0	1	0	0	0	0	1
MIMAT0005792	hsa-miR-320b	ENSG00000083896	YTHDC1	protein_coding	chr4	69177252	69177258	69177251	69177272	-	1	0	AGO1-4	1	0	0	0	1	0	0	2
MIMAT0005793	hsa-miR-320c	ENSG00000083896	YTHDC1	protein_coding	chr4	69177252	69177258	69177251	69177270	-	1	0	AGO1-4	1	0	0	0	1	0	0	1
MIMAT0005795	hsa-miR-1323	ENSG00000083896	YTHDC1	protein_coding	chr4	69179068	69179073	69179068	69179073	-	7	0	AGO1-4,AGO2	1	0	0	0	0	0	0	1
MIMAT0005824	hsa-miR-1179	ENSG00000083896	YTHDC1	protein_coding	chr4	69179400	69179405	69179400	69179405	-	27	0	AGO1,AGO1-4,AGO2,AGO3,AGO4	1	0	0	0	0	0	0	2
MIMAT0005903	hsa-miR-1251-5p	ENSG00000083896	YTHDC1	protein_coding	chr4	69179512	69179517	69179512	69179517	-	3	0	AGO1,AGO1-4	1	0	1	0	0	0	0	2
MIMAT0005919	hsa-miR-548o-3p	ENSG00000083896	YTHDC1	protein_coding	chr4	69179068	69179073	69179067	69179095	-	14	0	AGO1,AGO1-4,AGO2	1	0	0	1	0	0	0	0
MIMAT0005923	hsa-miR-1269a	ENSG00000083896	YTHDC1	protein_coding	chr4	69179570	69179576	69179569	69179597	-	20	0	AGO1,AGO1-4,AGO2,AGO3	1	0	1	1	0	0	0	4
MIMAT0005924	hsa-miR-1270	ENSG00000083896	YTHDC1	protein_coding	chr4	69179543	69179548	69179542	69179570	-	6	0	AGO1,AGO1-4,AGO2	1	0	1	1	0	0	0	2
MIMAT0005924	hsa-miR-1270	ENSG00000083896	YTHDC1	protein_coding	chr4	69199071	69199099	69199071	69199099	-	1	0	AGO2	0	0	0	1	0	0	0	2
MIMAT0005930	hsa-miR-1276	ENSG00000083896	YTHDC1	protein_coding	chr4	69179311	69179316	69179311	69179316	-	6	0	AGO1-4,AGO2	1	0	0	0	0	0	0	2
MIMAT0006764	hsa-miR-320d	ENSG00000083896	YTHDC1	protein_coding	chr4	69177252	69177258	69177251	69177269	-	1	0	AGO1-4	1	0	0	0	1	0	0	3
MIMAT0007888	hsa-miR-1913	ENSG00000083896	YTHDC1	protein_coding	chr4	69179584	69179590	69179584	69179590	-	20	0	AGO1,AGO1-4,AGO2,AGO3	0	0	1	0	0	0	0	1
MIMAT0007890	hsa-miR-1914-3p	ENSG00000083896	YTHDC1	protein_coding	chr4	69179156	69179161	69179156	69179161	-	5	0	AGO1-4,AGO2	0	0	1	0	0	0	0	0
MIMAT0010251	hsa-miR-449c-5p	ENSG00000083896	YTHDC1	protein_coding	chr4	69179717	69179722	69179717	69179722	-	5	0	AGO1-4,AGO2	0	0	1	0	0	0	0	1
MIMAT0013516	hsa-miR-2681-3p	ENSG00000083896	YTHDC1	protein_coding	chr4	69179456	69179484	69179456	69179484	-	7	0	AGO1-4,AGO2	0	0	0	1	0	0	0	0
MIMAT0013517	hsa-miR-2682-5p	ENSG00000083896	YTHDC1	protein_coding	chr4	69179717	69179722	69179717	69179722	-	5	0	AGO1-4,AGO2	0	0	1	0	0	0	0	5
MIMAT0014980	hsa-miR-3118	ENSG00000083896	YTHDC1	protein_coding	chr4	69179288	69179293	69179288	69179293	-	6	0	AGO1-4,AGO2	0	0	1	0	0	0	0	0
MIMAT0014992	hsa-miR-3129-5p	ENSG00000083896	YTHDC1	protein_coding	chr4	69179073	69179078	69179073	69179078	-	7	0	AGO1-4,AGO2	0	0	1	0	0	0	0	4
MIMAT0015023	hsa-miR-3150a-3p	ENSG00000083896	YTHDC1	protein_coding	chr4	69179321	69179326	69179321	69179326	-	5	0	AGO1-4,AGO2	0	0	1	0	0	0	0	1
MIMAT0015037	hsa-miR-3163	ENSG00000083896	YTHDC1	protein_coding	chr4	69177112	69177140	69177112	69177140	-	1	0	AGO1-4	0	0	0	1	0	0	0	3
MIMAT0015037	hsa-miR-3163	ENSG00000083896	YTHDC1	protein_coding	chr4	69177277	69177305	69177277	69177305	-	1	0	AGO1-4	0	0	0	1	0	0	0	3
MIMAT0015037	hsa-miR-3163	ENSG00000083896	YTHDC1	protein_coding	chr4	69179280	69179308	69179280	69179308	-	9	0	AGO1-4,AGO2	0	0	0	1	0	0	0	3
MIMAT0015037	hsa-miR-3163	ENSG00000083896	YTHDC1	protein_coding	chr4	69179591	69179619	69179591	69179619	-	20	0	AGO1,AGO1-4,AGO2,AGO3	0	0	0	1	0	0	0	3
MIMAT0015038	hsa-miR-3164	ENSG00000083896	YTHDC1	protein_coding	chr4	69179288	69179294	69179287	69179315	-	9	0	AGO1-4,AGO2	0	0	1	1	0	0	0	1
MIMAT0016870	hsa-miR-4319	ENSG00000083896	YTHDC1	protein_coding	chr4	69177120	69177125	69177120	69177125	-	1	0	AGO1-4	0	0	1	0	0	0	0	0
MIMAT0016894	hsa-miR-4262	ENSG00000083896	YTHDC1	protein_coding	chr4	69179129	69179134	69179129	69179134	-	7	0	AGO1-4,AGO2	0	0	1	0	0	0	0	0
MIMAT0016894	hsa-miR-4262	ENSG00000083896	YTHDC1	protein_coding	chr4	69179563	69179568	69179562	69179568	-	5	0	AGO1-4,AGO2	0	0	1	0	0	0	1	0
MIMAT0016925	hsa-miR-500b-5p	ENSG00000083896	YTHDC1	protein_coding	chr4	69179692	69179720	69179692	69179720	-	5	0	AGO1-4,AGO2	0	0	0	1	0	0	0	7
MIMAT0016925	hsa-miR-500b-5p	ENSG00000083896	YTHDC1	protein_coding	chr4	69185872	69185900	69185872	69185900	-	1	0	AGO2	0	0	0	1	0	0	0	7
MIMAT0018109	hsa-miR-3681-3p	ENSG00000083896	YTHDC1	protein_coding	chr4	69177208	69177214	69177208	69177214	-	1	0	AGO1-4	0	0	1	0	0	0	0	2
MIMAT0018109	hsa-miR-3681-3p	ENSG00000083896	YTHDC1	protein_coding	chr4	69177242	69177248	69177242	69177248	-	1	0	AGO1-4	0	0	1	0	0	0	0	2
MIMAT0018358	hsa-miR-3942-5p	ENSG00000083896	YTHDC1	protein_coding	chr4	69179076	69179104	69179076	69179104	-	14	0	AGO1,AGO1-4,AGO2	0	0	0	1	0	0	0	0
MIMAT0018358	hsa-miR-3942-5p	ENSG00000083896	YTHDC1	protein_coding	chr4	69179233	69179261	69179233	69179261	-	8	0	AGO1,AGO1-4,AGO2	0	0	0	1	0	0	0	0
MIMAT0019059	hsa-miR-1269b	ENSG00000083896	YTHDC1	protein_coding	chr4	69179570	69179576	69179569	69179597	-	20	0	AGO1,AGO1-4,AGO2,AGO3	0	0	1	1	0	0	0	1
MIMAT0019062	hsa-miR-4524a-5p	ENSG00000083896	YTHDC1	protein_coding	chr4	69179396	69179402	69179395	69179423	-	27	0	AGO1,AGO1-4,AGO2,AGO3,AGO4	0	0	1	1	0	0	0	1
MIMAT0019729	hsa-miR-4661-5p	ENSG00000083896	YTHDC1	protein_coding	chr4	69181582	69181588	69181582	69181588	-	1	0	AGO2	0	0	1	0	0	0	0	1
MIMAT0019759	hsa-miR-4676-3p	ENSG00000083896	YTHDC1	protein_coding	chr4	69179573	69179578	69179573	69179578	-	6	0	AGO1-4,AGO2	0	0	1	0	0	0	0	1
MIMAT0019801	hsa-miR-4703-5p	ENSG00000083896	YTHDC1	protein_coding	chr4	69179076	69179104	69179076	69179104	-	14	0	AGO1,AGO1-4,AGO2	0	0	0	1	0	0	0	1
MIMAT0019801	hsa-miR-4703-5p	ENSG00000083896	YTHDC1	protein_coding	chr4	69179233	69179261	69179233	69179261	-	8	0	AGO1,AGO1-4,AGO2	0	0	0	1	0	0	0	1
MIMAT0019917	hsa-miR-4766-5p	ENSG00000083896	YTHDC1	protein_coding	chr4	69179727	69179732	69179726	69179754	-	9	0	AGO1,AGO1-4,AGO2	0	0	1	1	0	0	0	0
MIMAT0019918	hsa-miR-4766-3p	ENSG00000083896	YTHDC1	protein_coding	chr4	69179076	69179082	69179075	69179103	-	14	0	AGO1,AGO1-4,AGO2	0	0	1	1	0	0	0	4
MIMAT0019918	hsa-miR-4766-3p	ENSG00000083896	YTHDC1	protein_coding	chr4	69179233	69179239	69179232	69179260	-	8	0	AGO1,AGO1-4,AGO2	0	0	1	1	0	0	0	4
MIMAT0021086	hsa-miR-5094	ENSG00000083896	YTHDC1	protein_coding	chr4	69181575	69181580	69181575	69181580	-	1	0	AGO2	0	0	1	0	0	0	0	3
MIMAT0021086	hsa-miR-5094	ENSG00000083896	YTHDC1	protein_coding	chr4	69181828	69181833	69181828	69181833	-	1	0	AGO2	0	0	1	0	0	0	0	3
MIMAT0021127	hsa-miR-5195-3p	ENSG00000083896	YTHDC1	protein_coding	chr4	69179645	69179651	69179644	69179672	-	7	7	AGO1,AGO1-4,AGO2	0	0	1	1	0	0	1	0
MIMAT0022255	hsa-miR-4524b-5p	ENSG00000083896	YTHDC1	protein_coding	chr4	69179396	69179402	69179395	69179423	-	27	0	AGO1,AGO1-4,AGO2,AGO3,AGO4	0	0	1	1	0	0	0	0
MIMAT0022479	hsa-miR-5688	ENSG00000083896	YTHDC1	protein_coding	chr4	69179498	69179501	69179494	69179526	-	5	0	AGO1,AGO1-4,AGO2	0	0	1	2	0	0	1	2
MIMAT0022479	hsa-miR-5688	ENSG00000083896	YTHDC1	protein_coding	chr4	69179673	69179678	69179672	69179700	-	8	0	AGO1,AGO1-4,AGO2	0	0	1	1	0	0	0	2
MIMAT0022698	hsa-miR-345-3p	ENSG00000083896	YTHDC1	protein_coding	chr4	69177120	69177125	69177120	69177125	-	1	0	AGO1-4	0	0	1	0	0	0	0	2
MIMAT0022702	hsa-miR-514a-5p	ENSG00000083896	YTHDC1	protein_coding	chr4	69203465	69203493	69203465	69203493	-	3	0	AGO1-4,AGO2	0	0	0	1	0	0	0	3
MIMAT0022844	hsa-miR-216a-3p	ENSG00000083896	YTHDC1	protein_coding	chr4	69177208	69177214	69177208	69177214	-	1	0	AGO1-4	0	0	1	0	0	0	0	2
MIMAT0022844	hsa-miR-216a-3p	ENSG00000083896	YTHDC1	protein_coding	chr4	69177242	69177248	69177242	69177248	-	1	0	AGO1-4	0	0	1	0	0	0	0	2
MIMAT0025858	hsa-miR-892c-3p	ENSG00000083896	YTHDC1	protein_coding	chr4	69179573	69179578	69179573	69179578	-	6	0	AGO1-4,AGO2	0	0	1	0	0	0	0	3
MIMAT0027515	hsa-miR-6807-3p	ENSG00000083896	YTHDC1	protein_coding	chr4	69179659	69179666	69179659	69179666	-	6	0	AGO1,AGO1-4,AGO2	0	0	0	0	0	0	1	2
MIMAT0027578	hsa-miR-6838-5p	ENSG00000083896	YTHDC1	protein_coding	chr4	69179396	69179403	69179396	69179403	-	27	0	AGO1,AGO1-4,AGO2,AGO3,AGO4	0	0	0	0	0	0	1	1
MIMAT0027668	hsa-miR-6884-5p	ENSG00000083896	YTHDC1	protein_coding	chr4	69179336	69179342	69179336	69179342	-	7	0	AGO1-4,AGO2	0	0	0	0	0	0	1	1
