# Supplementary material for: Network analysis of miRNA targeting m6A-related genes in patients with esophageal cancer
Source: PeerJ. 2021 Jul 29;9:e11893. doi: 10.7717/peerj.11893 (PMC8325912; doi:10.7717/peerj.11893)
Supplement: Supplemental Information 1 [file peerj-09-11893-s001.zip › Supplemental Materials/6.Starbase predicts upstream miRNAs/Upstream miRNAs of YTHDC2.xls]

#please cite:
#Zhou KR, Liu S, Cai L, Bin L, et al. ENCORI: The Encyclopedia of RNA Interactomes.
#2.Li JH, et al.starBase v2.0: decoding miRNA-ceRNA, miRNA-ncRNA and protein-RNA interaction networks from large-scale CLIP-Seq data , Nucleic Acids Res. 2014 Jan;42:D92-7.
miRNAid	miRNAname	geneID	geneName	geneType	chromosome	narrowStart	narrowEnd	broadStart	broadEnd	strand	clipExpNum	degraExpNum	RBP	PITA	RNA22	miRmap	microT	miRanda	PicTar	TargetScan	pancancerNum
MIMAT0000070	hsa-miR-17-5p	ENSG00000047188	YTHDC2	protein_coding	chr5	112929279	112929284	112929279	112929284	+	2	0	AGO1,AGO2	1	0	0	0	0	0	0	5
MIMAT0000075	hsa-miR-20a-5p	ENSG00000047188	YTHDC2	protein_coding	chr5	112929279	112929284	112929279	112929284	+	2	0	AGO1,AGO2	1	0	0	0	0	0	0	4
MIMAT0000081	hsa-miR-25-3p	ENSG00000047188	YTHDC2	protein_coding	chr5	112929785	112929790	112929770	112929791	+	6	0	AGO1-4,AGO2	1	0	0	0	1	0	0	5
MIMAT0000082	hsa-miR-26a-5p	ENSG00000047188	YTHDC2	protein_coding	chr5	112929731	112929736	112929731	112929736	+	2	0	AGO1-4,AGO2	1	0	1	0	0	0	0	5
MIMAT0000082	hsa-miR-26a-5p	ENSG00000047188	YTHDC2	protein_coding	chr5	112930015	112930020	112930015	112930020	+	1	0	AGO1-4	1	0	1	0	0	0	0	5
MIMAT0000082	hsa-miR-26a-5p	ENSG00000047188	YTHDC2	protein_coding	chr5	112930906	112930911	112930891	112930912	+	5	0	AGO2	1	0	1	0	1	0	0	5
MIMAT0000083	hsa-miR-26b-5p	ENSG00000047188	YTHDC2	protein_coding	chr5	112929731	112929736	112929731	112929736	+	2	0	AGO1-4,AGO2	1	0	1	0	0	0	0	6
MIMAT0000083	hsa-miR-26b-5p	ENSG00000047188	YTHDC2	protein_coding	chr5	112930015	112930020	112930015	112930020	+	1	0	AGO1-4	1	0	1	0	0	0	0	6
MIMAT0000083	hsa-miR-26b-5p	ENSG00000047188	YTHDC2	protein_coding	chr5	112930906	112930911	112930890	112930912	+	5	0	AGO2	1	0	1	0	1	0	0	6
MIMAT0000084	hsa-miR-27a-3p	ENSG00000047188	YTHDC2	protein_coding	chr5	112929771	112929776	112929771	112929776	+	5	0	AGO1-4,AGO2	1	0	0	0	0	0	0	6
MIMAT0000085	hsa-miR-28-5p	ENSG00000047188	YTHDC2	protein_coding	chr5	112929927	112929932	112929927	112929932	+	2	0	AGO1-4	1	0	0	0	0	0	0	7
MIMAT0000090	hsa-miR-32-5p	ENSG00000047188	YTHDC2	protein_coding	chr5	112929785	112929790	112929771	112929791	+	6	0	AGO1-4,AGO2	1	0	0	0	1	0	0	7
MIMAT0000091	hsa-miR-33a-5p	ENSG00000047188	YTHDC2	protein_coding	chr5	112929223	112929228	112929201	112929229	+	1	0	AGO1-4	1	0	1	1	0	0	0	10
MIMAT0000091	hsa-miR-33a-5p	ENSG00000047188	YTHDC2	protein_coding	chr5	112929501	112929506	112929479	112929507	+	1	0	AGO2	1	0	1	1	0	0	0	10
MIMAT0000091	hsa-miR-33a-5p	ENSG00000047188	YTHDC2	protein_coding	chr5	112929783	112929788	112929761	112929789	+	6	0	AGO1-4,AGO2	1	0	1	1	1	0	0	10
MIMAT0000092	hsa-miR-92a-3p	ENSG00000047188	YTHDC2	protein_coding	chr5	112929785	112929790	112929770	112929791	+	6	0	AGO1-4,AGO2	1	0	0	0	1	0	0	4
MIMAT0000093	hsa-miR-93-5p	ENSG00000047188	YTHDC2	protein_coding	chr5	112929279	112929284	112929279	112929284	+	2	0	AGO1,AGO2	1	0	0	0	0	0	0	6
MIMAT0000095	hsa-miR-96-5p	ENSG00000047188	YTHDC2	protein_coding	chr5	112930256	112930262	112930241	112930263	+	1	0	AGO1	1	0	1	0	1	0	0	8
MIMAT0000103	hsa-miR-106a-5p	ENSG00000047188	YTHDC2	protein_coding	chr5	112929279	112929284	112929279	112929284	+	2	0	AGO1,AGO2	1	0	0	0	0	0	0	5
MIMAT0000231	hsa-miR-199a-5p	ENSG00000047188	YTHDC2	protein_coding	chr5	112930166	112930171	112930166	112930171	+	1	0	AGO1-4	1	0	0	0	0	0	0	5
MIMAT0000242	hsa-miR-129-5p	ENSG00000047188	YTHDC2	protein_coding	chr5	112929237	112929242	112929237	112929242	+	1	0	AGO1	1	0	0	0	0	0	0	5
MIMAT0000242	hsa-miR-129-5p	ENSG00000047188	YTHDC2	protein_coding	chr5	112930481	112930486	112930481	112930486	+	1	0	AGO1-4	1	0	0	0	0	0	0	5
MIMAT0000243	hsa-miR-148a-3p	ENSG00000047188	YTHDC2	protein_coding	chr5	112917219	112917247	112917219	112917247	+	3	0	AGO1-4,AGO2	0	0	0	1	0	0	0	4
MIMAT0000243	hsa-miR-148a-3p	ENSG00000047188	YTHDC2	protein_coding	chr5	112929225	112929231	112929204	112929232	+	1	0	AGO1-4	1	0	1	1	1	0	1	4
MIMAT0000252	hsa-miR-7-5p	ENSG00000047188	YTHDC2	protein_coding	chr5	112929025	112929053	112929025	112929053	+	1	0	AGO1-4	0	0	0	1	0	0	0	5
MIMAT0000252	hsa-miR-7-5p	ENSG00000047188	YTHDC2	protein_coding	chr5	112929815	112929820	112929793	112929821	+	4	0	AGO1-4,AGO2	1	0	1	1	0	0	0	5
MIMAT0000252	hsa-miR-7-5p	ENSG00000047188	YTHDC2	protein_coding	chr5	112929903	112929908	112929881	112929909	+	2	0	AGO1-4	1	0	1	1	0	0	0	5
MIMAT0000252	hsa-miR-7-5p	ENSG00000047188	YTHDC2	protein_coding	chr5	112930096	112930102	112930075	112930103	+	1	0	AGO1-4	1	0	1	1	1	0	0	5
MIMAT0000256	hsa-miR-181a-5p	ENSG00000047188	YTHDC2	protein_coding	chr5	112930909	112930915	112930888	112930916	+	5	0	AGO2	1	0	0	1	1	0	1	4
MIMAT0000257	hsa-miR-181b-5p	ENSG00000047188	YTHDC2	protein_coding	chr5	112930909	112930915	112930888	112930916	+	5	0	AGO2	1	0	0	1	1	0	1	6
MIMAT0000258	hsa-miR-181c-5p	ENSG00000047188	YTHDC2	protein_coding	chr5	112930909	112930915	112930888	112930916	+	5	0	AGO2	1	0	0	1	1	0	1	2
MIMAT0000259	hsa-miR-182-5p	ENSG00000047188	YTHDC2	protein_coding	chr5	112930257	112930262	112930257	112930262	+	1	0	AGO1	1	0	0	0	0	0	0	7
MIMAT0000261	hsa-miR-183-5p	ENSG00000047188	YTHDC2	protein_coding	chr5	112929720	112929725	112929720	112929725	+	1	0	AGO2	1	0	0	0	0	0	0	9
MIMAT0000263	hsa-miR-199b-5p	ENSG00000047188	YTHDC2	protein_coding	chr5	112930166	112930171	112930166	112930171	+	1	0	AGO1-4	1	0	0	0	0	0	0	5
MIMAT0000265	hsa-miR-204-5p	ENSG00000047188	YTHDC2	protein_coding	chr5	112930338	112930343	112930320	112930344	+	1	0	AGO1-4	1	0	0	0	1	0	0	3
MIMAT0000266	hsa-miR-205-5p	ENSG00000047188	YTHDC2	protein_coding	chr5	112930336	112930341	112930336	112930341	+	1	0	AGO1-4	1	0	0	0	0	0	0	2
MIMAT0000268	hsa-miR-211-5p	ENSG00000047188	YTHDC2	protein_coding	chr5	112930338	112930343	112930323	112930344	+	1	0	AGO1-4	1	0	0	0	1	0	0	3
MIMAT0000269	hsa-miR-212-3p	ENSG00000047188	YTHDC2	protein_coding	chr5	112930306	112930311	112930306	112930311	+	1	0	AGO2	1	0	0	0	0	0	0	3
MIMAT0000275	hsa-miR-218-5p	ENSG00000047188	YTHDC2	protein_coding	chr5	112929980	112929985	112929980	112929985	+	1	0	AGO1-4	1	0	0	0	0	0	0	6
MIMAT0000280	hsa-miR-223-3p	ENSG00000047188	YTHDC2	protein_coding	chr5	112929228	112929233	112929228	112929233	+	1	0	AGO1-4	1	0	0	0	0	0	0	4
MIMAT0000281	hsa-miR-224-5p	ENSG00000047188	YTHDC2	protein_coding	chr5	112929230	112929235	112929230	112929235	+	1	0	AGO1-4	1	0	0	0	0	0	0	6
MIMAT0000281	hsa-miR-224-5p	ENSG00000047188	YTHDC2	protein_coding	chr5	112929492	112929497	112929492	112929497	+	1	0	AGO2	1	0	0	0	0	0	0	6
MIMAT0000419	hsa-miR-27b-3p	ENSG00000047188	YTHDC2	protein_coding	chr5	112929771	112929776	112929771	112929776	+	5	0	AGO1-4,AGO2	1	0	0	0	0	0	0	4
MIMAT0000425	hsa-miR-130a-3p	ENSG00000047188	YTHDC2	protein_coding	chr5	112929225	112929230	112929225	112929230	+	1	0	AGO1-4	1	0	0	0	0	0	0	6
MIMAT0000426	hsa-miR-132-3p	ENSG00000047188	YTHDC2	protein_coding	chr5	112930306	112930311	112930306	112930311	+	1	0	AGO2	1	0	0	0	0	0	0	1
MIMAT0000429	hsa-miR-137	ENSG00000047188	YTHDC2	protein_coding	chr5	112929786	112929791	112929770	112929792	+	6	0	AGO1-4,AGO2	1	0	0	0	1	0	0	4
MIMAT0000431	hsa-miR-140-5p	ENSG00000047188	YTHDC2	protein_coding	chr5	112929215	112929221	112929194	112929222	+	1	0	AGO1-4	1	0	1	1	1	0	0	2
MIMAT0000431	hsa-miR-140-5p	ENSG00000047188	YTHDC2	protein_coding	chr5	112930303	112930308	112930281	112930309	+	3	0	AGO1,AGO2	1	0	1	1	1	0	0	2
MIMAT0000432	hsa-miR-141-3p	ENSG00000047188	YTHDC2	protein_coding	chr5	112929288	112929293	112929288	112929293	+	2	0	AGO2	1	0	0	0	0	0	0	6
MIMAT0000435	hsa-miR-143-3p	ENSG00000047188	YTHDC2	protein_coding	chr5	112929967	112929972	112929967	112929972	+	1	0	AGO1-4	1	0	1	0	0	0	0	4
MIMAT0000435	hsa-miR-143-3p	ENSG00000047188	YTHDC2	protein_coding	chr5	112930280	112930285	112930280	112930285	+	3	0	AGO1,AGO2	1	0	1	0	0	0	0	4
MIMAT0000438	hsa-miR-152-3p	ENSG00000047188	YTHDC2	protein_coding	chr5	112917219	112917247	112917219	112917247	+	3	0	AGO1-4,AGO2	0	0	0	1	0	0	0	13
MIMAT0000438	hsa-miR-152-3p	ENSG00000047188	YTHDC2	protein_coding	chr5	112929225	112929231	112929204	112929232	+	1	0	AGO1-4	1	0	1	1	1	0	1	13
MIMAT0000441	hsa-miR-9-5p	ENSG00000047188	YTHDC2	protein_coding	chr5	112891784	112891807	112891784	112891807	+	1	1	AGO2	0	1	0	0	0	0	0	3
MIMAT0000452	hsa-miR-154-5p	ENSG00000047188	YTHDC2	protein_coding	chr5	112929870	112929875	112929870	112929875	+	2	0	AGO1-4	1	0	0	0	0	0	0	8
MIMAT0000453	hsa-miR-154-3p	ENSG00000047188	YTHDC2	protein_coding	chr5	112929369	112929374	112929369	112929374	+	1	0	AGO2	0	0	1	0	0	0	0	6
MIMAT0000453	hsa-miR-154-3p	ENSG00000047188	YTHDC2	protein_coding	chr5	112930608	112930613	112930608	112930613	+	1	0	AGO1-4	0	0	1	0	0	0	0	6
MIMAT0000456	hsa-miR-186-5p	ENSG00000047188	YTHDC2	protein_coding	chr5	112862346	112862374	112862346	112862374	+	2	0	AGO1-4,AGO2	0	0	0	1	0	0	0	3
MIMAT0000456	hsa-miR-186-5p	ENSG00000047188	YTHDC2	protein_coding	chr5	112871405	112871433	112871405	112871433	+	2	0	AGO2	0	0	0	1	0	0	0	3
MIMAT0000456	hsa-miR-186-5p	ENSG00000047188	YTHDC2	protein_coding	chr5	112929763	112929768	112929741	112929769	+	6	0	AGO1-4,AGO2	1	0	0	1	0	0	0	3
MIMAT0000456	hsa-miR-186-5p	ENSG00000047188	YTHDC2	protein_coding	chr5	112930272	112930277	112930250	112930278	+	1	0	AGO1	1	0	0	1	0	0	0	3
MIMAT0000460	hsa-miR-194-5p	ENSG00000047188	YTHDC2	protein_coding	chr5	112929258	112929263	112929258	112929263	+	1	0	AGO1	1	0	0	0	0	0	0	0
MIMAT0000510	hsa-miR-320a	ENSG00000047188	YTHDC2	protein_coding	chr5	112930636	112930641	112930636	112930641	+	1	0	AGO1-4	1	0	0	0	0	0	0	4
MIMAT0000646	hsa-miR-155-5p	ENSG00000047188	YTHDC2	protein_coding	chr5	112930571	112930577	112930556	112930578	+	1	0	AGO1-4	1	0	0	0	1	0	0	4
MIMAT0000646	hsa-miR-155-5p	ENSG00000047188	YTHDC2	protein_coding	chr5	112930587	112930592	112930587	112930592	+	1	0	AGO1-4	1	0	0	0	0	0	0	4
MIMAT0000680	hsa-miR-106b-5p	ENSG00000047188	YTHDC2	protein_coding	chr5	112929279	112929284	112929279	112929284	+	2	0	AGO1,AGO2	1	0	0	0	0	0	0	5
MIMAT0000682	hsa-miR-200a-3p	ENSG00000047188	YTHDC2	protein_coding	chr5	112929288	112929293	112929288	112929293	+	2	0	AGO2	1	0	0	0	0	0	0	1
MIMAT0000684	hsa-miR-302a-3p	ENSG00000047188	YTHDC2	protein_coding	chr5	112930412	112930417	112930412	112930417	+	1	0	AGO1-4	1	0	0	0	0	0	0	4
MIMAT0000688	hsa-miR-301a-3p	ENSG00000047188	YTHDC2	protein_coding	chr5	112929225	112929230	112929225	112929230	+	1	0	AGO1-4	1	0	0	0	0	0	0	6
MIMAT0000691	hsa-miR-130b-3p	ENSG00000047188	YTHDC2	protein_coding	chr5	112929225	112929230	112929225	112929230	+	1	0	AGO1-4	1	0	0	0	0	0	0	8
MIMAT0000703	hsa-miR-361-5p	ENSG00000047188	YTHDC2	protein_coding	chr5	112930749	112930754	112930749	112930755	+	3	0	AGO1-4,AGO2	1	0	0	0	0	1	0	6
MIMAT0000707	hsa-miR-363-3p	ENSG00000047188	YTHDC2	protein_coding	chr5	112929785	112929790	112929770	112929791	+	6	0	AGO1-4,AGO2	1	0	0	0	1	0	0	4
MIMAT0000715	hsa-miR-302b-3p	ENSG00000047188	YTHDC2	protein_coding	chr5	112930412	112930417	112930412	112930417	+	1	0	AGO1-4	1	0	0	0	0	0	0	2
MIMAT0000717	hsa-miR-302c-3p	ENSG00000047188	YTHDC2	protein_coding	chr5	112930412	112930417	112930412	112930417	+	1	0	AGO1-4	1	0	0	0	0	0	0	2
MIMAT0000718	hsa-miR-302d-3p	ENSG00000047188	YTHDC2	protein_coding	chr5	112930412	112930417	112930412	112930417	+	1	0	AGO1-4	1	0	0	0	0	0	0	1
MIMAT0000719	hsa-miR-367-3p	ENSG00000047188	YTHDC2	protein_coding	chr5	112929785	112929790	112929771	112929791	+	6	0	AGO1-4,AGO2	1	0	0	0	1	0	0	0
MIMAT0000721	hsa-miR-369-3p	ENSG00000047188	YTHDC2	protein_coding	chr5	112930708	112930715	112930688	112930716	+	3	0	AGO1-4,AGO2	1	0	0	1	0	0	0	6
MIMAT0000723	hsa-miR-371a-3p	ENSG00000047188	YTHDC2	protein_coding	chr5	112930411	112930416	112930411	112930416	+	1	0	AGO1-4	1	0	0	0	0	0	0	3
MIMAT0000724	hsa-miR-372-3p	ENSG00000047188	YTHDC2	protein_coding	chr5	112930412	112930417	112930412	112930417	+	1	0	AGO1-4	1	0	0	0	0	0	0	1
MIMAT0000726	hsa-miR-373-3p	ENSG00000047188	YTHDC2	protein_coding	chr5	112930412	112930417	112930412	112930417	+	1	0	AGO1-4	1	0	0	0	0	0	0	2
MIMAT0000727	hsa-miR-374a-5p	ENSG00000047188	YTHDC2	protein_coding	chr5	112929352	112929357	112929330	112929371	+	2	1	AGO2	1	0	1	2	0	0	0	2
MIMAT0000727	hsa-miR-374a-5p	ENSG00000047188	YTHDC2	protein_coding	chr5	112929365	112929370	112929365	112929370	+	1	0	AGO2	1	0	1	0	0	0	0	2
MIMAT0000727	hsa-miR-374a-5p	ENSG00000047188	YTHDC2	protein_coding	chr5	112930574	112930579	112930552	112930580	+	1	0	AGO1-4	1	0	1	1	0	0	0	2
MIMAT0000727	hsa-miR-374a-5p	ENSG00000047188	YTHDC2	protein_coding	chr5	112930690	112930695	112930668	112930696	+	2	0	AGO1-4,AGO2	1	0	1	1	0	0	0	2
MIMAT0000729	hsa-miR-376a-3p	ENSG00000047188	YTHDC2	protein_coding	chr5	112930607	112930612	112930607	112930612	+	1	0	AGO1-4	1	0	1	0	0	0	0	6
MIMAT0000737	hsa-miR-382-5p	ENSG00000047188	YTHDC2	protein_coding	chr5	112930012	112930018	112929991	112930019	+	1	0	AGO1-4	1	0	1	1	1	0	0	6
MIMAT0000737	hsa-miR-382-5p	ENSG00000047188	YTHDC2	protein_coding	chr5	112930735	112930740	112930733	112930740	+	4	0	AGO1-4,AGO2	1	0	1	0	0	0	0	6
MIMAT0000737	hsa-miR-382-5p	ENSG00000047188	YTHDC2	protein_coding	chr5	112930903	112930909	112930882	112930910	+	5	0	AGO2	1	0	1	1	1	0	0	6
MIMAT0000738	hsa-miR-383-5p	ENSG00000047188	YTHDC2	protein_coding	chr5	112929820	112929825	112929820	112929825	+	2	0	AGO1-4	1	0	0	0	0	0	0	1
MIMAT0000751	hsa-miR-330-3p	ENSG00000047188	YTHDC2	protein_coding	chr5	112930637	112930642	112930637	112930642	+	1	0	AGO1-4	1	0	0	0	0	0	0	2
MIMAT0000755	hsa-miR-323a-3p	ENSG00000047188	YTHDC2	protein_coding	chr5	112930753	112930758	112930753	112930758	+	3	0	AGO1-4,AGO2	1	0	0	0	0	0	0	4
MIMAT0000759	hsa-miR-148b-3p	ENSG00000047188	YTHDC2	protein_coding	chr5	112917219	112917247	112917219	112917247	+	3	0	AGO1-4,AGO2	0	0	0	1	0	0	0	4
MIMAT0000759	hsa-miR-148b-3p	ENSG00000047188	YTHDC2	protein_coding	chr5	112929225	112929231	112929204	112929232	+	1	0	AGO1-4	1	0	1	1	1	0	1	4
MIMAT0000764	hsa-miR-339-5p	ENSG00000047188	YTHDC2	protein_coding	chr5	112930354	112930359	112930354	112930359	+	1	0	AGO1-4	1	0	0	0	0	0	0	11
MIMAT0000772	hsa-miR-345-5p	ENSG00000047188	YTHDC2	protein_coding	chr5	112930601	112930606	112930601	112930606	+	1	0	AGO1-4	1	0	0	0	0	0	0	13
MIMAT0001413	hsa-miR-20b-5p	ENSG00000047188	YTHDC2	protein_coding	chr5	112929279	112929284	112929279	112929284	+	2	0	AGO1,AGO2	1	0	0	0	0	0	0	2
MIMAT0001627	hsa-miR-433-3p	ENSG00000047188	YTHDC2	protein_coding	chr5	112930419	112930424	112930419	112930424	+	1	0	AGO1-4	1	0	0	0	0	0	0	3
MIMAT0001629	hsa-miR-329-3p	ENSG00000047188	YTHDC2	protein_coding	chr5	112929255	112929258	112929242	112929260	+	1	0	AGO1	2	0	2	0	1	0	0	3
MIMAT0001629	hsa-miR-329-3p	ENSG00000047188	YTHDC2	protein_coding	chr5	112929692	112929697	112929692	112929697	+	1	0	AGO2	1	0	1	0	0	0	0	3
MIMAT0002171	hsa-miR-410-3p	ENSG00000047188	YTHDC2	protein_coding	chr5	112891938	112891958	112891938	112891958	+	1	0	AGO2	0	0	0	0	1	0	0	2
MIMAT0002171	hsa-miR-410-3p	ENSG00000047188	YTHDC2	protein_coding	chr5	112929366	112929371	112929344	112929372	+	2	0	AGO2	1	0	0	1	0	0	0	2
MIMAT0002171	hsa-miR-410-3p	ENSG00000047188	YTHDC2	protein_coding	chr5	112929973	112929978	112929951	112929979	+	1	0	AGO1-4	1	0	0	1	0	0	0	2
MIMAT0002171	hsa-miR-410-3p	ENSG00000047188	YTHDC2	protein_coding	chr5	112930500	112930505	112930478	112930506	+	1	0	AGO1-4	1	0	0	1	0	0	0	2
MIMAT0002171	hsa-miR-410-3p	ENSG00000047188	YTHDC2	protein_coding	chr5	112930575	112930580	112930553	112930581	+	1	0	AGO1-4	1	0	0	1	0	0	0	2
MIMAT0002171	hsa-miR-410-3p	ENSG00000047188	YTHDC2	protein_coding	chr5	112930691	112930696	112930669	112930697	+	2	0	AGO1-4,AGO2	1	0	0	1	0	0	0	2
MIMAT0002172	hsa-miR-376b-3p	ENSG00000047188	YTHDC2	protein_coding	chr5	112930607	112930612	112930607	112930612	+	1	0	AGO1-4	1	0	1	0	0	0	0	9
MIMAT0002177	hsa-miR-486-5p	ENSG00000047188	YTHDC2	protein_coding	chr5	112929317	112929322	112929317	112929322	+	1	0	AGO2	1	0	0	0	0	0	0	0
MIMAT0002178	hsa-miR-487a-3p	ENSG00000047188	YTHDC2	protein_coding	chr5	112929369	112929374	112929347	112929375	+	2	0	AGO2	1	0	1	1	0	0	0	3
MIMAT0002178	hsa-miR-487a-3p	ENSG00000047188	YTHDC2	protein_coding	chr5	112930164	112930192	112930164	112930192	+	1	0	AGO1-4	0	0	0	1	0	0	0	3
MIMAT0002178	hsa-miR-487a-3p	ENSG00000047188	YTHDC2	protein_coding	chr5	112930608	112930613	112930586	112930614	+	1	0	AGO1-4	1	0	1	1	0	0	0	3
MIMAT0002806	hsa-miR-490-3p	ENSG00000047188	YTHDC2	protein_coding	chr5	112930401	112930406	112930401	112930406	+	1	0	AGO1-4	1	0	0	0	0	0	0	2
MIMAT0002816	hsa-miR-494-3p	ENSG00000047188	YTHDC2	protein_coding	chr5	112930740	112930747	112930740	112930747	+	3	0	AGO1-4,AGO2	1	0	0	0	0	0	0	6
MIMAT0002817	hsa-miR-495-3p	ENSG00000047188	YTHDC2	protein_coding	chr5	112930000	112930005	112929978	112930006	+	1	0	AGO1-4	1	0	0	1	0	0	0	2
MIMAT0002817	hsa-miR-495-3p	ENSG00000047188	YTHDC2	protein_coding	chr5	112930880	112930886	112930859	112930887	+	1	0	AGO2	1	0	0	1	1	0	1	2
MIMAT0002821	hsa-miR-181d-5p	ENSG00000047188	YTHDC2	protein_coding	chr5	112930909	112930915	112930888	112930916	+	5	0	AGO2	1	0	0	1	1	0	1	2
MIMAT0002824	hsa-miR-498	ENSG00000047188	YTHDC2	protein_coding	chr5	112930907	112930912	112930907	112930912	+	5	0	AGO2	1	0	0	0	0	0	0	2
MIMAT0002825	hsa-miR-520e	ENSG00000047188	YTHDC2	protein_coding	chr5	112930412	112930417	112930412	112930417	+	1	0	AGO1-4	1	0	0	0	0	0	0	3
MIMAT0002832	hsa-miR-519c-3p	ENSG00000047188	YTHDC2	protein_coding	chr5	112930412	112930417	112930412	112930417	+	1	0	AGO1-4	1	0	0	0	0	0	0	3
MIMAT0002834	hsa-miR-520a-3p	ENSG00000047188	YTHDC2	protein_coding	chr5	112930412	112930417	112930412	112930417	+	1	0	AGO1-4	1	0	0	0	0	0	0	1
MIMAT0002837	hsa-miR-519b-3p	ENSG00000047188	YTHDC2	protein_coding	chr5	112930412	112930417	112930412	112930417	+	1	0	AGO1-4	1	0	0	0	0	0	0	2
MIMAT0002839	hsa-miR-525-3p	ENSG00000047188	YTHDC2	protein_coding	chr5	112930138	112930143	112930138	112930143	+	1	0	AGO1-4	1	0	0	0	0	0	0	2
MIMAT0002843	hsa-miR-520b	ENSG00000047188	YTHDC2	protein_coding	chr5	112930412	112930417	112930412	112930417	+	1	0	AGO1-4	1	0	0	0	0	0	0	1
MIMAT0002846	hsa-miR-520c-3p	ENSG00000047188	YTHDC2	protein_coding	chr5	112930412	112930417	112930412	112930417	+	1	0	AGO1-4	1	0	0	0	0	0	0	1
MIMAT0002849	hsa-miR-524-5p	ENSG00000047188	YTHDC2	protein_coding	chr5	112929376	112929381	112929376	112929381	+	1	0	AGO2	1	0	1	0	0	0	0	0
MIMAT0002850	hsa-miR-524-3p	ENSG00000047188	YTHDC2	protein_coding	chr5	112930138	112930143	112930138	112930143	+	1	0	AGO1-4	1	0	0	0	0	0	0	2
MIMAT0002853	hsa-miR-519d-3p	ENSG00000047188	YTHDC2	protein_coding	chr5	112929279	112929284	112929279	112929284	+	2	0	AGO1,AGO2	1	0	0	0	0	0	0	3
MIMAT0002855	hsa-miR-520d-5p	ENSG00000047188	YTHDC2	protein_coding	chr5	112929376	112929381	112929376	112929381	+	1	0	AGO2	1	0	1	0	0	0	0	1
MIMAT0002856	hsa-miR-520d-3p	ENSG00000047188	YTHDC2	protein_coding	chr5	112930412	112930417	112930412	112930417	+	1	0	AGO1-4	1	0	0	0	0	0	0	1
MIMAT0002868	hsa-miR-522-3p	ENSG00000047188	YTHDC2	protein_coding	chr5	112927796	112927824	112927796	112927824	+	5	1	AGO1,AGO1-4,AGO2	0	0	0	1	0	0	0	4
MIMAT0002868	hsa-miR-522-3p	ENSG00000047188	YTHDC2	protein_coding	chr5	112929553	112929559	112929532	112929560	+	1	5	AGO2	1	0	1	1	0	0	0	4
MIMAT0002868	hsa-miR-522-3p	ENSG00000047188	YTHDC2	protein_coding	chr5	112929722	112929727	112929700	112929728	+	3	0	AGO2	1	0	1	1	0	0	0	4
MIMAT0002868	hsa-miR-522-3p	ENSG00000047188	YTHDC2	protein_coding	chr5	112930144	112930149	112930122	112930150	+	1	0	AGO1-4	1	0	1	1	0	0	0	4
MIMAT0002869	hsa-miR-519a-3p	ENSG00000047188	YTHDC2	protein_coding	chr5	112930412	112930417	112930412	112930417	+	1	0	AGO1-4	1	0	0	0	0	0	0	4
MIMAT0002877	hsa-miR-513a-5p	ENSG00000047188	YTHDC2	protein_coding	chr5	112929771	112929776	112929771	112929776	+	5	0	AGO1-4,AGO2	1	0	0	0	0	0	0	1
MIMAT0002888	hsa-miR-532-5p	ENSG00000047188	YTHDC2	protein_coding	chr5	112930770	112930775	112930770	112930775	+	3	0	AGO1-4,AGO2	1	0	0	0	0	0	0	2
MIMAT0003165	hsa-miR-545-3p	ENSG00000047188	YTHDC2	protein_coding	chr5	112930087	112930092	112930087	112930092	+	1	0	AGO1-4	1	0	0	0	0	0	0	4
MIMAT0003215	hsa-miR-552-3p	ENSG00000047188	YTHDC2	protein_coding	chr5	112930667	112930672	112930667	112930672	+	1	0	AGO1-4	1	0	0	0	0	0	0	3
MIMAT0003218	hsa-miR-92b-3p	ENSG00000047188	YTHDC2	protein_coding	chr5	112929785	112929790	112929770	112929791	+	6	0	AGO1-4,AGO2	1	0	0	0	1	0	0	4
MIMAT0003241	hsa-miR-576-5p	ENSG00000047188	YTHDC2	protein_coding	chr5	112929297	112929302	112929275	112929303	+	3	0	AGO1,AGO2	1	0	0	1	0	0	0	7
MIMAT0003241	hsa-miR-576-5p	ENSG00000047188	YTHDC2	protein_coding	chr5	112929559	112929564	112929537	112929565	+	1	5	AGO2	1	0	0	1	0	0	0	7
MIMAT0003241	hsa-miR-576-5p	ENSG00000047188	YTHDC2	protein_coding	chr5	112929565	112929593	112929565	112929593	+	1	2	AGO2	0	0	0	1	0	0	0	7
MIMAT0003241	hsa-miR-576-5p	ENSG00000047188	YTHDC2	protein_coding	chr5	112930595	112930600	112930573	112930601	+	1	0	AGO1-4	1	0	0	1	0	0	0	7
MIMAT0003242	hsa-miR-577	ENSG00000047188	YTHDC2	protein_coding	chr5	112930290	112930295	112930290	112930295	+	3	0	AGO1,AGO2	1	0	0	0	0	0	0	2
MIMAT0003244	hsa-miR-579-3p	ENSG00000047188	YTHDC2	protein_coding	chr5	112930362	112930367	112930340	112930368	+	1	0	AGO1-4	1	0	1	1	0	0	0	4
MIMAT0003244	hsa-miR-579-3p	ENSG00000047188	YTHDC2	protein_coding	chr5	112930873	112930876	112930849	112930901	+	4	0	AGO2	1	0	1	2	0	0	0	4
MIMAT0003244	hsa-miR-579-3p	ENSG00000047188	YTHDC2	protein_coding	chr5	112930895	112930900	112930895	112930900	+	3	0	AGO2	1	0	1	0	0	0	0	4
MIMAT0003244	hsa-miR-579-3p	ENSG00000047188	YTHDC2	protein_coding	chr5	112930965	112930970	112930943	112930971	+	2	0	AGO2	1	0	1	1	0	1	0	4
MIMAT0003245	hsa-miR-580-3p	ENSG00000047188	YTHDC2	protein_coding	chr5	112926799	112926827	112926799	112926827	+	1	0	AGO2	0	0	0	1	0	0	0	3
MIMAT0003245	hsa-miR-580-3p	ENSG00000047188	YTHDC2	protein_coding	chr5	112930067	112930073	112930046	112930074	+	1	1	AGO1-4	1	0	0	1	0	0	0	3
MIMAT0003245	hsa-miR-580-3p	ENSG00000047188	YTHDC2	protein_coding	chr5	112930416	112930421	112930394	112930422	+	1	0	AGO1-4	1	0	0	1	0	0	0	3
MIMAT0003247	hsa-miR-582-5p	ENSG00000047188	YTHDC2	protein_coding	chr5	112930700	112930705	112930700	112930705	+	2	0	AGO1-4,AGO2	1	0	0	0	0	0	0	2
MIMAT0003301	hsa-miR-33b-5p	ENSG00000047188	YTHDC2	protein_coding	chr5	112929223	112929228	112929201	112929229	+	1	0	AGO1-4	1	0	1	1	0	0	0	9
MIMAT0003301	hsa-miR-33b-5p	ENSG00000047188	YTHDC2	protein_coding	chr5	112929501	112929506	112929479	112929507	+	1	0	AGO2	1	0	1	1	0	0	0	9
MIMAT0003301	hsa-miR-33b-5p	ENSG00000047188	YTHDC2	protein_coding	chr5	112929783	112929788	112929761	112929789	+	6	0	AGO1-4,AGO2	1	0	1	1	1	0	0	9
MIMAT0003311	hsa-miR-641	ENSG00000047188	YTHDC2	protein_coding	chr5	112917282	112917310	112917282	112917310	+	2	0	AGO1-4	0	0	0	1	0	0	0	4
MIMAT0003311	hsa-miR-641	ENSG00000047188	YTHDC2	protein_coding	chr5	112930373	112930379	112930352	112930380	+	1	0	AGO1-4	1	0	0	1	0	0	0	4
MIMAT0003321	hsa-miR-651-5p	ENSG00000047188	YTHDC2	protein_coding	chr5	112929852	112929857	112929852	112929857	+	2	0	AGO1-4	1	0	0	0	0	0	0	2
MIMAT0003331	hsa-miR-655-3p	ENSG00000047188	YTHDC2	protein_coding	chr5	112930708	112930714	112930708	112930714	+	3	0	AGO1-4,AGO2	1	0	0	0	0	1	0	5
MIMAT0003338	hsa-miR-660-5p	ENSG00000047188	YTHDC2	protein_coding	chr5	112930876	112930881	112930876	112930881	+	1	0	AGO2	1	0	1	0	0	0	0	4
MIMAT0003879	hsa-miR-758-3p	ENSG00000047188	YTHDC2	protein_coding	chr5	112930788	112930793	112930788	112930793	+	1	0	AGO2	1	0	0	0	0	0	0	4
MIMAT0003885	hsa-miR-454-3p	ENSG00000047188	YTHDC2	protein_coding	chr5	112929225	112929230	112929225	112929230	+	1	0	AGO1-4	1	0	0	0	0	0	0	5
MIMAT0004185	hsa-miR-802	ENSG00000047188	YTHDC2	protein_coding	chr5	112930381	112930386	112930381	112930386	+	1	0	AGO1-4	1	0	0	0	0	0	0	2
MIMAT0004502	hsa-miR-28-3p	ENSG00000047188	YTHDC2	protein_coding	chr5	112930626	112930631	112930626	112930631	+	1	0	AGO1-4	1	0	0	0	0	0	0	6
MIMAT0004548	hsa-miR-129-1-3p	ENSG00000047188	YTHDC2	protein_coding	chr5	112929705	112929711	112929684	112929712	+	2	0	AGO2	0	0	1	1	0	0	1	5
MIMAT0004605	hsa-miR-129-2-3p	ENSG00000047188	YTHDC2	protein_coding	chr5	112929705	112929711	112929684	112929712	+	2	0	AGO2	1	0	1	1	0	0	1	5
MIMAT0004675	hsa-miR-219a-2-3p	ENSG00000047188	YTHDC2	protein_coding	chr5	112930123	112930130	112930103	112930131	+	1	0	AGO1-4	1	0	0	1	0	0	0	2
MIMAT0004683	hsa-miR-362-3p	ENSG00000047188	YTHDC2	protein_coding	chr5	112929255	112929258	112929238	112929260	+	1	0	AGO1	2	0	2	0	1	0	0	4
MIMAT0004683	hsa-miR-362-3p	ENSG00000047188	YTHDC2	protein_coding	chr5	112929692	112929697	112929692	112929697	+	1	0	AGO2	1	0	1	0	0	0	0	4
MIMAT0004687	hsa-miR-371a-5p	ENSG00000047188	YTHDC2	protein_coding	chr5	112930505	112930510	112930492	112930511	+	1	0	AGO1-4	1	0	0	0	1	0	0	3
MIMAT0004688	hsa-miR-374a-3p	ENSG00000047188	YTHDC2	protein_coding	chr5	112930749	112930755	112930749	112930755	+	3	0	AGO1-4,AGO2	0	0	0	0	0	1	0	6
MIMAT0004692	hsa-miR-340-5p	ENSG00000047188	YTHDC2	protein_coding	chr5	112871437	112871465	112871437	112871465	+	2	0	AGO2	0	0	0	1	0	0	0	1
MIMAT0004692	hsa-miR-340-5p	ENSG00000047188	YTHDC2	protein_coding	chr5	112891936	112891957	112891936	112891957	+	1	0	AGO2	0	0	0	0	1	0	0	1
MIMAT0004692	hsa-miR-340-5p	ENSG00000047188	YTHDC2	protein_coding	chr5	112929210	112929215	112929188	112929216	+	1	0	AGO1-4	1	0	0	1	0	0	0	1
MIMAT0004692	hsa-miR-340-5p	ENSG00000047188	YTHDC2	protein_coding	chr5	112929343	112929348	112929321	112929349	+	2	1	AGO2	1	0	0	1	0	0	0	1
MIMAT0004692	hsa-miR-340-5p	ENSG00000047188	YTHDC2	protein_coding	chr5	112930310	112930315	112930288	112930316	+	4	0	AGO1,AGO1-4,AGO2	1	0	0	1	1	0	0	1
MIMAT0004692	hsa-miR-340-5p	ENSG00000047188	YTHDC2	protein_coding	chr5	112930497	112930504	112930497	112930504	+	1	0	AGO1-4	1	0	0	0	0	0	0	1
MIMAT0004763	hsa-miR-488-3p	ENSG00000047188	YTHDC2	protein_coding	chr5	112929233	112929238	112929233	112929238	+	2	0	AGO1,AGO1-4	1	0	0	0	0	0	0	3
MIMAT0004774	hsa-miR-501-3p	ENSG00000047188	YTHDC2	protein_coding	chr5	112930584	112930590	112930563	112930591	+	1	0	AGO1-4	1	0	1	1	0	0	0	6
MIMAT0004775	hsa-miR-502-3p	ENSG00000047188	YTHDC2	protein_coding	chr5	112930584	112930590	112930563	112930591	+	1	0	AGO1-4	1	0	1	1	0	0	0	4
MIMAT0004808	hsa-miR-625-3p	ENSG00000047188	YTHDC2	protein_coding	chr5	112929345	112929350	112929345	112929350	+	2	0	AGO2	0	0	1	0	0	0	0	5
MIMAT0004808	hsa-miR-625-3p	ENSG00000047188	YTHDC2	protein_coding	chr5	112930578	112930583	112930578	112930583	+	1	0	AGO1-4	0	0	1	0	0	0	0	5
MIMAT0004808	hsa-miR-625-3p	ENSG00000047188	YTHDC2	protein_coding	chr5	112930619	112930625	112930619	112930625	+	1	0	AGO1-4	0	0	1	0	0	0	0	5
MIMAT0004814	hsa-miR-654-3p	ENSG00000047188	YTHDC2	protein_coding	chr5	112930661	112930666	112930661	112930666	+	1	0	AGO1-4	1	0	0	0	0	0	0	4
MIMAT0004911	hsa-miR-874-3p	ENSG00000047188	YTHDC2	protein_coding	chr5	112929804	112929809	112929789	112929810	+	4	0	AGO1-4,AGO2	1	0	0	0	1	0	0	2
MIMAT0004924	hsa-miR-876-5p	ENSG00000047188	YTHDC2	protein_coding	chr5	112930244	112930249	112930244	112930249	+	1	0	AGO1	1	0	0	0	0	0	0	1
MIMAT0004926	hsa-miR-708-5p	ENSG00000047188	YTHDC2	protein_coding	chr5	112929927	112929932	112929927	112929932	+	2	0	AGO1-4	1	0	0	0	0	0	0	10
MIMAT0004945	hsa-miR-744-5p	ENSG00000047188	YTHDC2	protein_coding	chr5	112929923	112929928	112929923	112929928	+	2	0	AGO1-4	1	0	0	0	0	0	0	3
MIMAT0004953	hsa-miR-873-5p	ENSG00000047188	YTHDC2	protein_coding	chr5	112929817	112929822	112929817	112929822	+	2	0	AGO1-4	1	0	0	0	0	0	0	2
MIMAT0004953	hsa-miR-873-5p	ENSG00000047188	YTHDC2	protein_coding	chr5	112929933	112929938	112929933	112929938	+	2	0	AGO1-4	1	0	0	0	0	0	0	2
MIMAT0004954	hsa-miR-543	ENSG00000047188	YTHDC2	protein_coding	chr5	112930792	112930797	112930792	112930797	+	1	0	AGO2	1	0	0	0	0	0	0	7
MIMAT0004955	hsa-miR-374b-5p	ENSG00000047188	YTHDC2	protein_coding	chr5	112929352	112929357	112929330	112929371	+	2	1	AGO2	1	0	1	2	0	0	0	6
MIMAT0004955	hsa-miR-374b-5p	ENSG00000047188	YTHDC2	protein_coding	chr5	112929365	112929370	112929365	112929370	+	1	0	AGO2	1	0	1	0	0	0	0	6
MIMAT0004955	hsa-miR-374b-5p	ENSG00000047188	YTHDC2	protein_coding	chr5	112930574	112930579	112930552	112930580	+	1	0	AGO1-4	1	0	1	1	0	0	0	6
MIMAT0004955	hsa-miR-374b-5p	ENSG00000047188	YTHDC2	protein_coding	chr5	112930690	112930695	112930668	112930696	+	2	0	AGO1-4,AGO2	1	0	1	1	0	0	0	6
MIMAT0004958	hsa-miR-301b-3p	ENSG00000047188	YTHDC2	protein_coding	chr5	112929225	112929230	112929225	112929230	+	1	0	AGO1-4	1	0	0	0	0	0	0	7
MIMAT0005789	hsa-miR-513c-5p	ENSG00000047188	YTHDC2	protein_coding	chr5	112862372	112862400	112862372	112862400	+	2	0	AGO1-4,AGO2	0	0	0	1	0	0	0	2
MIMAT0005789	hsa-miR-513c-5p	ENSG00000047188	YTHDC2	protein_coding	chr5	112926782	112926810	112926782	112926810	+	1	0	AGO2	0	0	0	1	0	0	0	2
MIMAT0005789	hsa-miR-513c-5p	ENSG00000047188	YTHDC2	protein_coding	chr5	112929732	112929738	112929711	112929739	+	3	0	AGO1-4,AGO2	1	0	1	1	0	0	0	2
MIMAT0005789	hsa-miR-513c-5p	ENSG00000047188	YTHDC2	protein_coding	chr5	112930506	112930511	112930484	112930512	+	1	0	AGO1-4	1	0	1	1	0	0	0	2
MIMAT0005792	hsa-miR-320b	ENSG00000047188	YTHDC2	protein_coding	chr5	112930636	112930641	112930636	112930641	+	1	0	AGO1-4	1	0	0	0	0	0	0	5
MIMAT0005793	hsa-miR-320c	ENSG00000047188	YTHDC2	protein_coding	chr5	112930636	112930641	112930636	112930641	+	1	0	AGO1-4	1	0	0	0	0	0	0	1
MIMAT0005795	hsa-miR-1323	ENSG00000047188	YTHDC2	protein_coding	chr5	112862419	112862447	112862419	112862447	+	3	0	AGO1-4,AGO2	0	0	0	1	0	0	0	2
MIMAT0005795	hsa-miR-1323	ENSG00000047188	YTHDC2	protein_coding	chr5	112930003	112930008	112929981	112930009	+	1	0	AGO1-4	1	0	1	1	0	0	0	2
MIMAT0005796	hsa-miR-1271-5p	ENSG00000047188	YTHDC2	protein_coding	chr5	112930256	112930262	112930243	112930263	+	1	0	AGO1	1	0	1	0	1	0	0	5
MIMAT0005800	hsa-miR-1298-5p	ENSG00000047188	YTHDC2	protein_coding	chr5	112917147	112917175	112917147	112917175	+	1	0	AGO1-4	0	0	0	1	0	0	0	1
MIMAT0005800	hsa-miR-1298-5p	ENSG00000047188	YTHDC2	protein_coding	chr5	112929360	112929365	112929338	112929386	+	2	1	AGO2	1	0	0	2	0	0	0	1
MIMAT0005877	hsa-miR-1286	ENSG00000047188	YTHDC2	protein_coding	chr5	112929934	112929939	112929934	112929939	+	2	0	AGO1-4	1	0	0	0	0	0	0	2
MIMAT0005886	hsa-miR-1297	ENSG00000047188	YTHDC2	protein_coding	chr5	112929731	112929736	112929731	112929736	+	2	0	AGO1-4,AGO2	1	0	1	0	0	0	0	1
MIMAT0005886	hsa-miR-1297	ENSG00000047188	YTHDC2	protein_coding	chr5	112930015	112930020	112930015	112930020	+	1	0	AGO1-4	1	0	1	0	0	0	0	1
MIMAT0005886	hsa-miR-1297	ENSG00000047188	YTHDC2	protein_coding	chr5	112930906	112930911	112930896	112930912	+	5	0	AGO2	1	0	1	0	1	0	0	1
MIMAT0005919	hsa-miR-548o-3p	ENSG00000047188	YTHDC2	protein_coding	chr5	112862419	112862447	112862419	112862447	+	3	0	AGO1-4,AGO2	0	0	0	1	0	0	0	3
MIMAT0005919	hsa-miR-548o-3p	ENSG00000047188	YTHDC2	protein_coding	chr5	112930003	112930008	112929981	112930009	+	1	0	AGO1-4	1	0	0	1	0	0	0	3
MIMAT0005930	hsa-miR-1276	ENSG00000047188	YTHDC2	protein_coding	chr5	112929889	112929894	112929889	112929894	+	2	0	AGO1-4	1	0	0	0	0	0	0	2
MIMAT0005930	hsa-miR-1276	ENSG00000047188	YTHDC2	protein_coding	chr5	112930716	112930723	112930716	112930723	+	3	0	AGO1-4,AGO2	1	0	0	0	0	0	0	2
MIMAT0005931	hsa-miR-302e	ENSG00000047188	YTHDC2	protein_coding	chr5	112930412	112930417	112930412	112930417	+	1	0	AGO1-4	1	0	0	0	0	0	0	0
MIMAT0005944	hsa-miR-1252-5p	ENSG00000047188	YTHDC2	protein_coding	chr5	112929953	112929958	112929953	112929958	+	1	0	AGO1-4	1	0	0	0	0	0	0	1
MIMAT0005952	hsa-miR-1321	ENSG00000047188	YTHDC2	protein_coding	chr5	112929896	112929901	112929885	112929914	+	2	0	AGO1-4	1	2	1	0	0	0	0	1
MIMAT0005952	hsa-miR-1321	ENSG00000047188	YTHDC2	protein_coding	chr5	112929907	112929913	112929907	112929913	+	2	0	AGO1-4	1	0	1	0	0	0	0	1
MIMAT0005952	hsa-miR-1321	ENSG00000047188	YTHDC2	protein_coding	chr5	112929947	112929949	112929935	112929954	+	2	0	AGO1-4	2	1	2	0	0	0	0	1
MIMAT0006764	hsa-miR-320d	ENSG00000047188	YTHDC2	protein_coding	chr5	112930636	112930641	112930636	112930641	+	1	0	AGO1-4	1	0	0	0	0	0	0	6
MIMAT0009198	hsa-miR-224-3p	ENSG00000047188	YTHDC2	protein_coding	chr5	112927796	112927824	112927796	112927824	+	5	1	AGO1,AGO1-4,AGO2	0	0	0	1	0	0	0	4
MIMAT0009198	hsa-miR-224-3p	ENSG00000047188	YTHDC2	protein_coding	chr5	112929553	112929559	112929532	112929560	+	1	5	AGO2	0	0	1	1	0	0	0	4
MIMAT0009198	hsa-miR-224-3p	ENSG00000047188	YTHDC2	protein_coding	chr5	112929722	112929727	112929700	112929728	+	3	0	AGO2	0	0	1	1	0	0	0	4
MIMAT0009198	hsa-miR-224-3p	ENSG00000047188	YTHDC2	protein_coding	chr5	112930144	112930149	112930122	112930150	+	1	0	AGO1-4	0	0	1	1	0	0	0	4
MIMAT0014983	hsa-miR-3121-3p	ENSG00000047188	YTHDC2	protein_coding	chr5	112929185	112929213	112929185	112929213	+	1	0	AGO1-4	0	0	0	1	0	0	0	0
MIMAT0014983	hsa-miR-3121-3p	ENSG00000047188	YTHDC2	protein_coding	chr5	112930660	112930688	112930660	112930688	+	2	0	AGO1-4,AGO2	0	0	0	1	0	0	0	0
MIMAT0014989	hsa-miR-3126-5p	ENSG00000047188	YTHDC2	protein_coding	chr5	112929897	112929902	112929897	112929902	+	2	0	AGO1-4	0	0	1	0	0	0	0	0
MIMAT0014989	hsa-miR-3126-5p	ENSG00000047188	YTHDC2	protein_coding	chr5	112929949	112929950	112929930	112929954	+	2	0	AGO1-4	0	1	2	0	0	0	0	0
MIMAT0014989	hsa-miR-3126-5p	ENSG00000047188	YTHDC2	protein_coding	chr5	112929957	112929962	112929957	112929962	+	1	0	AGO1-4	0	0	1	0	0	0	0	0
MIMAT0015011	hsa-miR-3142	ENSG00000047188	YTHDC2	protein_coding	chr5	112917275	112917303	112917275	112917303	+	2	0	AGO1-4	0	0	0	1	0	0	0	1
MIMAT0015011	hsa-miR-3142	ENSG00000047188	YTHDC2	protein_coding	chr5	112929503	112929531	112929503	112929531	+	1	0	AGO2	0	0	0	1	0	0	0	1
MIMAT0015037	hsa-miR-3163	ENSG00000047188	YTHDC2	protein_coding	chr5	112929320	112929348	112929320	112929348	+	2	1	AGO2	0	0	0	1	0	0	0	3
MIMAT0015037	hsa-miR-3163	ENSG00000047188	YTHDC2	protein_coding	chr5	112929824	112929852	112929824	112929852	+	2	0	AGO1-4	0	0	0	1	0	0	0	3
MIMAT0015037	hsa-miR-3163	ENSG00000047188	YTHDC2	protein_coding	chr5	112930476	112930504	112930476	112930504	+	1	0	AGO1-4	0	0	0	1	0	0	0	3
MIMAT0015087	hsa-miR-514b-5p	ENSG00000047188	YTHDC2	protein_coding	chr5	112862372	112862400	112862372	112862400	+	2	0	AGO1-4,AGO2	0	0	0	1	0	0	0	1
MIMAT0015087	hsa-miR-514b-5p	ENSG00000047188	YTHDC2	protein_coding	chr5	112926782	112926810	112926782	112926810	+	1	0	AGO2	0	0	0	1	0	0	0	1
MIMAT0015087	hsa-miR-514b-5p	ENSG00000047188	YTHDC2	protein_coding	chr5	112929732	112929738	112929711	112929739	+	3	0	AGO1-4,AGO2	0	0	1	1	0	0	0	1
MIMAT0015087	hsa-miR-514b-5p	ENSG00000047188	YTHDC2	protein_coding	chr5	112930506	112930511	112930484	112930512	+	1	0	AGO1-4	0	0	1	1	0	0	0	1
MIMAT0016894	hsa-miR-4262	ENSG00000047188	YTHDC2	protein_coding	chr5	112930909	112930916	112930888	112930916	+	5	0	AGO2	0	0	0	1	0	0	1	0
MIMAT0017392	hsa-miR-3200-5p	ENSG00000047188	YTHDC2	protein_coding	chr5	112929824	112929829	112929824	112929829	+	2	0	AGO1-4	0	0	1	0	0	0	0	1
MIMAT0017392	hsa-miR-3200-5p	ENSG00000047188	YTHDC2	protein_coding	chr5	112930181	112930186	112930181	112930186	+	1	0	AGO1-4	0	0	1	0	0	0	0	1
MIMAT0017997	hsa-miR-3617-5p	ENSG00000047188	YTHDC2	protein_coding	chr5	112917282	112917310	112917282	112917310	+	2	0	AGO1-4	0	0	0	1	0	0	0	3
MIMAT0017997	hsa-miR-3617-5p	ENSG00000047188	YTHDC2	protein_coding	chr5	112930352	112930380	112930352	112930380	+	1	0	AGO1-4	0	0	0	1	0	0	0	3
MIMAT0018194	hsa-miR-3150b-3p	ENSG00000047188	YTHDC2	protein_coding	chr5	112929903	112929922	112929903	112929922	+	2	0	AGO1-4	0	1	0	0	0	0	0	10
MIMAT0018443	hsa-miR-374c-5p	ENSG00000047188	YTHDC2	protein_coding	chr5	112930708	112930714	112930708	112930714	+	3	0	AGO1-4,AGO2	0	0	0	0	0	1	0	5
MIMAT0018992	hsa-miR-4465	ENSG00000047188	YTHDC2	protein_coding	chr5	112929731	112929736	112929709	112929737	+	3	0	AGO1-4,AGO2	0	0	1	1	0	0	0	2
MIMAT0018992	hsa-miR-4465	ENSG00000047188	YTHDC2	protein_coding	chr5	112930015	112930020	112929993	112930021	+	1	0	AGO1-4	0	0	1	1	0	0	0	2
MIMAT0018992	hsa-miR-4465	ENSG00000047188	YTHDC2	protein_coding	chr5	112930906	112930911	112930884	112930912	+	5	0	AGO2	0	0	1	1	0	0	0	2
MIMAT0019704	hsa-miR-4644	ENSG00000047188	YTHDC2	protein_coding	chr5	112929904	112929925	112929904	112929925	+	2	0	AGO1-4	0	1	0	0	0	0	0	2
MIMAT0019729	hsa-miR-4661-5p	ENSG00000047188	YTHDC2	protein_coding	chr5	112891791	112891812	112891791	112891812	+	1	1	AGO2	0	1	0	0	0	0	0	4
MIMAT0019868	hsa-miR-4739	ENSG00000047188	YTHDC2	protein_coding	chr5	112929895	112929901	112929874	112929914	+	2	0	AGO1-4	0	1	1	2	0	0	0	0
MIMAT0019868	hsa-miR-4739	ENSG00000047188	YTHDC2	protein_coding	chr5	112929907	112929913	112929907	112929913	+	2	0	AGO1-4	0	0	1	0	0	0	0	0
MIMAT0019868	hsa-miR-4739	ENSG00000047188	YTHDC2	protein_coding	chr5	112929947	112929949	112929926	112929954	+	2	0	AGO1-4	0	0	2	1	0	0	0	0
MIMAT0019899	hsa-miR-4756-5p	ENSG00000047188	YTHDC2	protein_coding	chr5	112929895	112929901	112929895	112929901	+	2	0	AGO1-4	0	0	1	0	0	0	0	1
MIMAT0019899	hsa-miR-4756-5p	ENSG00000047188	YTHDC2	protein_coding	chr5	112929907	112929913	112929907	112929913	+	2	0	AGO1-4	0	0	1	0	0	0	0	1
MIMAT0019899	hsa-miR-4756-5p	ENSG00000047188	YTHDC2	protein_coding	chr5	112929947	112929949	112929944	112929953	+	1	0	AGO1-4	0	0	2	0	0	0	0	1
MIMAT0019917	hsa-miR-4766-5p	ENSG00000047188	YTHDC2	protein_coding	chr5	112930152	112930157	112930152	112930157	+	1	1	AGO1-4	0	0	1	0	0	0	0	5
MIMAT0019917	hsa-miR-4766-5p	ENSG00000047188	YTHDC2	protein_coding	chr5	112930179	112930184	112930179	112930184	+	1	0	AGO1-4	0	0	1	0	0	0	0	5
MIMAT0019924	hsa-miR-4770	ENSG00000047188	YTHDC2	protein_coding	chr5	112929967	112929972	112929967	112929972	+	1	0	AGO1-4	0	0	1	0	0	0	0	0
MIMAT0019924	hsa-miR-4770	ENSG00000047188	YTHDC2	protein_coding	chr5	112930280	112930285	112930280	112930285	+	3	0	AGO1,AGO2	0	0	1	0	0	0	0	0
MIMAT0019950	hsa-miR-1245b-5p	ENSG00000047188	YTHDC2	protein_coding	chr5	112917275	112917303	112917275	112917303	+	2	0	AGO1-4	0	0	0	1	0	0	0	0
MIMAT0019950	hsa-miR-1245b-5p	ENSG00000047188	YTHDC2	protein_coding	chr5	112929503	112929531	112929503	112929531	+	1	0	AGO2	0	0	0	1	0	0	0	0
MIMAT0020541	hsa-miR-5047	ENSG00000047188	YTHDC2	protein_coding	chr5	112917120	112917139	112917120	112917139	+	1	0	AGO1-4	0	1	0	0	0	0	0	1
MIMAT0022270	hsa-miR-5579-3p	ENSG00000047188	YTHDC2	protein_coding	chr5	112891790	112891810	112891790	112891810	+	1	1	AGO2	0	1	0	0	0	0	0	1
MIMAT0022272	hsa-miR-664b-3p	ENSG00000047188	YTHDC2	protein_coding	chr5	112930362	112930367	112930340	112930368	+	1	0	AGO1-4	0	0	1	1	0	0	0	5
MIMAT0022272	hsa-miR-664b-3p	ENSG00000047188	YTHDC2	protein_coding	chr5	112930873	112930876	112930871	112930901	+	4	0	AGO2	0	0	1	1	0	1	0	5
MIMAT0022272	hsa-miR-664b-3p	ENSG00000047188	YTHDC2	protein_coding	chr5	112930895	112930900	112930895	112930900	+	3	0	AGO2	0	0	1	0	0	0	0	5
MIMAT0022272	hsa-miR-664b-3p	ENSG00000047188	YTHDC2	protein_coding	chr5	112930965	112930970	112930943	112930971	+	2	0	AGO2	0	0	1	1	0	1	0	5
MIMAT0022478	hsa-miR-5687	ENSG00000047188	YTHDC2	protein_coding	chr5	112930624	112930629	112930602	112930630	+	1	0	AGO1-4	0	0	1	1	0	0	0	0
MIMAT0022478	hsa-miR-5687	ENSG00000047188	YTHDC2	protein_coding	chr5	112930795	112930800	112930773	112930801	+	2	0	AGO2	0	0	1	1	0	0	0	0
MIMAT0022479	hsa-miR-5688	ENSG00000047188	YTHDC2	protein_coding	chr5	112889668	112889696	112889668	112889696	+	1	0	AGO2	0	0	0	1	0	0	0	0
MIMAT0022479	hsa-miR-5688	ENSG00000047188	YTHDC2	protein_coding	chr5	112929978	112930006	112929978	112930006	+	1	0	AGO1-4	0	0	0	1	0	0	0	0
MIMAT0022479	hsa-miR-5688	ENSG00000047188	YTHDC2	protein_coding	chr5	112930880	112930886	112930859	112930887	+	1	0	AGO2	0	0	0	1	0	0	1	0
MIMAT0022483	hsa-miR-5691	ENSG00000047188	YTHDC2	protein_coding	chr5	112917197	112917225	112917197	112917225	+	3	0	AGO1-4,AGO2	0	0	0	1	0	0	0	3
MIMAT0022483	hsa-miR-5691	ENSG00000047188	YTHDC2	protein_coding	chr5	112930348	112930353	112930326	112930354	+	1	0	AGO1-4	0	0	1	1	0	0	0	3
MIMAT0022483	hsa-miR-5691	ENSG00000047188	YTHDC2	protein_coding	chr5	112930731	112930736	112930709	112930737	+	3	0	AGO1-4,AGO2	0	0	1	1	0	0	0	3
MIMAT0022697	hsa-miR-382-3p	ENSG00000047188	YTHDC2	protein_coding	chr5	112929339	112929367	112929339	112929367	+	2	0	AGO2	0	0	0	1	0	0	0	3
MIMAT0022697	hsa-miR-382-3p	ENSG00000047188	YTHDC2	protein_coding	chr5	112930850	112930878	112930850	112930878	+	1	0	AGO2	0	0	0	1	0	0	0	3
MIMAT0022701	hsa-miR-506-5p	ENSG00000047188	YTHDC2	protein_coding	chr5	112929220	112929225	112929198	112929226	+	1	0	AGO1-4	0	0	1	1	0	0	0	0
MIMAT0022701	hsa-miR-506-5p	ENSG00000047188	YTHDC2	protein_coding	chr5	112929507	112929535	112929507	112929535	+	1	0	AGO2	0	0	0	1	0	0	0	0
MIMAT0022701	hsa-miR-506-5p	ENSG00000047188	YTHDC2	protein_coding	chr5	112929796	112929801	112929774	112929802	+	6	0	AGO1-4,AGO2	0	0	1	1	0	0	0	0
MIMAT0022714	hsa-miR-766-5p	ENSG00000047188	YTHDC2	protein_coding	chr5	112929893	112929899	112929893	112929899	+	2	0	AGO1-4	0	0	1	0	0	0	0	2
MIMAT0022714	hsa-miR-766-5p	ENSG00000047188	YTHDC2	protein_coding	chr5	112929905	112929911	112929905	112929911	+	2	0	AGO1-4	0	0	1	0	0	0	0	2
MIMAT0022714	hsa-miR-766-5p	ENSG00000047188	YTHDC2	protein_coding	chr5	112929913	112929919	112929913	112929919	+	2	0	AGO1-4	0	0	1	0	0	0	0	2
MIMAT0023713	hsa-miR-6088	ENSG00000047188	YTHDC2	protein_coding	chr5	112929967	112929972	112929967	112929972	+	1	0	AGO1-4	0	0	1	0	0	0	0	0
MIMAT0023713	hsa-miR-6088	ENSG00000047188	YTHDC2	protein_coding	chr5	112930280	112930285	112930280	112930285	+	3	0	AGO1,AGO2	0	0	1	0	0	0	0	0
MIMAT0025857	hsa-miR-892c-5p	ENSG00000047188	YTHDC2	protein_coding	chr5	112929220	112929225	112929220	112929225	+	1	0	AGO1-4	0	0	1	0	0	0	0	2
MIMAT0025857	hsa-miR-892c-5p	ENSG00000047188	YTHDC2	protein_coding	chr5	112929795	112929801	112929795	112929801	+	4	0	AGO1-4,AGO2	0	0	1	0	0	0	0	2
