# Supplementary material for: Network analysis of miRNA targeting m6A-related genes in patients with esophageal cancer
Source: PeerJ. 2021 Jul 29;9:e11893. doi: 10.7717/peerj.11893 (PMC8325912; doi:10.7717/peerj.11893)
Supplement: Supplemental Information 1 [file peerj-09-11893-s001.zip › Supplemental Materials/6.Starbase predicts upstream miRNAs/Upstream miRNAs of YTHDF1.xls]

#please cite:
#Zhou KR, Liu S, Cai L, Bin L, et al. ENCORI: The Encyclopedia of RNA Interactomes.
#2.Li JH, et al.starBase v2.0: decoding miRNA-ceRNA, miRNA-ncRNA and protein-RNA interaction networks from large-scale CLIP-Seq data , Nucleic Acids Res. 2014 Jan;42:D92-7.
miRNAid	miRNAname	geneID	geneName	geneType	chromosome	narrowStart	narrowEnd	broadStart	broadEnd	strand	clipExpNum	degraExpNum	RBP	PITA	RNA22	miRmap	microT	miRanda	PicTar	TargetScan	pancancerNum
MIMAT0000068	hsa-miR-15a-5p	ENSG00000149658	YTHDF1	protein_coding	chr20	61827198	61827204	61827197	61827219	-	14	0	AGO1-4,AGO2	1	0	1	0	1	0	0	1
MIMAT0000069	hsa-miR-16-5p	ENSG00000149658	YTHDF1	protein_coding	chr20	61827198	61827204	61827197	61827219	-	14	0	AGO1-4,AGO2	1	0	1	0	1	0	0	3
MIMAT0000070	hsa-miR-17-5p	ENSG00000149658	YTHDF1	protein_coding	chr20	61827491	61827496	61827491	61827496	-	5	0	AGO1-4,AGO2	1	0	0	0	0	0	0	1
MIMAT0000072	hsa-miR-18a-5p	ENSG00000149658	YTHDF1	protein_coding	chr20	61827298	61827303	61827298	61827303	-	17	0	AGO1,AGO1-4,AGO2	1	0	0	0	0	0	0	2
MIMAT0000073	hsa-miR-19a-3p	ENSG00000149658	YTHDF1	protein_coding	chr20	61827320	61827326	61827319	61827347	-	25	0	AGO1,AGO1-4,AGO2	1	0	0	1	1	0	0	2
MIMAT0000074	hsa-miR-19b-3p	ENSG00000149658	YTHDF1	protein_coding	chr20	61827320	61827326	61827319	61827347	-	25	0	AGO1,AGO1-4,AGO2	1	0	0	1	1	0	0	2
MIMAT0000075	hsa-miR-20a-5p	ENSG00000149658	YTHDF1	protein_coding	chr20	61827491	61827496	61827491	61827496	-	5	0	AGO1-4,AGO2	1	0	0	0	0	0	0	0
MIMAT0000078	hsa-miR-23a-3p	ENSG00000149658	YTHDF1	protein_coding	chr20	61827810	61827816	61827809	61827833	-	20	0	AGO1,AGO1-4,AGO2	1	0	1	0	1	0	0	8
MIMAT0000084	hsa-miR-27a-3p	ENSG00000149658	YTHDF1	protein_coding	chr20	61827731	61827736	61827731	61827736	-	7	0	AGO1-4,AGO2	1	0	0	0	0	0	0	5
MIMAT0000086	hsa-miR-29a-3p	ENSG00000149658	YTHDF1	protein_coding	chr20	61827361	61827366	61827361	61827366	-	13	0	AGO1-4,AGO2	1	0	0	0	0	0	0	10
MIMAT0000093	hsa-miR-93-5p	ENSG00000149658	YTHDF1	protein_coding	chr20	61827491	61827496	61827491	61827496	-	5	0	AGO1-4,AGO2	1	0	0	0	0	0	0	0
MIMAT0000094	hsa-miR-95-3p	ENSG00000149658	YTHDF1	protein_coding	chr20	61827079	61827085	61827079	61827085	-	4	1	AGO1,AGO1-4	1	0	1	0	0	0	0	1
MIMAT0000094	hsa-miR-95-3p	ENSG00000149658	YTHDF1	protein_coding	chr20	61827929	61827934	61827929	61827934	-	27	0	AGO1,AGO1-4,AGO2,AGO3,AGO4	1	0	1	0	0	0	0	1
MIMAT0000100	hsa-miR-29b-3p	ENSG00000149658	YTHDF1	protein_coding	chr20	61827361	61827366	61827361	61827366	-	13	0	AGO1-4,AGO2	1	0	0	0	0	0	0	7
MIMAT0000101	hsa-miR-103a-3p	ENSG00000149658	YTHDF1	protein_coding	chr20	61827199	61827205	61827198	61827220	-	15	0	AGO1-4,AGO2	1	0	1	0	1	0	0	2
MIMAT0000102	hsa-miR-105-5p	ENSG00000149658	YTHDF1	protein_coding	chr20	61827543	61827548	61827543	61827548	-	7	0	AGO1,AGO1-4,AGO2	1	0	1	0	0	0	0	1
MIMAT0000102	hsa-miR-105-5p	ENSG00000149658	YTHDF1	protein_coding	chr20	61827742	61827747	61827742	61827747	-	7	0	AGO1-4,AGO2	1	0	1	0	0	0	0	1
MIMAT0000103	hsa-miR-106a-5p	ENSG00000149658	YTHDF1	protein_coding	chr20	61827491	61827496	61827491	61827496	-	5	0	AGO1-4,AGO2	1	0	0	0	0	0	0	1
MIMAT0000104	hsa-miR-107	ENSG00000149658	YTHDF1	protein_coding	chr20	61827199	61827205	61827198	61827220	-	15	0	AGO1-4,AGO2	1	0	0	0	1	0	0	2
MIMAT0000241	hsa-miR-208a-3p	ENSG00000149658	YTHDF1	protein_coding	chr20	61827272	61827278	61827271	61827291	-	18	0	AGO1,AGO1-4,AGO2	1	0	1	0	1	0	0	1
MIMAT0000250	hsa-miR-139-5p	ENSG00000149658	YTHDF1	protein_coding	chr20	61827870	61827875	61827869	61827890	-	23	0	AGO1,AGO1-4,AGO2	1	0	0	0	1	0	0	10
MIMAT0000253	hsa-miR-10a-5p	ENSG00000149658	YTHDF1	protein_coding	chr20	61827343	61827348	61827343	61827348	-	17	0	AGO1-4,AGO2	1	0	0	0	0	0	0	5
MIMAT0000254	hsa-miR-10b-5p	ENSG00000149658	YTHDF1	protein_coding	chr20	61827343	61827348	61827343	61827348	-	17	0	AGO1-4,AGO2	1	0	0	0	0	0	0	3
MIMAT0000255	hsa-miR-34a-5p	ENSG00000149658	YTHDF1	protein_coding	chr20	61826857	61826862	61826857	61826862	-	6	0	AGO1-4,AGO2	1	0	0	0	0	0	0	7
MIMAT0000269	hsa-miR-212-3p	ENSG00000149658	YTHDF1	protein_coding	chr20	61826863	61826868	61826863	61826868	-	6	0	AGO1-4,AGO2	1	0	0	0	0	0	0	2
MIMAT0000271	hsa-miR-214-3p	ENSG00000149658	YTHDF1	protein_coding	chr20	61827197	61827202	61827197	61827202	-	13	0	AGO1-4,AGO2	1	0	0	0	0	0	0	8
MIMAT0000281	hsa-miR-224-5p	ENSG00000149658	YTHDF1	protein_coding	chr20	61828022	61828027	61828022	61828027	-	5	0	AGO1,AGO1-4,AGO2	1	0	0	0	0	0	0	4
MIMAT0000318	hsa-miR-200b-3p	ENSG00000149658	YTHDF1	protein_coding	chr20	61827654	61827659	61827654	61827659	-	2	0	AGO1-4,AGO2	1	0	0	0	0	0	0	2
MIMAT0000318	hsa-miR-200b-3p	ENSG00000149658	YTHDF1	protein_coding	chr20	61827848	61827853	61827848	61827853	-	14	0	AGO1,AGO1-4,AGO2	1	0	0	0	0	0	0	2
MIMAT0000417	hsa-miR-15b-5p	ENSG00000149658	YTHDF1	protein_coding	chr20	61827198	61827204	61827197	61827220	-	15	0	AGO1-4,AGO2	1	0	1	0	1	0	0	2
MIMAT0000418	hsa-miR-23b-3p	ENSG00000149658	YTHDF1	protein_coding	chr20	61827810	61827816	61827809	61827833	-	20	0	AGO1,AGO1-4,AGO2	1	0	1	0	1	0	0	11
MIMAT0000419	hsa-miR-27b-3p	ENSG00000149658	YTHDF1	protein_coding	chr20	61827731	61827736	61827731	61827736	-	7	0	AGO1-4,AGO2	1	0	0	0	0	0	0	10
MIMAT0000422	hsa-miR-124-3p	ENSG00000149658	YTHDF1	protein_coding	chr20	61827941	61827946	61827941	61827946	-	12	0	AGO1-4,AGO2	1	0	0	0	0	0	0	3
MIMAT0000423	hsa-miR-125b-5p	ENSG00000149658	YTHDF1	protein_coding	chr20	61827344	61827349	61827344	61827349	-	17	0	AGO1-4,AGO2	1	0	0	0	0	0	0	10
MIMAT0000426	hsa-miR-132-3p	ENSG00000149658	YTHDF1	protein_coding	chr20	61826863	61826868	61826863	61826868	-	6	0	AGO1-4,AGO2	1	0	0	0	0	0	0	4
MIMAT0000432	hsa-miR-141-3p	ENSG00000149658	YTHDF1	protein_coding	chr20	61827954	61827959	61827954	61827959	-	11	0	AGO1-4,AGO2	1	0	0	0	0	0	0	1
MIMAT0000433	hsa-miR-142-5p	ENSG00000149658	YTHDF1	protein_coding	chr20	61827706	61827711	61827706	61827711	-	8	0	AGO1,AGO1-4,AGO2	1	0	0	0	0	0	0	13
MIMAT0000434	hsa-miR-142-3p	ENSG00000149658	YTHDF1	protein_coding	chr20	61827070	61827075	61827070	61827075	-	8	0	AGO1,AGO1-4,AGO2	1	0	0	0	0	0	0	10
MIMAT0000437	hsa-miR-145-5p	ENSG00000149658	YTHDF1	protein_coding	chr20	61827368	61827374	61827368	61827374	-	11	0	AGO1-4,AGO2	1	0	0	0	0	0	0	11
MIMAT0000443	hsa-miR-125a-5p	ENSG00000149658	YTHDF1	protein_coding	chr20	61827344	61827349	61827344	61827349	-	17	0	AGO1-4,AGO2	1	0	0	0	0	0	0	3
MIMAT0000447	hsa-miR-134-5p	ENSG00000149658	YTHDF1	protein_coding	chr20	61827863	61827868	61827863	61827868	-	15	0	AGO1,AGO1-4,AGO2	1	0	0	0	0	0	0	6
MIMAT0000448	hsa-miR-136-5p	ENSG00000149658	YTHDF1	protein_coding	chr20	61826848	61826854	61826847	61826868	-	6	0	AGO1-4,AGO2	1	0	0	0	1	0	0	5
MIMAT0000454	hsa-miR-184	ENSG00000149658	YTHDF1	protein_coding	chr20	61826974	61826979	61826974	61826979	-	5	0	AGO2	1	0	1	0	0	0	0	6
MIMAT0000454	hsa-miR-184	ENSG00000149658	YTHDF1	protein_coding	chr20	61827431	61827436	61827431	61827436	-	8	0	AGO1-4,AGO2	1	0	1	0	0	0	0	6
MIMAT0000456	hsa-miR-186-5p	ENSG00000149658	YTHDF1	protein_coding	chr20	61827331	61827337	61827331	61827337	-	17	0	AGO1-4,AGO2	1	0	0	0	0	0	0	4
MIMAT0000460	hsa-miR-194-5p	ENSG00000149658	YTHDF1	protein_coding	chr20	61826861	61826867	61826860	61826881	-	6	0	AGO1-4,AGO2	1	0	0	0	1	1	0	6
MIMAT0000461	hsa-miR-195-5p	ENSG00000149658	YTHDF1	protein_coding	chr20	61827198	61827204	61827197	61827218	-	14	0	AGO1-4,AGO2	1	0	1	0	1	0	0	9
MIMAT0000510	hsa-miR-320a	ENSG00000149658	YTHDF1	protein_coding	chr20	61827244	61827249	61827244	61827249	-	23	0	AGO1,AGO1-4,AGO2,AGO3	1	0	0	0	0	0	0	1
MIMAT0000617	hsa-miR-200c-3p	ENSG00000149658	YTHDF1	protein_coding	chr20	61827654	61827659	61827654	61827659	-	2	0	AGO1-4,AGO2	1	0	0	0	0	0	0	1
MIMAT0000617	hsa-miR-200c-3p	ENSG00000149658	YTHDF1	protein_coding	chr20	61827848	61827853	61827848	61827853	-	14	0	AGO1,AGO1-4,AGO2	1	0	0	0	0	0	0	1
MIMAT0000680	hsa-miR-106b-5p	ENSG00000149658	YTHDF1	protein_coding	chr20	61827491	61827496	61827490	61827511	-	7	0	AGO1,AGO1-4,AGO2	1	0	0	0	1	0	0	0
MIMAT0000681	hsa-miR-29c-3p	ENSG00000149658	YTHDF1	protein_coding	chr20	61827361	61827366	61827361	61827366	-	13	0	AGO1-4,AGO2	1	0	0	0	0	0	0	11
MIMAT0000682	hsa-miR-200a-3p	ENSG00000149658	YTHDF1	protein_coding	chr20	61827954	61827959	61827954	61827959	-	11	0	AGO1-4,AGO2	1	0	0	0	0	0	0	3
MIMAT0000685	hsa-miR-34b-5p	ENSG00000149658	YTHDF1	protein_coding	chr20	61826856	61826862	61826856	61826862	-	6	0	AGO1-4,AGO2	0	0	1	0	0	0	0	3
MIMAT0000686	hsa-miR-34c-5p	ENSG00000149658	YTHDF1	protein_coding	chr20	61826857	61826862	61826857	61826862	-	6	0	AGO1-4,AGO2	1	0	0	0	0	0	0	5
MIMAT0000703	hsa-miR-361-5p	ENSG00000149658	YTHDF1	protein_coding	chr20	61827648	61827654	61827647	61827675	-	4	0	AGO1-4,AGO2	1	0	1	1	1	0	0	2
MIMAT0000710	hsa-miR-365a-3p	ENSG00000149658	YTHDF1	protein_coding	chr20	61827335	61827341	61827335	61827341	-	18	0	AGO1-4,AGO2	1	0	1	0	0	0	0	13
MIMAT0000720	hsa-miR-376c-3p	ENSG00000149658	YTHDF1	protein_coding	chr20	61827885	61827891	61827884	61827912	-	34	0	AGO1,AGO1-4,AGO2,AGO3,AGO4	1	0	1	1	1	0	1	7
MIMAT0000721	hsa-miR-369-3p	ENSG00000149658	YTHDF1	protein_coding	chr20	61827578	61827583	61827577	61827605	-	5	0	AGO1-4,AGO2	1	0	0	1	0	0	0	6
MIMAT0000721	hsa-miR-369-3p	ENSG00000149658	YTHDF1	protein_coding	chr20	61827880	61827887	61827879	61827907	-	33	0	AGO1,AGO1-4,AGO2,AGO3	1	0	0	1	0	0	0	6
MIMAT0000727	hsa-miR-374a-5p	ENSG00000149658	YTHDF1	protein_coding	chr20	61827879	61827886	61827878	61827906	-	33	0	AGO1,AGO1-4,AGO2,AGO3	1	0	0	1	1	0	0	3
MIMAT0000730	hsa-miR-377-3p	ENSG00000149658	YTHDF1	protein_coding	chr20	61827212	61827217	61827212	61827217	-	13	0	AGO1-4,AGO2	1	0	0	0	0	0	0	6
MIMAT0000736	hsa-miR-381-3p	ENSG00000149658	YTHDF1	protein_coding	chr20	61826892	61826898	61826891	61826912	-	3	0	AGO1-4	1	0	0	0	1	0	0	3
MIMAT0000738	hsa-miR-383-5p	ENSG00000149658	YTHDF1	protein_coding	chr20	61827818	61827823	61827818	61827823	-	16	0	AGO1-4,AGO2	1	0	1	0	0	0	0	6
MIMAT0000753	hsa-miR-342-3p	ENSG00000149658	YTHDF1	protein_coding	chr20	61827730	61827735	61827730	61827735	-	7	0	AGO1-4,AGO2	1	0	0	0	0	0	0	8
MIMAT0000755	hsa-miR-323a-3p	ENSG00000149658	YTHDF1	protein_coding	chr20	61827812	61827817	61827812	61827817	-	14	0	AGO1-4,AGO2	1	0	0	0	0	0	0	3
MIMAT0000765	hsa-miR-335-5p	ENSG00000149658	YTHDF1	protein_coding	chr20	61827638	61827643	61827637	61827659	-	3	0	AGO1-4,AGO2	1	0	0	0	1	0	0	3
MIMAT0000773	hsa-miR-346	ENSG00000149658	YTHDF1	protein_coding	chr20	61826962	61826967	61826961	61826989	-	5	0	AGO2	1	0	1	1	0	0	0	4
MIMAT0000773	hsa-miR-346	ENSG00000149658	YTHDF1	protein_coding	chr20	61827496	61827502	61827495	61827523	-	7	0	AGO1,AGO1-4,AGO2	1	0	1	1	1	0	0	4
MIMAT0001341	hsa-miR-424-5p	ENSG00000149658	YTHDF1	protein_coding	chr20	61827198	61827204	61827197	61827221	-	15	0	AGO1-4,AGO2	1	0	1	0	1	0	0	4
MIMAT0001412	hsa-miR-18b-5p	ENSG00000149658	YTHDF1	protein_coding	chr20	61827298	61827303	61827298	61827303	-	17	0	AGO1,AGO1-4,AGO2	1	0	0	0	0	0	0	0
MIMAT0001413	hsa-miR-20b-5p	ENSG00000149658	YTHDF1	protein_coding	chr20	61827491	61827496	61827491	61827496	-	5	0	AGO1-4,AGO2	1	0	0	0	0	0	0	1
MIMAT0001536	hsa-miR-429	ENSG00000149658	YTHDF1	protein_coding	chr20	61827654	61827659	61827654	61827659	-	2	0	AGO1-4,AGO2	1	0	0	0	0	0	0	2
MIMAT0001536	hsa-miR-429	ENSG00000149658	YTHDF1	protein_coding	chr20	61827848	61827853	61827848	61827853	-	14	0	AGO1,AGO1-4,AGO2	1	0	0	0	0	0	0	2
MIMAT0001541	hsa-miR-449a	ENSG00000149658	YTHDF1	protein_coding	chr20	61826857	61826862	61826857	61826862	-	6	0	AGO1-4,AGO2	1	0	0	0	0	0	0	1
MIMAT0001629	hsa-miR-329-3p	ENSG00000149658	YTHDF1	protein_coding	chr20	61827176	61827179	61827174	61827181	-	12	0	AGO1,AGO1-4,AGO2	2	0	0	0	0	0	0	5
MIMAT0001629	hsa-miR-329-3p	ENSG00000149658	YTHDF1	protein_coding	chr20	61827978	61827983	61827978	61827983	-	7	4	AGO1-4,AGO2	1	0	0	0	0	0	0	5
MIMAT0001635	hsa-miR-452-5p	ENSG00000149658	YTHDF1	protein_coding	chr20	61828012	61828018	61828011	61828039	-	6	1	AGO1,AGO1-4,AGO2	1	0	1	1	0	0	0	4
MIMAT0002817	hsa-miR-495-3p	ENSG00000149658	YTHDF1	protein_coding	chr20	61827328	61827333	61827328	61827333	-	14	0	AGO1-4,AGO2	1	0	0	0	0	0	0	6
MIMAT0002817	hsa-miR-495-3p	ENSG00000149658	YTHDF1	protein_coding	chr20	61827602	61827607	61827602	61827607	-	2	0	AGO1-4	1	0	0	0	0	0	0	6
MIMAT0002820	hsa-miR-497-5p	ENSG00000149658	YTHDF1	protein_coding	chr20	61827198	61827204	61827197	61827219	-	14	0	AGO1-4,AGO2	1	0	1	0	1	0	0	11
MIMAT0002824	hsa-miR-498	ENSG00000149658	YTHDF1	protein_coding	chr20	61827636	61827641	61827636	61827641	-	3	0	AGO1-4,AGO2	1	0	0	0	0	0	0	1
MIMAT0002842	hsa-miR-518f-3p	ENSG00000149658	YTHDF1	protein_coding	chr20	61826957	61826962	61826957	61826962	-	6	0	AGO2	1	0	0	0	0	0	0	1
MIMAT0002844	hsa-miR-518b	ENSG00000149658	YTHDF1	protein_coding	chr20	61826957	61826962	61826957	61826962	-	6	0	AGO2	1	0	0	0	0	0	0	0
MIMAT0002848	hsa-miR-518c-3p	ENSG00000149658	YTHDF1	protein_coding	chr20	61826957	61826962	61826957	61826962	-	6	0	AGO2	1	0	0	0	0	0	0	1
MIMAT0002849	hsa-miR-524-5p	ENSG00000149658	YTHDF1	protein_coding	chr20	61827897	61827902	61827897	61827902	-	23	0	AGO1,AGO1-4,AGO2,AGO3	1	0	0	0	0	0	0	0
MIMAT0002853	hsa-miR-519d-3p	ENSG00000149658	YTHDF1	protein_coding	chr20	61827491	61827496	61827491	61827496	-	5	0	AGO1-4,AGO2	1	0	0	0	0	0	0	2
MIMAT0002855	hsa-miR-520d-5p	ENSG00000149658	YTHDF1	protein_coding	chr20	61827897	61827902	61827897	61827902	-	23	0	AGO1,AGO1-4,AGO2,AGO3	1	0	0	0	0	0	0	1
MIMAT0002858	hsa-miR-520g-3p	ENSG00000149658	YTHDF1	protein_coding	chr20	61828020	61828025	61828020	61828025	-	5	1	AGO1,AGO1-4,AGO2	1	0	0	0	0	0	0	0
MIMAT0002859	hsa-miR-516b-5p	ENSG00000149658	YTHDF1	protein_coding	chr20	61827460	61827467	61827460	61827467	-	9	0	AGO1,AGO1-4,AGO2	1	0	0	0	0	0	0	1
MIMAT0002863	hsa-miR-518a-3p	ENSG00000149658	YTHDF1	protein_coding	chr20	61826957	61826962	61826957	61826962	-	6	0	AGO2	1	0	0	0	0	0	0	1
MIMAT0002864	hsa-miR-518d-3p	ENSG00000149658	YTHDF1	protein_coding	chr20	61826957	61826962	61826957	61826962	-	6	0	AGO2	1	0	0	0	0	0	0	2
MIMAT0002867	hsa-miR-520h	ENSG00000149658	YTHDF1	protein_coding	chr20	61828020	61828025	61828020	61828025	-	5	1	AGO1,AGO1-4,AGO2	1	0	0	0	0	0	0	0
MIMAT0002868	hsa-miR-522-3p	ENSG00000149658	YTHDF1	protein_coding	chr20	61827544	61827549	61827544	61827549	-	7	0	AGO1,AGO1-4,AGO2	1	0	0	0	0	0	0	1
MIMAT0002870	hsa-miR-499a-5p	ENSG00000149658	YTHDF1	protein_coding	chr20	61827272	61827277	61827272	61827277	-	13	0	AGO1,AGO1-4,AGO2	1	0	0	0	0	0	0	1
MIMAT0002874	hsa-miR-503-5p	ENSG00000149658	YTHDF1	protein_coding	chr20	61827198	61827203	61827198	61827203	-	13	0	AGO1-4,AGO2	1	0	0	0	0	0	0	2
MIMAT0002877	hsa-miR-513a-5p	ENSG00000149658	YTHDF1	protein_coding	chr20	61827731	61827736	61827731	61827736	-	7	0	AGO1-4,AGO2	1	0	0	0	0	0	0	3
MIMAT0002878	hsa-miR-506-3p	ENSG00000149658	YTHDF1	protein_coding	chr20	61827941	61827946	61827941	61827946	-	12	0	AGO1-4,AGO2	1	0	0	0	0	0	0	3
MIMAT0002882	hsa-miR-510-5p	ENSG00000149658	YTHDF1	protein_coding	chr20	61826923	61826928	61826923	61826928	-	6	0	AGO1-4,AGO2	1	0	0	0	0	0	0	0
MIMAT0003150	hsa-miR-455-5p	ENSG00000149658	YTHDF1	protein_coding	chr20	61827318	61827323	61827318	61827323	-	20	0	AGO1,AGO1-4,AGO2	1	0	0	0	0	0	0	6
MIMAT0003165	hsa-miR-545-3p	ENSG00000149658	YTHDF1	protein_coding	chr20	61827108	61827114	61827108	61827114	-	3	0	AGO1-4	1	0	0	0	0	0	0	1
MIMAT0003214	hsa-miR-551a	ENSG00000149658	YTHDF1	protein_coding	chr20	61827341	61827346	61827341	61827346	-	17	0	AGO1-4,AGO2	1	0	0	0	0	0	0	4
MIMAT0003233	hsa-miR-551b-3p	ENSG00000149658	YTHDF1	protein_coding	chr20	61827341	61827346	61827341	61827346	-	17	0	AGO1-4,AGO2	1	0	0	0	0	0	0	4
MIMAT0003239	hsa-miR-574-3p	ENSG00000149658	YTHDF1	protein_coding	chr20	61826883	61826888	61826883	61826888	-	3	0	AGO1-4	1	0	0	0	0	0	0	7
MIMAT0003241	hsa-miR-576-5p	ENSG00000149658	YTHDF1	protein_coding	chr20	61827121	61827126	61827121	61827126	-	5	0	AGO1,AGO1-4,AGO2	1	0	0	0	0	0	0	1
MIMAT0003242	hsa-miR-577	ENSG00000149658	YTHDF1	protein_coding	chr20	61827576	61827581	61827576	61827581	-	5	0	AGO1-4,AGO2	1	0	0	0	0	0	0	7
MIMAT0003245	hsa-miR-580-3p	ENSG00000149658	YTHDF1	protein_coding	chr20	61827715	61827720	61827715	61827720	-	10	0	AGO1,AGO1-4,AGO2	1	0	0	0	0	0	0	0
MIMAT0003312	hsa-miR-642a-5p	ENSG00000149658	YTHDF1	protein_coding	chr20	61827086	61827091	61827086	61827091	-	5	0	AGO1,AGO1-4	1	0	0	0	0	0	0	5
MIMAT0003327	hsa-miR-449b-5p	ENSG00000149658	YTHDF1	protein_coding	chr20	61826857	61826862	61826857	61826862	-	6	0	AGO1-4,AGO2	1	0	0	0	0	0	0	3
MIMAT0003331	hsa-miR-655-3p	ENSG00000149658	YTHDF1	protein_coding	chr20	61827881	61827888	61827880	61827908	-	33	0	AGO1,AGO1-4,AGO2,AGO3	1	0	0	1	0	0	0	7
MIMAT0003338	hsa-miR-660-5p	ENSG00000149658	YTHDF1	protein_coding	chr20	61827148	61827154	61827147	61827175	-	12	0	AGO1,AGO1-4,AGO2	1	0	1	1	0	1	0	3
MIMAT0003339	hsa-miR-421	ENSG00000149658	YTHDF1	protein_coding	chr20	61827154	61827160	61827153	61827181	-	12	0	AGO1,AGO1-4,AGO2	1	0	0	1	1	0	0	3
MIMAT0003389	hsa-miR-542-3p	ENSG00000149658	YTHDF1	protein_coding	chr20	61826878	61826883	61826878	61826883	-	5	0	AGO1-4,AGO2	1	0	0	0	0	0	0	3
MIMAT0003393	hsa-miR-425-5p	ENSG00000149658	YTHDF1	protein_coding	chr20	61827104	61827109	61827103	61827131	-	5	0	AGO1,AGO1-4,AGO2	1	0	1	1	0	0	0	3
MIMAT0003393	hsa-miR-425-5p	ENSG00000149658	YTHDF1	protein_coding	chr20	61827586	61827591	61827585	61827613	-	4	0	AGO1-4,AGO2	1	0	1	1	0	0	0	3
MIMAT0003393	hsa-miR-425-5p	ENSG00000149658	YTHDF1	protein_coding	chr20	61827664	61827669	61827663	61827691	-	2	0	AGO1-4	1	0	1	1	0	0	0	3
MIMAT0004185	hsa-miR-802	ENSG00000149658	YTHDF1	protein_coding	chr20	61826860	61826866	61826860	61826866	-	6	0	AGO1-4,AGO2	1	0	0	0	0	1	0	3
MIMAT0004593	hsa-miR-130a-5p	ENSG00000149658	YTHDF1	protein_coding	chr20	61827810	61827816	61827809	61827837	-	20	0	AGO1,AGO1-4,AGO2	0	0	1	1	0	0	0	0
MIMAT0004593	hsa-miR-130a-5p	ENSG00000149658	YTHDF1	protein_coding	chr20	61834618	61834646	61834618	61834646	-	6	0	AGO1-4,AGO2	0	0	0	1	0	0	0	0
MIMAT0004614	hsa-miR-193a-5p	ENSG00000149658	YTHDF1	protein_coding	chr20	61826930	61826936	61826929	61826957	-	9	1	AGO1-4,AGO2	1	0	1	1	0	1	0	4
MIMAT0004614	hsa-miR-193a-5p	ENSG00000149658	YTHDF1	protein_coding	chr20	61834864	61834892	61834864	61834892	-	2	0	AGO1-4,AGO2	0	0	0	1	0	0	0	4
MIMAT0004683	hsa-miR-362-3p	ENSG00000149658	YTHDF1	protein_coding	chr20	61827176	61827179	61827174	61827181	-	12	0	AGO1,AGO1-4,AGO2	2	0	0	0	0	0	0	2
MIMAT0004683	hsa-miR-362-3p	ENSG00000149658	YTHDF1	protein_coding	chr20	61827978	61827983	61827978	61827983	-	7	4	AGO1-4,AGO2	1	0	0	0	0	0	0	2
MIMAT0004687	hsa-miR-371a-5p	ENSG00000149658	YTHDF1	protein_coding	chr20	61827055	61827062	61827054	61827074	-	8	0	AGO1,AGO1-4,AGO2	1	0	0	0	1	0	0	0
MIMAT0004688	hsa-miR-374a-3p	ENSG00000149658	YTHDF1	protein_coding	chr20	61827646	61827674	61827646	61827674	-	4	0	AGO1-4,AGO2	0	0	0	1	0	0	0	0
MIMAT0004692	hsa-miR-340-5p	ENSG00000149658	YTHDF1	protein_coding	chr20	61827262	61827267	61827262	61827267	-	21	0	AGO1,AGO1-4,AGO2,AGO3	1	0	0	0	0	0	0	2
MIMAT0004761	hsa-miR-483-5p	ENSG00000149658	YTHDF1	protein_coding	chr20	61827274	61827279	61827274	61827279	-	12	0	AGO1,AGO1-4,AGO2	1	0	0	0	0	0	0	2
MIMAT0004807	hsa-miR-624-3p	ENSG00000149658	YTHDF1	protein_coding	chr20	61826992	61826997	61826992	61826997	-	3	0	AGO1-4,AGO2	1	0	0	0	0	0	0	0
MIMAT0004903	hsa-miR-300	ENSG00000149658	YTHDF1	protein_coding	chr20	61826892	61826898	61826891	61826912	-	3	0	AGO1-4	1	0	0	0	1	1	0	0
MIMAT0004916	hsa-miR-888-5p	ENSG00000149658	YTHDF1	protein_coding	chr20	61827054	61827060	61827054	61827060	-	8	0	AGO1,AGO1-4,AGO2	1	0	0	0	0	0	0	0
MIMAT0004916	hsa-miR-888-5p	ENSG00000149658	YTHDF1	protein_coding	chr20	61827957	61827962	61827957	61827962	-	11	0	AGO1-4,AGO2	1	0	0	0	0	0	0	0
MIMAT0004949	hsa-miR-877-5p	ENSG00000149658	YTHDF1	protein_coding	chr20	61826820	61826826	61826820	61826826	-	6	0	AGO1-4,AGO2	1	0	1	0	0	0	0	2
MIMAT0004952	hsa-miR-665	ENSG00000149658	YTHDF1	protein_coding	chr20	61826842	61826847	61826842	61826847	-	5	0	AGO1-4,AGO2	1	0	1	0	0	0	0	2
MIMAT0004952	hsa-miR-665	ENSG00000149658	YTHDF1	protein_coding	chr20	61827418	61827423	61827418	61827423	-	6	0	AGO1-4,AGO2	1	0	1	0	0	0	0	2
MIMAT0004953	hsa-miR-873-5p	ENSG00000149658	YTHDF1	protein_coding	chr20	61827158	61827163	61827158	61827163	-	12	0	AGO1,AGO1-4,AGO2	1	0	0	0	0	0	0	3
MIMAT0004955	hsa-miR-374b-5p	ENSG00000149658	YTHDF1	protein_coding	chr20	61827879	61827886	61827878	61827906	-	33	0	AGO1,AGO1-4,AGO2,AGO3	1	0	0	1	1	0	0	3
MIMAT0004960	hsa-miR-208b-3p	ENSG00000149658	YTHDF1	protein_coding	chr20	61827272	61827278	61827271	61827291	-	18	0	AGO1,AGO1-4,AGO2	1	0	0	0	1	0	0	2
MIMAT0005792	hsa-miR-320b	ENSG00000149658	YTHDF1	protein_coding	chr20	61827244	61827249	61827244	61827249	-	23	0	AGO1,AGO1-4,AGO2,AGO3	1	0	0	0	0	0	0	2
MIMAT0005793	hsa-miR-320c	ENSG00000149658	YTHDF1	protein_coding	chr20	61827244	61827249	61827244	61827249	-	23	0	AGO1,AGO1-4,AGO2,AGO3	1	0	0	0	0	0	0	2
MIMAT0005795	hsa-miR-1323	ENSG00000149658	YTHDF1	protein_coding	chr20	61827098	61827103	61827098	61827103	-	4	0	AGO1,AGO1-4	1	0	0	0	0	0	0	0
MIMAT0005800	hsa-miR-1298-5p	ENSG00000149658	YTHDF1	protein_coding	chr20	61827090	61827095	61827090	61827095	-	5	2	AGO1,AGO1-4	1	0	0	0	0	0	0	2
MIMAT0005824	hsa-miR-1179	ENSG00000149658	YTHDF1	protein_coding	chr20	61827251	61827256	61827251	61827256	-	23	0	AGO1,AGO1-4,AGO2,AGO3	1	0	0	0	0	0	0	3
MIMAT0005878	hsa-miR-1287-5p	ENSG00000149658	YTHDF1	protein_coding	chr20	61827016	61827021	61827016	61827021	-	11	0	AGO1,AGO1-4,AGO2,AGO3	1	0	0	0	0	0	0	4
MIMAT0005884	hsa-miR-1294	ENSG00000149658	YTHDF1	protein_coding	chr20	61827426	61827431	61827426	61827431	-	8	0	AGO1-4,AGO2	1	0	0	0	0	0	0	1
MIMAT0005903	hsa-miR-1251-5p	ENSG00000149658	YTHDF1	protein_coding	chr20	61826969	61826974	61826969	61826974	-	5	0	AGO2	1	0	0	0	0	0	0	1
MIMAT0005919	hsa-miR-548o-3p	ENSG00000149658	YTHDF1	protein_coding	chr20	61827098	61827103	61827098	61827103	-	4	0	AGO1,AGO1-4	1	0	0	0	0	0	0	0
MIMAT0005944	hsa-miR-1252-5p	ENSG00000149658	YTHDF1	protein_coding	chr20	61827464	61827471	61827464	61827471	-	9	0	AGO1,AGO1-4,AGO2	1	0	0	0	0	0	0	1
MIMAT0005955	hsa-miR-1197	ENSG00000149658	YTHDF1	protein_coding	chr20	61827420	61827425	61827420	61827425	-	5	0	AGO1-4,AGO2	1	0	0	0	0	0	0	3
MIMAT0006764	hsa-miR-320d	ENSG00000149658	YTHDF1	protein_coding	chr20	61827244	61827249	61827244	61827249	-	23	0	AGO1,AGO1-4,AGO2,AGO3	1	0	0	0	0	0	0	2
MIMAT0010251	hsa-miR-449c-5p	ENSG00000149658	YTHDF1	protein_coding	chr20	61826856	61826862	61826855	61826883	-	6	0	AGO1-4,AGO2	0	0	1	1	0	1	0	2
MIMAT0011159	hsa-miR-2115-3p	ENSG00000149658	YTHDF1	protein_coding	chr20	61827593	61827599	61827592	61827620	-	4	0	AGO1-4,AGO2	0	0	1	1	0	0	0	0
MIMAT0011159	hsa-miR-2115-3p	ENSG00000149658	YTHDF1	protein_coding	chr20	61827649	61827655	61827648	61827676	-	4	0	AGO1-4,AGO2	0	0	1	1	0	0	0	0
MIMAT0013517	hsa-miR-2682-5p	ENSG00000149658	YTHDF1	protein_coding	chr20	61826856	61826862	61826855	61826883	-	6	0	AGO1-4,AGO2	0	0	1	1	0	1	0	1
MIMAT0014983	hsa-miR-3121-3p	ENSG00000149658	YTHDF1	protein_coding	chr20	61826786	61826814	61826786	61826814	-	14	0	AGO1,AGO1-4,AGO2,AGO3	0	0	0	1	0	0	0	0
MIMAT0014983	hsa-miR-3121-3p	ENSG00000149658	YTHDF1	protein_coding	chr20	61827775	61827803	61827775	61827803	-	15	0	AGO1,AGO1-4,AGO2	0	0	0	1	0	0	0	0
MIMAT0015037	hsa-miR-3163	ENSG00000149658	YTHDF1	protein_coding	chr20	61827262	61827290	61827262	61827290	-	25	0	AGO1,AGO1-4,AGO2,AGO3	0	0	0	1	0	0	0	1
MIMAT0015037	hsa-miR-3163	ENSG00000149658	YTHDF1	protein_coding	chr20	61827580	61827608	61827580	61827608	-	5	0	AGO1-4,AGO2	0	0	0	1	0	0	0	1
MIMAT0015037	hsa-miR-3163	ENSG00000149658	YTHDF1	protein_coding	chr20	61834992	61835020	61834992	61835020	-	4	1	AGO1,AGO1-4,AGO2	0	0	0	1	0	0	0	1
MIMAT0015038	hsa-miR-3164	ENSG00000149658	YTHDF1	protein_coding	chr20	61827863	61827869	61827863	61827869	-	15	0	AGO1,AGO1-4,AGO2	0	0	1	0	0	0	0	0
MIMAT0018000	hsa-miR-23c	ENSG00000149658	YTHDF1	protein_coding	chr20	61827810	61827816	61827810	61827816	-	14	0	AGO1-4,AGO2	0	0	1	0	0	0	0	2
MIMAT0018358	hsa-miR-3942-5p	ENSG00000149658	YTHDF1	protein_coding	chr20	61827701	61827729	61827701	61827729	-	10	0	AGO1,AGO1-4,AGO2	0	0	0	1	0	0	0	0
MIMAT0018443	hsa-miR-374c-5p	ENSG00000149658	YTHDF1	protein_coding	chr20	61827881	61827887	61827880	61827908	-	33	0	AGO1,AGO1-4,AGO2,AGO3	0	0	1	1	0	0	0	4
MIMAT0018444	hsa-miR-642b-3p	ENSG00000149658	YTHDF1	protein_coding	chr20	61827173	61827178	61827173	61827178	-	12	0	AGO1,AGO1-4,AGO2	0	0	1	0	0	0	0	0
MIMAT0018444	hsa-miR-642b-3p	ENSG00000149658	YTHDF1	protein_coding	chr20	61827977	61827982	61827977	61827982	-	8	2	AGO1-4,AGO2	0	0	1	0	0	0	0	0
MIMAT0018937	hsa-miR-378g	ENSG00000149658	YTHDF1	protein_coding	chr20	61827918	61827923	61827918	61827923	-	28	1	AGO1,AGO1-4,AGO2,AGO3,AGO4	0	0	1	0	0	0	0	0
MIMAT0019759	hsa-miR-4676-3p	ENSG00000149658	YTHDF1	protein_coding	chr20	61828012	61828018	61828012	61828018	-	5	0	AGO1-4,AGO2	0	0	1	0	0	0	0	1
MIMAT0019853	hsa-miR-4731-5p	ENSG00000149658	YTHDF1	protein_coding	chr20	61834371	61834391	61834371	61834391	-	5	0	AGO1-4,AGO2	0	1	0	0	0	0	0	1
MIMAT0020924	hsa-miR-642a-3p	ENSG00000149658	YTHDF1	protein_coding	chr20	61827173	61827178	61827173	61827178	-	12	0	AGO1,AGO1-4,AGO2	0	0	1	0	0	0	0	0
MIMAT0020924	hsa-miR-642a-3p	ENSG00000149658	YTHDF1	protein_coding	chr20	61827977	61827982	61827977	61827982	-	8	2	AGO1-4,AGO2	0	0	1	0	0	0	0	0
MIMAT0022834	hsa-miR-365b-3p	ENSG00000149658	YTHDF1	protein_coding	chr20	61827335	61827341	61827335	61827341	-	18	0	AGO1-4,AGO2	0	0	1	0	0	0	0	13
MIMAT0025481	hsa-miR-6512-3p	ENSG00000149658	YTHDF1	protein_coding	chr20	61827401	61827407	61827401	61827407	-	9	0	AGO1-4,AGO2	0	0	1	0	0	0	0	1
MIMAT0025858	hsa-miR-892c-3p	ENSG00000149658	YTHDF1	protein_coding	chr20	61828012	61828018	61828012	61828018	-	5	0	AGO1-4,AGO2	0	0	1	0	0	0	0	2
