# Supplementary material for: Network analysis of miRNA targeting m6A-related genes in patients with esophageal cancer
Source: PeerJ. 2021 Jul 29;9:e11893. doi: 10.7717/peerj.11893 (PMC8325912; doi:10.7717/peerj.11893)
Supplement: Supplemental Information 1 [file peerj-09-11893-s001.zip › Supplemental Materials/6.Starbase predicts upstream miRNAs/Upstream miRNAs of ZC3H13.xls]

#please cite:
#Zhou KR, Liu S, Cai L, Bin L, et al. ENCORI: The Encyclopedia of RNA Interactomes.
#2.Li JH, et al.starBase v2.0: decoding miRNA-ceRNA, miRNA-ncRNA and protein-RNA interaction networks from large-scale CLIP-Seq data , Nucleic Acids Res. 2014 Jan;42:D92-7.
miRNAid	miRNAname	geneID	geneName	geneType	chromosome	narrowStart	narrowEnd	broadStart	broadEnd	strand	clipExpNum	degraExpNum	RBP	PITA	RNA22	miRmap	microT	miRanda	PicTar	TargetScan	pancancerNum
MIMAT0000068	hsa-miR-15a-5p	ENSG00000123200	ZC3H13	protein_coding	chr13	46536377	46536383	46536376	46536396	-	7	0	AGO1,AGO2,AGO3	1	0	1	0	1	0	0	6
MIMAT0000069	hsa-miR-16-5p	ENSG00000123200	ZC3H13	protein_coding	chr13	46536377	46536383	46536376	46536395	-	7	0	AGO1,AGO2,AGO3	1	0	1	0	1	0	0	8
MIMAT0000077	hsa-miR-22-3p	ENSG00000123200	ZC3H13	protein_coding	chr13	46529086	46529092	46529085	46529113	-	4	0	AGO1,AGO2	0	0	1	1	0	0	0	7
MIMAT0000078	hsa-miR-23a-3p	ENSG00000123200	ZC3H13	protein_coding	chr13	46531037	46531044	46531037	46531065	-	4	0	AGO1-4,AGO2	0	0	0	1	1	0	1	6
MIMAT0000091	hsa-miR-33a-5p	ENSG00000123200	ZC3H13	protein_coding	chr13	46537410	46537415	46537410	46537415	-	1	0	AGO1-4	1	0	0	0	0	0	0	15
MIMAT0000099	hsa-miR-101-3p	ENSG00000123200	ZC3H13	protein_coding	chr13	46529450	46529456	46529450	46529456	-	2	0	AGO1-4	0	0	1	0	0	0	0	3
MIMAT0000099	hsa-miR-101-3p	ENSG00000123200	ZC3H13	protein_coding	chr13	46531229	46531235	46531228	46531248	-	3	0	AGO1-4,AGO2	0	0	1	0	1	0	0	3
MIMAT0000101	hsa-miR-103a-3p	ENSG00000123200	ZC3H13	protein_coding	chr13	46536378	46536383	46536378	46536383	-	7	0	AGO1,AGO2,AGO3	1	0	0	0	0	0	0	5
MIMAT0000104	hsa-miR-107	ENSG00000123200	ZC3H13	protein_coding	chr13	46536378	46536383	46536378	46536383	-	7	0	AGO1,AGO2,AGO3	1	0	0	0	0	0	0	5
MIMAT0000242	hsa-miR-129-5p	ENSG00000123200	ZC3H13	protein_coding	chr13	46530877	46530897	46530877	46530897	-	2	0	AGO2	0	0	0	0	1	0	0	2
MIMAT0000252	hsa-miR-7-5p	ENSG00000123200	ZC3H13	protein_coding	chr13	46530587	46530609	46530587	46530615	-	2	0	AGO2	0	0	0	1	1	0	0	8
MIMAT0000252	hsa-miR-7-5p	ENSG00000123200	ZC3H13	protein_coding	chr13	46530959	46530964	46530958	46530986	-	1	0	AGO1-4	0	0	1	1	0	0	0	8
MIMAT0000252	hsa-miR-7-5p	ENSG00000123200	ZC3H13	protein_coding	chr13	46531224	46531230	46531223	46531251	-	3	0	AGO1-4,AGO2	0	0	1	1	1	0	0	8
MIMAT0000265	hsa-miR-204-5p	ENSG00000123200	ZC3H13	protein_coding	chr13	46541757	46541785	46541757	46541785	-	6	0	AGO1-4,AGO2	0	0	0	1	0	0	0	3
MIMAT0000265	hsa-miR-204-5p	ENSG00000123200	ZC3H13	protein_coding	chr13	46541850	46541878	46541850	46541878	-	1	0	AGO2	0	0	0	1	0	0	0	3
MIMAT0000265	hsa-miR-204-5p	ENSG00000123200	ZC3H13	protein_coding	chr13	46549543	46549547	46549519	46549571	-	1	2	AGO1-4	0	0	0	2	0	0	0	3
MIMAT0000265	hsa-miR-204-5p	ENSG00000123200	ZC3H13	protein_coding	chr13	46559745	46559773	46559745	46559773	-	3	0	AGO1,AGO1-4	0	0	0	1	0	0	0	3
MIMAT0000268	hsa-miR-211-5p	ENSG00000123200	ZC3H13	protein_coding	chr13	46541757	46541775	46541757	46541785	-	6	0	AGO1-4,AGO2	0	1	0	1	0	0	0	2
MIMAT0000268	hsa-miR-211-5p	ENSG00000123200	ZC3H13	protein_coding	chr13	46541850	46541878	46541850	46541878	-	1	0	AGO2	0	0	0	1	0	0	0	2
MIMAT0000268	hsa-miR-211-5p	ENSG00000123200	ZC3H13	protein_coding	chr13	46549543	46549547	46549519	46549571	-	1	2	AGO1-4	0	0	0	2	0	0	0	2
MIMAT0000268	hsa-miR-211-5p	ENSG00000123200	ZC3H13	protein_coding	chr13	46559745	46559773	46559745	46559773	-	3	0	AGO1,AGO1-4	0	0	0	1	0	0	0	2
MIMAT0000276	hsa-miR-219a-5p	ENSG00000123200	ZC3H13	protein_coding	chr13	46536400	46536405	46536400	46536405	-	2	0	AGO2	1	0	0	0	0	0	0	8
MIMAT0000318	hsa-miR-200b-3p	ENSG00000123200	ZC3H13	protein_coding	chr13	46529410	46529438	46529410	46529438	-	2	0	AGO1-4	0	0	0	1	0	0	0	5
MIMAT0000318	hsa-miR-200b-3p	ENSG00000123200	ZC3H13	protein_coding	chr13	46531061	46531089	46531061	46531089	-	4	0	AGO1-4,AGO2	0	0	0	1	0	0	0	5
MIMAT0000417	hsa-miR-15b-5p	ENSG00000123200	ZC3H13	protein_coding	chr13	46536377	46536383	46536376	46536396	-	7	0	AGO1,AGO2,AGO3	1	0	1	0	1	0	0	6
MIMAT0000418	hsa-miR-23b-3p	ENSG00000123200	ZC3H13	protein_coding	chr13	46531037	46531044	46531037	46531065	-	4	0	AGO1-4,AGO2	0	0	0	1	1	0	1	5
MIMAT0000431	hsa-miR-140-5p	ENSG00000123200	ZC3H13	protein_coding	chr13	46537326	46537331	46537326	46537331	-	1	0	AGO1-4	1	0	0	0	0	0	0	6
MIMAT0000433	hsa-miR-142-5p	ENSG00000123200	ZC3H13	protein_coding	chr13	46529472	46529477	46529471	46529499	-	2	0	AGO1-4	0	0	1	1	0	0	0	13
MIMAT0000433	hsa-miR-142-5p	ENSG00000123200	ZC3H13	protein_coding	chr13	46529953	46529959	46529952	46529980	-	1	0	AGO1	0	0	1	1	0	0	0	13
MIMAT0000441	hsa-miR-9-5p	ENSG00000123200	ZC3H13	protein_coding	chr13	46529934	46529962	46529934	46529962	-	1	0	AGO1	0	0	0	1	0	0	0	3
MIMAT0000441	hsa-miR-9-5p	ENSG00000123200	ZC3H13	protein_coding	chr13	46559680	46559708	46559680	46559708	-	4	1	AGO1-4,AGO2	0	0	0	1	0	0	0	3
MIMAT0000442	hsa-miR-9-3p	ENSG00000123200	ZC3H13	protein_coding	chr13	46529473	46529479	46529472	46529500	-	2	0	AGO1-4	0	0	1	1	0	0	0	4
MIMAT0000442	hsa-miR-9-3p	ENSG00000123200	ZC3H13	protein_coding	chr13	46530456	46530462	46530455	46530483	-	1	0	AGO1-4	0	0	1	1	0	0	0	4
MIMAT0000444	hsa-miR-126-5p	ENSG00000123200	ZC3H13	protein_coding	chr13	46529665	46529693	46529665	46529693	-	2	0	AGO2	0	0	0	1	0	0	0	8
MIMAT0000444	hsa-miR-126-5p	ENSG00000123200	ZC3H13	protein_coding	chr13	46531041	46531069	46531041	46531069	-	4	0	AGO1-4,AGO2	0	0	0	1	0	0	0	8
MIMAT0000449	hsa-miR-146a-5p	ENSG00000123200	ZC3H13	protein_coding	chr13	46529693	46529699	46529692	46529720	-	2	0	AGO2	0	0	1	1	0	0	0	9
MIMAT0000449	hsa-miR-146a-5p	ENSG00000123200	ZC3H13	protein_coding	chr13	46541812	46541840	46541812	46541840	-	6	0	AGO1-4,AGO2	0	0	0	1	0	0	0	9
MIMAT0000449	hsa-miR-146a-5p	ENSG00000123200	ZC3H13	protein_coding	chr13	46559533	46559561	46559533	46559561	-	4	0	AGO1,AGO2,AGO3	0	0	0	1	0	0	0	9
MIMAT0000456	hsa-miR-186-5p	ENSG00000123200	ZC3H13	protein_coding	chr13	46531203	46531218	46531190	46531231	-	1	0	AGO1-4	0	0	0	2	1	0	0	15
MIMAT0000456	hsa-miR-186-5p	ENSG00000123200	ZC3H13	protein_coding	chr13	46563040	46563068	46563040	46563068	-	1	0	AGO2	0	0	0	1	0	0	0	15
MIMAT0000461	hsa-miR-195-5p	ENSG00000123200	ZC3H13	protein_coding	chr13	46536377	46536383	46536376	46536394	-	7	0	AGO1,AGO2,AGO3	1	0	1	0	1	0	0	4
MIMAT0000510	hsa-miR-320a	ENSG00000123200	ZC3H13	protein_coding	chr13	46530456	46530480	46530456	46530484	-	1	0	AGO1-4	0	0	0	1	1	0	0	6
MIMAT0000617	hsa-miR-200c-3p	ENSG00000123200	ZC3H13	protein_coding	chr13	46529410	46529438	46529410	46529438	-	2	0	AGO1-4	0	0	0	1	0	0	0	8
MIMAT0000617	hsa-miR-200c-3p	ENSG00000123200	ZC3H13	protein_coding	chr13	46531061	46531089	46531061	46531089	-	4	0	AGO1-4,AGO2	0	0	0	1	0	0	0	8
MIMAT0000646	hsa-miR-155-5p	ENSG00000123200	ZC3H13	protein_coding	chr13	46531174	46531196	46531174	46531196	-	1	1	AGO1-4	0	0	0	0	1	0	0	14
MIMAT0000685	hsa-miR-34b-5p	ENSG00000123200	ZC3H13	protein_coding	chr13	46530273	46530279	46530273	46530279	-	1	0	AGO2	0	0	1	0	0	0	0	10
MIMAT0000720	hsa-miR-376c-3p	ENSG00000123200	ZC3H13	protein_coding	chr13	46529596	46529601	46529596	46529601	-	1	0	AGO1-4	0	0	1	0	0	0	0	2
MIMAT0000720	hsa-miR-376c-3p	ENSG00000123200	ZC3H13	protein_coding	chr13	46530258	46530263	46530257	46530277	-	1	0	AGO2	0	0	1	0	1	0	0	2
MIMAT0000729	hsa-miR-376a-3p	ENSG00000123200	ZC3H13	protein_coding	chr13	46530950	46530955	46530950	46530955	-	1	0	AGO1-4	0	0	1	0	0	0	0	0
MIMAT0000733	hsa-miR-379-5p	ENSG00000123200	ZC3H13	protein_coding	chr13	46537418	46537423	46537418	46537423	-	1	0	AGO1-4	1	0	0	0	0	0	0	5
MIMAT0000735	hsa-miR-380-3p	ENSG00000123200	ZC3H13	protein_coding	chr13	46530508	46530536	46530508	46530536	-	1	0	AGO1-4	0	0	0	1	0	0	0	1
MIMAT0000735	hsa-miR-380-3p	ENSG00000123200	ZC3H13	protein_coding	chr13	46531067	46531095	46531067	46531095	-	2	0	AGO1-4,AGO2	0	0	0	1	0	0	0	1
MIMAT0000736	hsa-miR-381-3p	ENSG00000123200	ZC3H13	protein_coding	chr13	46536364	46536369	46536364	46536369	-	1	0	AGO2	1	0	0	0	0	0	0	2
MIMAT0000737	hsa-miR-382-5p	ENSG00000123200	ZC3H13	protein_coding	chr13	46528778	46528783	46528778	46528783	-	2	0	AGO1-4,AGO2	0	0	1	0	0	0	0	5
MIMAT0000737	hsa-miR-382-5p	ENSG00000123200	ZC3H13	protein_coding	chr13	46531092	46531097	46531092	46531097	-	1	0	AGO1-4	0	0	1	0	0	0	0	5
MIMAT0000737	hsa-miR-382-5p	ENSG00000123200	ZC3H13	protein_coding	chr13	46537256	46537261	46537256	46537261	-	1	0	AGO1-4	1	0	1	0	0	0	0	5
MIMAT0000738	hsa-miR-383-5p	ENSG00000123200	ZC3H13	protein_coding	chr13	46528663	46528691	46528663	46528691	-	1	0	AGO2	0	0	0	1	0	0	0	0
MIMAT0000738	hsa-miR-383-5p	ENSG00000123200	ZC3H13	protein_coding	chr13	46543827	46543855	46543827	46543855	-	3	0	AGO1-4,AGO2	0	0	0	1	0	0	0	0
MIMAT0000758	hsa-miR-135b-5p	ENSG00000123200	ZC3H13	protein_coding	chr13	46528693	46528698	46528693	46528698	-	1	0	AGO2	0	0	1	0	0	0	0	6
MIMAT0000758	hsa-miR-135b-5p	ENSG00000123200	ZC3H13	protein_coding	chr13	46531144	46531149	46531144	46531149	-	1	0	AGO1-4	0	0	1	0	0	0	0	6
MIMAT0000765	hsa-miR-335-5p	ENSG00000123200	ZC3H13	protein_coding	chr13	46529344	46529350	46529344	46529350	-	1	0	AGO2	0	0	1	0	0	0	0	4
MIMAT0000772	hsa-miR-345-5p	ENSG00000123200	ZC3H13	protein_coding	chr13	46537277	46537282	46537277	46537282	-	1	0	AGO1-4	1	0	0	0	0	0	0	9
MIMAT0001341	hsa-miR-424-5p	ENSG00000123200	ZC3H13	protein_coding	chr13	46536377	46536383	46536376	46536397	-	7	0	AGO1,AGO2,AGO3	1	0	1	0	1	0	0	8
MIMAT0001629	hsa-miR-329-3p	ENSG00000123200	ZC3H13	protein_coding	chr13	46537300	46537305	46537300	46537305	-	1	0	AGO1-4	1	0	1	0	0	0	0	1
MIMAT0001629	hsa-miR-329-3p	ENSG00000123200	ZC3H13	protein_coding	chr13	46537403	46537409	46537402	46537424	-	1	0	AGO1-4	1	0	1	0	1	0	0	1
MIMAT0001639	hsa-miR-409-3p	ENSG00000123200	ZC3H13	protein_coding	chr13	46530512	46530519	46530512	46530519	-	1	0	AGO1-4	0	0	0	0	0	0	1	5
MIMAT0002172	hsa-miR-376b-3p	ENSG00000123200	ZC3H13	protein_coding	chr13	46530950	46530955	46530950	46530955	-	1	0	AGO1-4	0	0	1	0	0	0	0	4
MIMAT0002809	hsa-miR-146b-5p	ENSG00000123200	ZC3H13	protein_coding	chr13	46529693	46529699	46529692	46529720	-	2	0	AGO2	0	0	1	1	0	0	0	12
MIMAT0002809	hsa-miR-146b-5p	ENSG00000123200	ZC3H13	protein_coding	chr13	46541812	46541840	46541812	46541840	-	6	0	AGO1-4,AGO2	0	0	0	1	0	0	0	12
MIMAT0002809	hsa-miR-146b-5p	ENSG00000123200	ZC3H13	protein_coding	chr13	46559533	46559561	46559533	46559561	-	4	0	AGO1,AGO2,AGO3	0	0	0	1	0	0	0	12
MIMAT0002816	hsa-miR-494-3p	ENSG00000123200	ZC3H13	protein_coding	chr13	46529466	46529494	46529466	46529494	-	2	0	AGO1-4	0	0	0	1	0	0	0	2
MIMAT0002816	hsa-miR-494-3p	ENSG00000123200	ZC3H13	protein_coding	chr13	46530503	46530524	46530503	46530531	-	1	0	AGO1-4	0	0	0	1	1	0	0	2
MIMAT0002817	hsa-miR-495-3p	ENSG00000123200	ZC3H13	protein_coding	chr13	46529499	46529527	46529499	46529527	-	2	0	AGO1-4	0	0	0	1	0	0	0	2
MIMAT0002817	hsa-miR-495-3p	ENSG00000123200	ZC3H13	protein_coding	chr13	46529539	46529567	46529539	46529567	-	2	0	AGO1-4	0	0	0	1	0	0	0	2
MIMAT0002817	hsa-miR-495-3p	ENSG00000123200	ZC3H13	protein_coding	chr13	46530632	46530653	46530632	46530660	-	1	0	AGO2	0	0	0	1	1	0	0	2
MIMAT0002817	hsa-miR-495-3p	ENSG00000123200	ZC3H13	protein_coding	chr13	46530998	46531026	46530998	46531026	-	1	0	AGO1-4	0	0	0	1	0	0	0	2
MIMAT0002820	hsa-miR-497-5p	ENSG00000123200	ZC3H13	protein_coding	chr13	46536377	46536383	46536376	46536396	-	7	0	AGO1,AGO2,AGO3	1	0	1	0	1	0	0	3
MIMAT0002824	hsa-miR-498	ENSG00000123200	ZC3H13	protein_coding	chr13	46528888	46528916	46528888	46528916	-	1	0	AGO1-4	0	0	0	1	0	0	0	5
MIMAT0002831	hsa-miR-519c-5p	ENSG00000123200	ZC3H13	protein_coding	chr13	46530531	46530536	46530531	46530536	-	1	0	AGO1-4	0	0	1	0	0	0	0	0
MIMAT0002831	hsa-miR-519c-5p	ENSG00000123200	ZC3H13	protein_coding	chr13	46531027	46531032	46531027	46531032	-	1	0	AGO1-4	0	0	1	0	0	0	0	0
MIMAT0002833	hsa-miR-520a-5p	ENSG00000123200	ZC3H13	protein_coding	chr13	46537345	46537350	46537345	46537350	-	1	0	AGO1-4	1	0	0	0	0	0	0	1
MIMAT0002835	hsa-miR-526b-5p	ENSG00000123200	ZC3H13	protein_coding	chr13	46543885	46543913	46543885	46543913	-	1	0	AGO1-4	0	0	0	1	0	0	0	2
MIMAT0002835	hsa-miR-526b-5p	ENSG00000123200	ZC3H13	protein_coding	chr13	46544063	46544091	46544063	46544091	-	1	0	AGO3	0	0	0	1	0	0	0	2
MIMAT0002838	hsa-miR-525-5p	ENSG00000123200	ZC3H13	protein_coding	chr13	46537345	46537350	46537345	46537350	-	1	0	AGO1-4	1	0	0	0	0	0	0	1
MIMAT0002839	hsa-miR-525-3p	ENSG00000123200	ZC3H13	protein_coding	chr13	46531004	46531010	46531004	46531010	-	1	0	AGO1-4	0	0	1	0	0	0	0	4
MIMAT0002841	hsa-miR-518f-5p	ENSG00000123200	ZC3H13	protein_coding	chr13	46530531	46530536	46530531	46530536	-	1	0	AGO1-4	0	0	1	0	0	0	0	3
MIMAT0002841	hsa-miR-518f-5p	ENSG00000123200	ZC3H13	protein_coding	chr13	46531027	46531032	46531027	46531032	-	1	0	AGO1-4	0	0	1	0	0	0	0	3
MIMAT0002845	hsa-miR-526a	ENSG00000123200	ZC3H13	protein_coding	chr13	46530531	46530536	46530531	46530536	-	1	0	AGO1-4	0	0	1	0	0	0	0	0
MIMAT0002845	hsa-miR-526a	ENSG00000123200	ZC3H13	protein_coding	chr13	46531027	46531032	46531027	46531032	-	1	0	AGO1-4	0	0	1	0	0	0	0	0
MIMAT0002850	hsa-miR-524-3p	ENSG00000123200	ZC3H13	protein_coding	chr13	46531004	46531010	46531004	46531010	-	1	0	AGO1-4	0	0	1	0	0	0	0	1
MIMAT0002874	hsa-miR-503-5p	ENSG00000123200	ZC3H13	protein_coding	chr13	46536377	46536382	46536377	46536382	-	7	0	AGO1,AGO2,AGO3	1	0	0	0	0	0	0	6
MIMAT0002880	hsa-miR-508-3p	ENSG00000123200	ZC3H13	protein_coding	chr13	46536400	46536405	46536400	46536405	-	2	0	AGO2	1	0	0	0	0	0	0	2
MIMAT0002888	hsa-miR-532-5p	ENSG00000123200	ZC3H13	protein_coding	chr13	46530409	46530415	46530409	46530415	-	1	0	AGO1-4	0	0	1	0	0	0	0	8
MIMAT0003165	hsa-miR-545-3p	ENSG00000123200	ZC3H13	protein_coding	chr13	46536379	46536385	46536379	46536385	-	7	0	AGO1,AGO2,AGO3	1	0	0	0	0	0	0	2
MIMAT0003220	hsa-miR-556-5p	ENSG00000123200	ZC3H13	protein_coding	chr13	46530424	46530430	46530424	46530430	-	1	0	AGO1-4	0	0	1	0	0	0	0	5
MIMAT0003245	hsa-miR-580-3p	ENSG00000123200	ZC3H13	protein_coding	chr13	46529356	46529361	46529356	46529361	-	1	0	AGO2	0	0	1	0	0	0	0	2
MIMAT0003245	hsa-miR-580-3p	ENSG00000123200	ZC3H13	protein_coding	chr13	46529416	46529422	46529415	46529443	-	2	0	AGO1-4	0	0	1	1	0	0	0	2
MIMAT0003245	hsa-miR-580-3p	ENSG00000123200	ZC3H13	protein_coding	chr13	46529692	46529697	46529691	46529719	-	2	0	AGO2	0	0	1	1	0	0	0	2
MIMAT0003245	hsa-miR-580-3p	ENSG00000123200	ZC3H13	protein_coding	chr13	46541811	46541839	46541811	46541839	-	6	0	AGO1-4,AGO2	0	0	0	1	0	0	0	2
MIMAT0003255	hsa-miR-588	ENSG00000123200	ZC3H13	protein_coding	chr13	46531096	46531101	46531096	46531101	-	2	0	AGO1-4	0	0	1	0	0	0	0	1
MIMAT0003293	hsa-miR-624-5p	ENSG00000123200	ZC3H13	protein_coding	chr13	46531231	46531237	46531231	46531237	-	1	0	AGO1-4	0	0	1	0	0	0	0	4
MIMAT0003301	hsa-miR-33b-5p	ENSG00000123200	ZC3H13	protein_coding	chr13	46537410	46537415	46537410	46537415	-	1	0	AGO1-4	1	0	0	0	0	0	0	15
MIMAT0003320	hsa-miR-650	ENSG00000123200	ZC3H13	protein_coding	chr13	46530271	46530277	46530271	46530277	-	1	0	AGO2	0	0	1	0	0	0	0	0
MIMAT0003329	hsa-miR-411-5p	ENSG00000123200	ZC3H13	protein_coding	chr13	46530317	46530337	46530317	46530337	-	1	0	AGO1	0	0	0	0	1	0	0	1
MIMAT0003331	hsa-miR-655-3p	ENSG00000123200	ZC3H13	protein_coding	chr13	46536362	46536368	46536362	46536368	-	1	0	AGO2	1	0	1	0	0	0	0	3
MIMAT0003389	hsa-miR-542-3p	ENSG00000123200	ZC3H13	protein_coding	chr13	46530968	46530973	46530968	46530973	-	1	0	AGO1-4	0	0	1	0	0	0	0	3
MIMAT0003393	hsa-miR-425-5p	ENSG00000123200	ZC3H13	protein_coding	chr13	46537291	46537297	46537290	46537312	-	1	0	AGO1-4	1	0	1	0	1	0	0	14
MIMAT0003948	hsa-miR-770-5p	ENSG00000123200	ZC3H13	protein_coding	chr13	46537320	46537325	46537320	46537325	-	1	0	AGO1-4	1	0	0	0	0	0	0	1
MIMAT0004593	hsa-miR-130a-5p	ENSG00000123200	ZC3H13	protein_coding	chr13	46531037	46531044	46531037	46531065	-	4	0	AGO1-4,AGO2	0	0	0	1	0	0	1	2
MIMAT0004683	hsa-miR-362-3p	ENSG00000123200	ZC3H13	protein_coding	chr13	46537300	46537305	46537300	46537305	-	1	0	AGO1-4	1	0	1	0	0	0	0	13
MIMAT0004683	hsa-miR-362-3p	ENSG00000123200	ZC3H13	protein_coding	chr13	46537403	46537409	46537402	46537425	-	1	0	AGO1-4	1	0	1	0	1	0	0	13
MIMAT0004692	hsa-miR-340-5p	ENSG00000123200	ZC3H13	protein_coding	chr13	46529951	46529972	46529951	46529972	-	1	0	AGO1	0	0	0	0	1	0	0	7
MIMAT0004774	hsa-miR-501-3p	ENSG00000123200	ZC3H13	protein_coding	chr13	46531211	46531216	46531211	46531216	-	1	0	AGO1-4	0	0	1	0	0	0	0	11
MIMAT0004775	hsa-miR-502-3p	ENSG00000123200	ZC3H13	protein_coding	chr13	46531211	46531216	46531211	46531216	-	1	0	AGO1-4	0	0	1	0	0	0	0	12
MIMAT0004785	hsa-miR-545-5p	ENSG00000123200	ZC3H13	protein_coding	chr13	46528721	46528727	46528720	46528748	-	1	0	AGO1-4	0	0	1	1	0	0	0	7
MIMAT0004785	hsa-miR-545-5p	ENSG00000123200	ZC3H13	protein_coding	chr13	46530484	46530490	46530483	46530511	-	1	0	AGO1-4	0	0	1	1	0	0	0	7
MIMAT0004795	hsa-miR-574-5p	ENSG00000123200	ZC3H13	protein_coding	chr13	46531053	46531081	46531053	46531081	-	4	0	AGO1-4,AGO2	0	0	0	1	0	0	0	1
MIMAT0004799	hsa-miR-589-5p	ENSG00000123200	ZC3H13	protein_coding	chr13	46529693	46529698	46529693	46529698	-	1	0	AGO2	0	0	1	0	0	0	0	9
MIMAT0004807	hsa-miR-624-3p	ENSG00000123200	ZC3H13	protein_coding	chr13	46530578	46530583	46530578	46530583	-	1	0	AGO1-4	0	0	1	0	0	0	0	1
MIMAT0004814	hsa-miR-654-3p	ENSG00000123200	ZC3H13	protein_coding	chr13	46537423	46537428	46537423	46537428	-	1	0	AGO1-4	1	0	0	0	0	0	0	5
MIMAT0004903	hsa-miR-300	ENSG00000123200	ZC3H13	protein_coding	chr13	46536364	46536369	46536364	46536369	-	1	0	AGO2	1	0	0	0	0	0	0	0
MIMAT0004909	hsa-miR-450b-5p	ENSG00000123200	ZC3H13	protein_coding	chr13	46529526	46529532	46529525	46529553	-	2	0	AGO1-4	0	0	1	1	0	0	0	3
MIMAT0004909	hsa-miR-450b-5p	ENSG00000123200	ZC3H13	protein_coding	chr13	46531047	46531052	46531046	46531074	-	4	0	AGO1-4,AGO2	0	0	1	1	0	0	0	3
MIMAT0004909	hsa-miR-450b-5p	ENSG00000123200	ZC3H13	protein_coding	chr13	46531198	46531204	46531197	46531225	-	1	0	AGO1-4	0	0	1	1	0	0	0	3
MIMAT0004916	hsa-miR-888-5p	ENSG00000123200	ZC3H13	protein_coding	chr13	46537394	46537399	46537394	46537399	-	1	0	AGO1-4	1	0	0	0	0	0	0	4
MIMAT0004921	hsa-miR-889-3p	ENSG00000123200	ZC3H13	protein_coding	chr13	46530042	46530070	46530042	46530070	-	1	0	AGO2	0	0	0	1	0	0	0	2
MIMAT0004921	hsa-miR-889-3p	ENSG00000123200	ZC3H13	protein_coding	chr13	46530280	46530308	46530280	46530308	-	2	0	AGO1,AGO2	0	0	0	1	0	0	0	2
MIMAT0004953	hsa-miR-873-5p	ENSG00000123200	ZC3H13	protein_coding	chr13	46530540	46530560	46530540	46530560	-	1	0	AGO1-4	0	0	0	0	1	0	0	1
MIMAT0004959	hsa-miR-216b-5p	ENSG00000123200	ZC3H13	protein_coding	chr13	46530622	46530650	46530622	46530650	-	1	0	AGO2	0	0	0	1	0	0	0	3
MIMAT0004959	hsa-miR-216b-5p	ENSG00000123200	ZC3H13	protein_coding	chr13	46559659	46559687	46559659	46559687	-	5	0	AGO1,AGO1-4,AGO2	0	0	0	1	0	0	0	3
MIMAT0004959	hsa-miR-216b-5p	ENSG00000123200	ZC3H13	protein_coding	chr13	46559698	46559726	46559698	46559726	-	4	0	AGO1-4,AGO2	0	0	0	1	0	0	0	3
MIMAT0004985	hsa-miR-942-5p	ENSG00000123200	ZC3H13	protein_coding	chr13	46539421	46539449	46539421	46539449	-	1	0	AGO2	0	0	0	1	0	0	0	4
MIMAT0004985	hsa-miR-942-5p	ENSG00000123200	ZC3H13	protein_coding	chr13	46549457	46549485	46549457	46549485	-	1	0	AGO1-4	0	0	0	1	0	0	0	4
MIMAT0004985	hsa-miR-942-5p	ENSG00000123200	ZC3H13	protein_coding	chr13	46553985	46554013	46553985	46554013	-	1	0	AGO2	0	0	0	1	0	0	0	4
MIMAT0004985	hsa-miR-942-5p	ENSG00000123200	ZC3H13	protein_coding	chr13	46559542	46559570	46559542	46559570	-	5	0	AGO1,AGO2,AGO3	0	0	0	1	0	0	0	4
MIMAT0004985	hsa-miR-942-5p	ENSG00000123200	ZC3H13	protein_coding	chr13	46585576	46585604	46585576	46585604	-	1	0	AGO1-4	0	0	0	1	0	0	0	4
MIMAT0005449	hsa-miR-523-5p	ENSG00000123200	ZC3H13	protein_coding	chr13	46530531	46530536	46530531	46530536	-	1	0	AGO1-4	0	0	1	0	0	0	0	0
MIMAT0005449	hsa-miR-523-5p	ENSG00000123200	ZC3H13	protein_coding	chr13	46531027	46531032	46531027	46531032	-	1	0	AGO1-4	0	0	1	0	0	0	0	0
MIMAT0005450	hsa-miR-518e-5p	ENSG00000123200	ZC3H13	protein_coding	chr13	46530531	46530536	46530531	46530536	-	1	0	AGO1-4	0	0	1	0	0	0	0	0
MIMAT0005450	hsa-miR-518e-5p	ENSG00000123200	ZC3H13	protein_coding	chr13	46531027	46531032	46531027	46531032	-	1	0	AGO1-4	0	0	1	0	0	0	0	0
MIMAT0005451	hsa-miR-522-5p	ENSG00000123200	ZC3H13	protein_coding	chr13	46530531	46530536	46530531	46530536	-	1	0	AGO1-4	0	0	1	0	0	0	0	0
MIMAT0005451	hsa-miR-522-5p	ENSG00000123200	ZC3H13	protein_coding	chr13	46531027	46531032	46531027	46531032	-	1	0	AGO1-4	0	0	1	0	0	0	0	0
MIMAT0005452	hsa-miR-519a-5p	ENSG00000123200	ZC3H13	protein_coding	chr13	46530531	46530536	46530531	46530536	-	1	0	AGO1-4	0	0	1	0	0	0	0	3
MIMAT0005452	hsa-miR-519a-5p	ENSG00000123200	ZC3H13	protein_coding	chr13	46531027	46531032	46531027	46531032	-	1	0	AGO1-4	0	0	1	0	0	0	0	3
MIMAT0005454	hsa-miR-519b-5p	ENSG00000123200	ZC3H13	protein_coding	chr13	46530531	46530536	46530531	46530536	-	1	0	AGO1-4	0	0	1	0	0	0	0	1
MIMAT0005454	hsa-miR-519b-5p	ENSG00000123200	ZC3H13	protein_coding	chr13	46531027	46531032	46531027	46531032	-	1	0	AGO1-4	0	0	1	0	0	0	0	1
MIMAT0005455	hsa-miR-520c-5p	ENSG00000123200	ZC3H13	protein_coding	chr13	46530531	46530536	46530531	46530536	-	1	0	AGO1-4	0	0	1	0	0	0	0	1
MIMAT0005455	hsa-miR-520c-5p	ENSG00000123200	ZC3H13	protein_coding	chr13	46531027	46531032	46531027	46531032	-	1	0	AGO1-4	0	0	1	0	0	0	0	1
MIMAT0005456	hsa-miR-518d-5p	ENSG00000123200	ZC3H13	protein_coding	chr13	46530531	46530536	46530531	46530536	-	1	0	AGO1-4	0	0	1	0	0	0	0	0
MIMAT0005456	hsa-miR-518d-5p	ENSG00000123200	ZC3H13	protein_coding	chr13	46531027	46531032	46531027	46531032	-	1	0	AGO1-4	0	0	1	0	0	0	0	0
MIMAT0005788	hsa-miR-513b-5p	ENSG00000123200	ZC3H13	protein_coding	chr13	46530937	46530965	46530937	46530965	-	1	0	AGO1-4	0	0	0	1	0	0	0	2
MIMAT0005792	hsa-miR-320b	ENSG00000123200	ZC3H13	protein_coding	chr13	46530456	46530480	46530456	46530484	-	1	0	AGO1-4	0	0	0	1	1	0	0	5
MIMAT0005793	hsa-miR-320c	ENSG00000123200	ZC3H13	protein_coding	chr13	46530456	46530475	46530456	46530475	-	1	0	AGO1-4	0	0	0	0	1	0	0	2
MIMAT0005795	hsa-miR-1323	ENSG00000123200	ZC3H13	protein_coding	chr13	46531100	46531106	46531099	46531127	-	2	0	AGO1-4	0	0	1	1	0	0	0	2
MIMAT0005800	hsa-miR-1298-5p	ENSG00000123200	ZC3H13	protein_coding	chr13	46529605	46529610	46529605	46529610	-	1	0	AGO1-4	0	0	1	0	0	0	0	1
MIMAT0005878	hsa-miR-1287-5p	ENSG00000123200	ZC3H13	protein_coding	chr13	46530268	46530273	46530268	46530273	-	1	0	AGO2	0	0	1	0	0	0	0	2
MIMAT0005878	hsa-miR-1287-5p	ENSG00000123200	ZC3H13	protein_coding	chr13	46530956	46530961	46530956	46530961	-	1	0	AGO1-4	0	0	1	0	0	0	0	2
MIMAT0005884	hsa-miR-1294	ENSG00000123200	ZC3H13	protein_coding	chr13	46528840	46528845	46528840	46528845	-	5	0	AGO1,AGO1-4,AGO2	0	0	1	0	0	0	0	0
MIMAT0005884	hsa-miR-1294	ENSG00000123200	ZC3H13	protein_coding	chr13	46529078	46529083	46529078	46529083	-	4	0	AGO1,AGO2	0	0	1	0	0	0	0	0
MIMAT0005919	hsa-miR-548o-3p	ENSG00000123200	ZC3H13	protein_coding	chr13	46531100	46531106	46531099	46531127	-	2	0	AGO1-4	0	0	1	1	0	0	0	2
MIMAT0005955	hsa-miR-1197	ENSG00000123200	ZC3H13	protein_coding	chr13	46530474	46530480	46530473	46530501	-	1	0	AGO1-4	0	0	1	1	0	0	0	1
MIMAT0006764	hsa-miR-320d	ENSG00000123200	ZC3H13	protein_coding	chr13	46530456	46530474	46530456	46530474	-	1	0	AGO1-4	0	0	0	0	1	0	0	4
MIMAT0007890	hsa-miR-1914-3p	ENSG00000123200	ZC3H13	protein_coding	chr13	46528749	46528755	46528749	46528755	-	1	0	AGO1-4	0	0	1	0	0	0	0	1
MIMAT0010251	hsa-miR-449c-5p	ENSG00000123200	ZC3H13	protein_coding	chr13	46530273	46530279	46530273	46530279	-	1	0	AGO2	0	0	1	0	0	0	0	1
MIMAT0010357	hsa-miR-670-5p	ENSG00000123200	ZC3H13	protein_coding	chr13	46529635	46529641	46529635	46529641	-	2	0	AGO2	0	0	1	0	0	0	0	1
MIMAT0011778	hsa-miR-2278	ENSG00000123200	ZC3H13	protein_coding	chr13	46530559	46530564	46530559	46530564	-	1	0	AGO1-4	0	0	1	0	0	0	0	2
MIMAT0011778	hsa-miR-2278	ENSG00000123200	ZC3H13	protein_coding	chr13	46530962	46530968	46530962	46530968	-	1	0	AGO1-4	0	0	1	0	0	0	0	2
MIMAT0013517	hsa-miR-2682-5p	ENSG00000123200	ZC3H13	protein_coding	chr13	46530273	46530279	46530273	46530279	-	1	0	AGO2	0	0	1	0	0	0	0	0
MIMAT0015037	hsa-miR-3163	ENSG00000123200	ZC3H13	protein_coding	chr13	46528905	46528911	46528904	46528932	-	1	0	AGO1-4	0	0	1	1	0	0	0	1
MIMAT0015037	hsa-miR-3163	ENSG00000123200	ZC3H13	protein_coding	chr13	46530087	46530093	46530086	46530114	-	2	0	AGO1,AGO2	0	0	1	1	0	0	0	1
MIMAT0015037	hsa-miR-3163	ENSG00000123200	ZC3H13	protein_coding	chr13	46530885	46530891	46530884	46530912	-	2	0	AGO2	0	0	1	1	0	0	0	1
MIMAT0015069	hsa-miR-3187-3p	ENSG00000123200	ZC3H13	protein_coding	chr13	46531096	46531101	46531096	46531101	-	2	0	AGO1-4	0	0	1	0	0	0	0	3
MIMAT0017989	hsa-miR-3612	ENSG00000123200	ZC3H13	protein_coding	chr13	46530271	46530277	46530271	46530277	-	1	0	AGO2	0	0	1	0	0	0	0	1
MIMAT0017997	hsa-miR-3617-5p	ENSG00000123200	ZC3H13	protein_coding	chr13	46529560	46529588	46529560	46529588	-	2	0	AGO1-4	0	0	0	1	0	0	0	3
MIMAT0017997	hsa-miR-3617-5p	ENSG00000123200	ZC3H13	protein_coding	chr13	46530656	46530684	46530656	46530684	-	1	0	AGO2	0	0	0	1	0	0	0	3
MIMAT0017997	hsa-miR-3617-5p	ENSG00000123200	ZC3H13	protein_coding	chr13	46531225	46531253	46531225	46531253	-	3	0	AGO1-4,AGO2	0	0	0	1	0	0	0	3
MIMAT0018000	hsa-miR-23c	ENSG00000123200	ZC3H13	protein_coding	chr13	46531037	46531044	46531037	46531065	-	4	0	AGO1-4,AGO2	0	0	0	1	0	0	1	0
MIMAT0018443	hsa-miR-374c-5p	ENSG00000123200	ZC3H13	protein_coding	chr13	46536362	46536368	46536362	46536368	-	1	0	AGO2	0	0	1	0	0	0	0	5
MIMAT0019062	hsa-miR-4524a-5p	ENSG00000123200	ZC3H13	protein_coding	chr13	46536376	46536382	46536376	46536382	-	7	0	AGO1,AGO2,AGO3	0	0	1	0	0	0	0	0
MIMAT0019218	hsa-miR-3194-3p	ENSG00000123200	ZC3H13	protein_coding	chr13	46529477	46529482	46529477	46529482	-	2	0	AGO1-4	0	0	1	0	0	0	0	2
MIMAT0019694	hsa-miR-4637	ENSG00000123200	ZC3H13	protein_coding	chr13	46537296	46537301	46537296	46537301	-	1	0	AGO1-4	0	0	1	0	0	0	0	2
MIMAT0019761	hsa-miR-4677-3p	ENSG00000123200	ZC3H13	protein_coding	chr13	46529487	46529492	46529487	46529492	-	2	0	AGO1-4	0	0	1	0	0	0	0	15
MIMAT0019761	hsa-miR-4677-3p	ENSG00000123200	ZC3H13	protein_coding	chr13	46530072	46530078	46530072	46530078	-	2	0	AGO1,AGO2	0	0	1	0	0	0	0	15
MIMAT0019798	hsa-miR-4701-5p	ENSG00000123200	ZC3H13	protein_coding	chr13	46531096	46531101	46531096	46531101	-	2	0	AGO1-4	0	0	1	0	0	0	0	0
MIMAT0019909	hsa-miR-4761-3p	ENSG00000123200	ZC3H13	protein_coding	chr13	46530079	46530085	46530079	46530085	-	2	0	AGO1,AGO2	0	0	1	0	0	0	0	0
MIMAT0019917	hsa-miR-4766-5p	ENSG00000123200	ZC3H13	protein_coding	chr13	46529556	46529584	46529556	46529584	-	2	0	AGO1-4	0	0	0	1	0	0	0	2
MIMAT0019917	hsa-miR-4766-5p	ENSG00000123200	ZC3H13	protein_coding	chr13	46530767	46530795	46530767	46530795	-	1	0	AGO2	0	0	0	1	0	0	0	2
MIMAT0019917	hsa-miR-4766-5p	ENSG00000123200	ZC3H13	protein_coding	chr13	46543286	46543314	46543286	46543314	-	3	0	AGO1-4,AGO2	0	0	0	1	0	0	0	2
MIMAT0019948	hsa-miR-4784	ENSG00000123200	ZC3H13	protein_coding	chr13	46543380	46543398	46543380	46543398	-	2	0	AGO1-4	0	1	0	0	0	0	0	0
MIMAT0021125	hsa-miR-5194	ENSG00000123200	ZC3H13	protein_coding	chr13	46528749	46528755	46528748	46528776	-	2	0	AGO1-4,AGO2	0	0	1	1	0	0	0	2
MIMAT0022255	hsa-miR-4524b-5p	ENSG00000123200	ZC3H13	protein_coding	chr13	46536376	46536382	46536376	46536382	-	7	0	AGO1,AGO2,AGO3	0	0	1	0	0	0	0	0
MIMAT0022272	hsa-miR-664b-3p	ENSG00000123200	ZC3H13	protein_coding	chr13	46529911	46529939	46529911	46529939	-	1	0	AGO1	0	0	0	1	0	0	0	5
MIMAT0022272	hsa-miR-664b-3p	ENSG00000123200	ZC3H13	protein_coding	chr13	46585632	46585660	46585632	46585660	-	2	0	AGO1-4,AGO2	0	0	0	1	0	0	0	5
MIMAT0022300	hsa-miR-5590-3p	ENSG00000123200	ZC3H13	protein_coding	chr13	46529472	46529477	46529472	46529477	-	2	0	AGO1-4	0	0	1	0	0	0	0	1
MIMAT0022300	hsa-miR-5590-3p	ENSG00000123200	ZC3H13	protein_coding	chr13	46529953	46529959	46529952	46529980	-	1	0	AGO1	0	0	1	1	0	0	0	1
MIMAT0022479	hsa-miR-5688	ENSG00000123200	ZC3H13	protein_coding	chr13	46529499	46529527	46529499	46529527	-	2	0	AGO1-4	0	0	0	1	0	0	0	1
MIMAT0022479	hsa-miR-5688	ENSG00000123200	ZC3H13	protein_coding	chr13	46529539	46529567	46529539	46529567	-	2	0	AGO1-4	0	0	0	1	0	0	0	1
MIMAT0022479	hsa-miR-5688	ENSG00000123200	ZC3H13	protein_coding	chr13	46530632	46530660	46530632	46530660	-	1	0	AGO2	0	0	0	1	0	0	0	1
MIMAT0022479	hsa-miR-5688	ENSG00000123200	ZC3H13	protein_coding	chr13	46530998	46531026	46530998	46531026	-	1	0	AGO1-4	0	0	0	1	0	0	0	1
MIMAT0022698	hsa-miR-345-3p	ENSG00000123200	ZC3H13	protein_coding	chr13	46529636	46529642	46529636	46529642	-	2	0	AGO2	0	0	1	0	0	0	0	2
MIMAT0022714	hsa-miR-766-5p	ENSG00000123200	ZC3H13	protein_coding	chr13	46543370	46543391	46543370	46543391	-	2	1	AGO1-4	0	1	0	0	0	0	0	3
MIMAT0022717	hsa-miR-873-3p	ENSG00000123200	ZC3H13	protein_coding	chr13	46529326	46529331	46529325	46529353	-	1	0	AGO2	0	0	1	1	0	0	0	2
MIMAT0022717	hsa-miR-873-3p	ENSG00000123200	ZC3H13	protein_coding	chr13	46529442	46529448	46529441	46529469	-	2	0	AGO1-4	0	0	1	1	0	0	0	2
MIMAT0025475	hsa-miR-6509-3p	ENSG00000123200	ZC3H13	protein_coding	chr13	46529460	46529466	46529460	46529466	-	2	0	AGO1-4	0	0	1	0	0	0	0	1
