# Supplementary material for: Network analysis of miRNA targeting m6A-related genes in patients with esophageal cancer
Source: PeerJ. 2021 Jul 29;9:e11893. doi: 10.7717/peerj.11893 (PMC8325912; doi:10.7717/peerj.11893)
Supplement: Supplemental Information 1 [file peerj-09-11893-s001.zip › Supplemental Materials/6.Starbase predicts upstream miRNAs/Upstream miRNAs of ALKBH5.xls]

miRNAid	miRNAname	geneID	geneName	geneType	chromosome	narrowStart	narrowEnd	broadStart	broadEnd	strand	clipExpNum	degraExpNum	RBP	PITA	RNA22	miRmap	microT	miRanda	PicTar	TargetScan	pancancerNum
MIMAT0000068	hsa-miR-15a-5p	ENSG00000091542	ALKBH5	protein_coding	chr17	18112390	18112395	18112390	18112395	+	1	0	AGO2	1	0	0	0	0	0	0	9
MIMAT0000069	hsa-miR-16-5p	ENSG00000091542	ALKBH5	protein_coding	chr17	18112390	18112395	18112390	18112395	+	1	0	AGO2	1	0	0	0	0	0	0	7
MIMAT0000070	hsa-miR-17-5p	ENSG00000091542	ALKBH5	protein_coding	chr17	18113002	18113007	18113002	18113007	+	2	0	AGO2	1	0	0	0	0	0	0	9
MIMAT0000075	hsa-miR-20a-5p	ENSG00000091542	ALKBH5	protein_coding	chr17	18113002	18113007	18113002	18113007	+	2	0	AGO2	1	0	0	0	0	0	0	8
MIMAT0000085	hsa-miR-28-5p	ENSG00000091542	ALKBH5	protein_coding	chr17	18112454	18112459	18112454	18112459	+	1	0	AGO1	1	0	0	0	0	0	0	5
MIMAT0000089	hsa-miR-31-5p	ENSG00000091542	ALKBH5	protein_coding	chr17	18112497	18112502	18112497	18112502	+	1	0	AGO2	1	0	0	0	0	0	0	6
MIMAT0000089	hsa-miR-31-5p	ENSG00000091542	ALKBH5	protein_coding	chr17	18112961	18112966	18112961	18112966	+	1	0	AGO1-4	1	0	0	0	0	0	0	6
MIMAT0000093	hsa-miR-93-5p	ENSG00000091542	ALKBH5	protein_coding	chr17	18113002	18113007	18113002	18113007	+	2	0	AGO2	1	0	0	0	0	0	0	5
MIMAT0000095	hsa-miR-96-5p	ENSG00000091542	ALKBH5	protein_coding	chr17	18112963	18112968	18112963	18112968	+	1	0	AGO1-4	1	0	0	0	0	0	0	4
MIMAT0000103	hsa-miR-106a-5p	ENSG00000091542	ALKBH5	protein_coding	chr17	18113002	18113007	18113002	18113007	+	2	0	AGO2	1	0	0	0	0	0	0	6
MIMAT0000227	hsa-miR-197-3p	ENSG00000091542	ALKBH5	protein_coding	chr17	18112816	18112821	18112816	18112821	+	2	0	AGO1,AGO1-4	1	0	0	0	0	0	0	8
MIMAT0000231	hsa-miR-199a-5p	ENSG00000091542	ALKBH5	protein_coding	chr17	18112673	18112678	18112673	18112678	+	2	0	AGO1-4,AGO2	1	0	0	0	0	0	0	6
MIMAT0000242	hsa-miR-129-5p	ENSG00000091542	ALKBH5	protein_coding	chr17	18112831	18112836	18112831	18112836	+	1	0	AGO1-4	1	0	0	0	0	0	0	4
MIMAT0000242	hsa-miR-129-5p	ENSG00000091542	ALKBH5	protein_coding	chr17	18113184	18113189	18113184	18113189	+	7	0	AGO1,AGO1-4,AGO2	1	0	0	0	0	0	0	4
MIMAT0000252	hsa-miR-7-5p	ENSG00000091542	ALKBH5	protein_coding	chr17	18112248	18112253	18112248	18112253	+	6	0	AGO1-4,AGO2	1	0	0	0	0	0	0	1
MIMAT0000253	hsa-miR-10a-5p	ENSG00000091542	ALKBH5	protein_coding	chr17	18112802	18112807	18112802	18112807	+	2	0	AGO1,AGO1-4	1	0	0	0	0	0	0	11
MIMAT0000254	hsa-miR-10b-5p	ENSG00000091542	ALKBH5	protein_coding	chr17	18112802	18112807	18112802	18112807	+	2	0	AGO1,AGO1-4	1	0	0	0	0	0	0	6
MIMAT0000256	hsa-miR-181a-5p	ENSG00000091542	ALKBH5	protein_coding	chr17	18112927	18112932	18112927	18112932	+	1	0	AGO1-4	1	0	0	0	0	0	0	8
MIMAT0000257	hsa-miR-181b-5p	ENSG00000091542	ALKBH5	protein_coding	chr17	18112927	18112932	18112927	18112932	+	1	0	AGO1-4	1	0	0	0	0	0	0	6
MIMAT0000258	hsa-miR-181c-5p	ENSG00000091542	ALKBH5	protein_coding	chr17	18112927	18112932	18112927	18112932	+	1	0	AGO1-4	1	0	0	0	0	0	0	4
MIMAT0000259	hsa-miR-182-5p	ENSG00000091542	ALKBH5	protein_coding	chr17	18112962	18112968	18112962	18112968	+	1	0	AGO1-4	1	0	0	0	0	0	0	5
MIMAT0000261	hsa-miR-183-5p	ENSG00000091542	ALKBH5	protein_coding	chr17	18112211	18112216	18112211	18112216	+	6	0	AGO1-4,AGO2	1	0	0	0	0	0	0	4
MIMAT0000261	hsa-miR-183-5p	ENSG00000091542	ALKBH5	protein_coding	chr17	18112368	18112373	18112368	18112373	+	2	1	AGO1-4	1	0	0	0	0	0	0	4
MIMAT0000263	hsa-miR-199b-5p	ENSG00000091542	ALKBH5	protein_coding	chr17	18112673	18112678	18112673	18112678	+	2	0	AGO1-4,AGO2	1	0	0	0	0	0	0	8
MIMAT0000266	hsa-miR-205-5p	ENSG00000091542	ALKBH5	protein_coding	chr17	18112819	18112824	18112819	18112824	+	2	0	AGO1,AGO1-4	1	0	0	0	0	0	0	9
MIMAT0000271	hsa-miR-214-3p	ENSG00000091542	ALKBH5	protein_coding	chr17	18112189	18112194	18112189	18112194	+	5	0	AGO1-4,AGO2	1	0	0	0	0	0	0	6
MIMAT0000271	hsa-miR-214-3p	ENSG00000091542	ALKBH5	protein_coding	chr17	18112391	18112396	18112391	18112396	+	1	0	AGO2	1	0	0	0	0	0	0	6
MIMAT0000274	hsa-miR-217	ENSG00000091542	ALKBH5	protein_coding	chr17	18112406	18112411	18112406	18112411	+	2	0	AGO2	1	0	0	0	0	0	0	5
MIMAT0000274	hsa-miR-217	ENSG00000091542	ALKBH5	protein_coding	chr17	18113153	18113158	18113153	18113158	+	5	0	AGO1,AGO1-4,AGO2	1	0	0	0	0	0	0	5
MIMAT0000275	hsa-miR-218-5p	ENSG00000091542	ALKBH5	protein_coding	chr17	18112434	18112439	18112434	18112439	+	1	0	AGO2	1	0	0	0	0	0	0	4
MIMAT0000417	hsa-miR-15b-5p	ENSG00000091542	ALKBH5	protein_coding	chr17	18112390	18112395	18112390	18112395	+	1	0	AGO2	1	0	0	0	0	0	0	4
MIMAT0000423	hsa-miR-125b-5p	ENSG00000091542	ALKBH5	protein_coding	chr17	18112801	18112806	18112801	18112806	+	2	0	AGO1,AGO1-4	1	0	0	0	0	0	0	5
MIMAT0000423	hsa-miR-125b-5p	ENSG00000091542	ALKBH5	protein_coding	chr17	18113087	18113094	18113074	18113095	+	1	6	AGO1-4	1	0	0	0	1	0	0	5
MIMAT0000425	hsa-miR-130a-3p	ENSG00000091542	ALKBH5	protein_coding	chr17	18112153	18112158	18112136	18112159	+	5	0	AGO1-4,AGO2	1	0	0	0	1	0	0	5
MIMAT0000428	hsa-miR-135a-5p	ENSG00000091542	ALKBH5	protein_coding	chr17	18112001	18112006	18112001	18112006	+	4	0	AGO1-4	1	0	0	0	0	0	0	4
MIMAT0000432	hsa-miR-141-3p	ENSG00000091542	ALKBH5	protein_coding	chr17	18112099	18112105	18112085	18112106	+	4	0	AGO1-4	1	0	0	0	1	0	0	9
MIMAT0000441	hsa-miR-9-5p	ENSG00000091542	ALKBH5	protein_coding	chr17	18112317	18112322	18112317	18112322	+	4	0	AGO1-4	1	0	0	0	0	0	0	4
MIMAT0000443	hsa-miR-125a-5p	ENSG00000091542	ALKBH5	protein_coding	chr17	18112801	18112806	18112801	18112806	+	2	0	AGO1,AGO1-4	1	0	0	0	0	0	0	7
MIMAT0000443	hsa-miR-125a-5p	ENSG00000091542	ALKBH5	protein_coding	chr17	18113087	18113094	18113072	18113095	+	1	6	AGO1-4	1	0	0	0	1	0	0	7
MIMAT0000449	hsa-miR-146a-5p	ENSG00000091542	ALKBH5	protein_coding	chr17	18111899	18111904	18111877	18111905	+	5	0	AGO1,AGO1-4,AGO2	1	0	0	1	0	0	0	8
MIMAT0000449	hsa-miR-146a-5p	ENSG00000091542	ALKBH5	protein_coding	chr17	18112194	18112199	18112172	18112200	+	7	0	AGO1-4,AGO2	1	0	0	1	0	0	0	8
MIMAT0000450	hsa-miR-149-5p	ENSG00000091542	ALKBH5	protein_coding	chr17	18112942	18112947	18112942	18112947	+	1	0	AGO1-4	1	0	0	0	0	0	0	2
MIMAT0000451	hsa-miR-150-5p	ENSG00000091542	ALKBH5	protein_coding	chr17	18112809	18112814	18112809	18112814	+	2	0	AGO1,AGO1-4	1	0	0	0	0	0	0	6
MIMAT0000456	hsa-miR-186-5p	ENSG00000091542	ALKBH5	protein_coding	chr17	18112441	18112446	18112441	18112446	+	1	0	AGO2	1	0	0	0	0	0	0	7
MIMAT0000456	hsa-miR-186-5p	ENSG00000091542	ALKBH5	protein_coding	chr17	18112611	18112616	18112611	18112616	+	2	0	AGO1-4,AGO2	1	0	0	0	0	0	0	7
MIMAT0000459	hsa-miR-193a-3p	ENSG00000091542	ALKBH5	protein_coding	chr17	18111976	18111981	18111959	18111982	+	8	0	AGO1,AGO1-4,AGO2	1	0	1	0	1	1	1	9
MIMAT0000461	hsa-miR-195-5p	ENSG00000091542	ALKBH5	protein_coding	chr17	18112390	18112395	18112390	18112395	+	1	0	AGO2	1	0	0	0	0	0	0	1
MIMAT0000510	hsa-miR-320a	ENSG00000091542	ALKBH5	protein_coding	chr17	18113172	18113178	18113151	18113179	+	9	0	AGO1,AGO1-4,AGO2	1	0	0	1	1	0	1	3
MIMAT0000680	hsa-miR-106b-5p	ENSG00000091542	ALKBH5	protein_coding	chr17	18113002	18113007	18113002	18113007	+	2	0	AGO2	1	0	0	0	0	0	0	7
MIMAT0000682	hsa-miR-200a-3p	ENSG00000091542	ALKBH5	protein_coding	chr17	18112099	18112105	18112083	18112106	+	4	0	AGO1-4	1	0	0	0	1	0	0	7
MIMAT0000684	hsa-miR-302a-3p	ENSG00000091542	ALKBH5	protein_coding	chr17	18112154	18112159	18112154	18112159	+	5	0	AGO1-4,AGO2	1	0	0	0	0	0	0	2
MIMAT0000684	hsa-miR-302a-3p	ENSG00000091542	ALKBH5	protein_coding	chr17	18113210	18113216	18113194	18113217	+	8	0	AGO1-4,AGO2	1	0	0	0	1	1	1	2
MIMAT0000688	hsa-miR-301a-3p	ENSG00000091542	ALKBH5	protein_coding	chr17	18112153	18112158	18112153	18112158	+	5	0	AGO1-4,AGO2	1	0	0	0	0	0	0	4
MIMAT0000691	hsa-miR-130b-3p	ENSG00000091542	ALKBH5	protein_coding	chr17	18112153	18112158	18112153	18112158	+	5	0	AGO1-4,AGO2	1	0	0	0	0	0	0	5
MIMAT0000703	hsa-miR-361-5p	ENSG00000091542	ALKBH5	protein_coding	chr17	18113221	18113226	18113221	18113226	+	8	0	AGO1-4,AGO2	1	0	0	0	0	0	0	7
MIMAT0000715	hsa-miR-302b-3p	ENSG00000091542	ALKBH5	protein_coding	chr17	18112154	18112159	18112154	18112159	+	5	0	AGO1-4,AGO2	1	0	0	0	0	0	0	0
MIMAT0000715	hsa-miR-302b-3p	ENSG00000091542	ALKBH5	protein_coding	chr17	18113210	18113216	18113194	18113217	+	8	0	AGO1-4,AGO2	1	0	0	0	1	1	1	0
MIMAT0000717	hsa-miR-302c-3p	ENSG00000091542	ALKBH5	protein_coding	chr17	18112154	18112159	18112154	18112159	+	5	0	AGO1-4,AGO2	1	0	0	0	0	0	0	1
MIMAT0000717	hsa-miR-302c-3p	ENSG00000091542	ALKBH5	protein_coding	chr17	18113210	18113216	18113194	18113217	+	8	0	AGO1-4,AGO2	1	0	0	0	1	0	1	1
MIMAT0000718	hsa-miR-302d-3p	ENSG00000091542	ALKBH5	protein_coding	chr17	18112154	18112159	18112154	18112159	+	5	0	AGO1-4,AGO2	1	0	0	0	0	0	0	0
MIMAT0000718	hsa-miR-302d-3p	ENSG00000091542	ALKBH5	protein_coding	chr17	18113210	18113216	18113196	18113217	+	8	0	AGO1-4,AGO2	1	0	0	0	1	1	1	0
MIMAT0000724	hsa-miR-372-3p	ENSG00000091542	ALKBH5	protein_coding	chr17	18112154	18112159	18112132	18112160	+	5	0	AGO1-4,AGO2	1	0	0	1	0	0	0	0
MIMAT0000724	hsa-miR-372-3p	ENSG00000091542	ALKBH5	protein_coding	chr17	18113210	18113216	18113189	18113217	+	9	0	AGO1-4,AGO2	1	0	0	1	1	0	1	0
MIMAT0000726	hsa-miR-373-3p	ENSG00000091542	ALKBH5	protein_coding	chr17	18112154	18112159	18112154	18112159	+	5	0	AGO1-4,AGO2	1	0	0	0	0	0	0	0
MIMAT0000726	hsa-miR-373-3p	ENSG00000091542	ALKBH5	protein_coding	chr17	18113210	18113216	18113195	18113217	+	8	0	AGO1-4,AGO2	1	0	0	0	1	0	1	0
MIMAT0000730	hsa-miR-377-3p	ENSG00000091542	ALKBH5	protein_coding	chr17	18112473	18112478	18112473	18112478	+	3	0	AGO1,AGO2	1	0	0	0	0	0	0	4
MIMAT0000751	hsa-miR-330-3p	ENSG00000091542	ALKBH5	protein_coding	chr17	18113012	18113017	18113012	18113017	+	2	0	AGO2	1	0	0	0	0	0	0	1
MIMAT0000752	hsa-miR-328-3p	ENSG00000091542	ALKBH5	protein_coding	chr17	18113093	18113098	18113093	18113098	+	1	0	AGO1-4	1	0	0	0	0	0	0	1
MIMAT0000756	hsa-miR-326	ENSG00000091542	ALKBH5	protein_coding	chr17	18112759	18112764	18112759	18112764	+	2	0	AGO2	1	0	0	0	0	0	0	4
MIMAT0000758	hsa-miR-135b-5p	ENSG00000091542	ALKBH5	protein_coding	chr17	18112001	18112006	18112001	18112006	+	4	0	AGO1-4	1	0	0	0	0	0	0	10
MIMAT0000760	hsa-miR-331-3p	ENSG00000091542	ALKBH5	protein_coding	chr17	18112285	18112290	18112285	18112290	+	5	0	AGO1-4,AGO2	1	0	0	0	0	0	0	4
MIMAT0000760	hsa-miR-331-3p	ENSG00000091542	ALKBH5	protein_coding	chr17	18113088	18113095	18113088	18113095	+	1	6	AGO1-4	1	0	0	0	0	0	0	4
MIMAT0000762	hsa-miR-324-3p	ENSG00000091542	ALKBH5	protein_coding	chr17	18112282	18112287	18112282	18112287	+	5	0	AGO1-4,AGO2	1	0	1	0	0	0	0	2
MIMAT0000762	hsa-miR-324-3p	ENSG00000091542	ALKBH5	protein_coding	chr17	18113062	18113068	18113061	18113068	+	1	3	AGO1-4	1	0	1	0	0	0	0	2
MIMAT0000763	hsa-miR-338-3p	ENSG00000091542	ALKBH5	protein_coding	chr17	18111965	18111971	18111953	18111972	+	8	0	AGO1,AGO1-4,AGO2	1	0	1	0	1	0	0	4
MIMAT0000763	hsa-miR-338-3p	ENSG00000091542	ALKBH5	protein_coding	chr17	18112446	18112451	18112446	18112451	+	1	0	AGO2	1	0	1	0	0	0	0	4
MIMAT0000773	hsa-miR-346	ENSG00000091542	ALKBH5	protein_coding	chr17	18110246	18110268	18110246	18110268	+	1	0	AGO1	0	0	0	0	1	0	0	2
MIMAT0000773	hsa-miR-346	ENSG00000091542	ALKBH5	protein_coding	chr17	18112774	18112779	18112774	18112779	+	3	1	AGO1,AGO1-4,AGO2	1	0	0	0	0	0	0	2
MIMAT0001075	hsa-miR-384	ENSG00000091542	ALKBH5	protein_coding	chr17	18112709	18112716	18112709	18112716	+	3	0	AGO1,AGO1-4,AGO2	1	0	0	0	0	0	0	0
MIMAT0001075	hsa-miR-384	ENSG00000091542	ALKBH5	protein_coding	chr17	18112924	18112929	18112924	18112929	+	1	0	AGO1-4	1	0	0	0	0	0	0	0
MIMAT0001341	hsa-miR-424-5p	ENSG00000091542	ALKBH5	protein_coding	chr17	18112390	18112395	18112390	18112395	+	1	0	AGO2	1	0	0	0	0	0	0	6
MIMAT0001413	hsa-miR-20b-5p	ENSG00000091542	ALKBH5	protein_coding	chr17	18113002	18113007	18113002	18113007	+	2	0	AGO2	1	0	0	0	0	0	0	5
MIMAT0001629	hsa-miR-329-3p	ENSG00000091542	ALKBH5	protein_coding	chr17	18112589	18112595	18112575	18112596	+	2	0	AGO1-4,AGO2	1	0	1	0	1	1	1	4
MIMAT0001629	hsa-miR-329-3p	ENSG00000091542	ALKBH5	protein_coding	chr17	18113202	18113207	18113202	18113207	+	5	0	AGO1-4,AGO2	1	0	0	0	0	0	0	4
MIMAT0001635	hsa-miR-452-5p	ENSG00000091542	ALKBH5	protein_coding	chr17	18112294	18112300	18112294	18112300	+	4	0	AGO1-4	1	0	0	0	0	1	0	12
MIMAT0001635	hsa-miR-452-5p	ENSG00000091542	ALKBH5	protein_coding	chr17	18112487	18112492	18112487	18112492	+	1	0	AGO2	1	0	0	0	0	0	0	12
MIMAT0002173	hsa-miR-483-3p	ENSG00000091542	ALKBH5	protein_coding	chr17	18111970	18111975	18111970	18111975	+	8	0	AGO1,AGO1-4,AGO2	1	0	0	0	0	0	0	4
MIMAT0002175	hsa-miR-485-5p	ENSG00000091542	ALKBH5	protein_coding	chr17	18112176	18112181	18112176	18112181	+	5	0	AGO1-4,AGO2	1	0	0	0	0	0	0	3
MIMAT0002805	hsa-miR-489-3p	ENSG00000091542	ALKBH5	protein_coding	chr17	18112699	18112704	18112699	18112704	+	2	0	AGO1-4,AGO2	1	0	0	0	0	0	0	6
MIMAT0002806	hsa-miR-490-3p	ENSG00000091542	ALKBH5	protein_coding	chr17	18112270	18112277	18112270	18112277	+	5	0	AGO1-4,AGO2	1	0	0	0	0	0	0	2
MIMAT0002809	hsa-miR-146b-5p	ENSG00000091542	ALKBH5	protein_coding	chr17	18111899	18111904	18111877	18111905	+	5	0	AGO1,AGO1-4,AGO2	1	0	0	1	0	0	0	7
MIMAT0002809	hsa-miR-146b-5p	ENSG00000091542	ALKBH5	protein_coding	chr17	18112194	18112199	18112172	18112200	+	7	0	AGO1-4,AGO2	1	0	0	1	0	0	0	7
MIMAT0002814	hsa-miR-432-5p	ENSG00000091542	ALKBH5	protein_coding	chr17	18112752	18112757	18112752	18112757	+	2	0	AGO2	1	0	0	0	0	0	0	2
MIMAT0002817	hsa-miR-495-3p	ENSG00000091542	ALKBH5	protein_coding	chr17	18111767	18111772	18111745	18111793	+	10	0	AGO1,AGO1-4,AGO2,AGO3	1	0	1	3	0	0	0	3
MIMAT0002817	hsa-miR-495-3p	ENSG00000091542	ALKBH5	protein_coding	chr17	18111783	18111786	18111781	18111811	+	2	0	AGO1-4,AGO2	1	0	1	1	0	0	0	3
MIMAT0002817	hsa-miR-495-3p	ENSG00000091542	ALKBH5	protein_coding	chr17	18111790	18111792	18111787	18111818	+	2	0	AGO1-4,AGO2	1	0	1	1	0	0	0	3
MIMAT0002817	hsa-miR-495-3p	ENSG00000091542	ALKBH5	protein_coding	chr17	18111805	18111810	18111797	18111825	+	1	0	AGO1-4	1	0	1	1	0	0	0	3
MIMAT0002817	hsa-miR-495-3p	ENSG00000091542	ALKBH5	protein_coding	chr17	18111812	18111817	18111812	18111817	+	1	0	AGO1-4	1	0	1	0	0	0	0	3
MIMAT0002817	hsa-miR-495-3p	ENSG00000091542	ALKBH5	protein_coding	chr17	18111819	18111824	18111819	18111824	+	1	0	AGO1-4	1	0	1	0	0	0	0	3
MIMAT0002817	hsa-miR-495-3p	ENSG00000091542	ALKBH5	protein_coding	chr17	18111854	18111859	18111832	18111860	+	1	0	AGO1-4	1	0	1	1	0	0	0	3
MIMAT0002817	hsa-miR-495-3p	ENSG00000091542	ALKBH5	protein_coding	chr17	18112605	18112610	18112583	18112611	+	2	0	AGO1-4,AGO2	1	0	1	1	0	0	0	3
MIMAT0002819	hsa-miR-193b-3p	ENSG00000091542	ALKBH5	protein_coding	chr17	18111976	18111981	18111960	18111982	+	8	0	AGO1,AGO1-4,AGO2	1	0	1	0	1	1	1	8
MIMAT0002820	hsa-miR-497-5p	ENSG00000091542	ALKBH5	protein_coding	chr17	18111556	18111584	18111556	18111584	+	1	0	AGO2	0	0	0	1	0	0	0	0
MIMAT0002820	hsa-miR-497-5p	ENSG00000091542	ALKBH5	protein_coding	chr17	18112390	18112395	18112368	18112396	+	3	1	AGO1-4,AGO2	1	0	0	1	0	0	0	0
MIMAT0002821	hsa-miR-181d-5p	ENSG00000091542	ALKBH5	protein_coding	chr17	18112927	18112932	18112927	18112932	+	1	0	AGO1-4	1	0	0	0	0	0	0	3
MIMAT0002823	hsa-miR-512-3p	ENSG00000091542	ALKBH5	protein_coding	chr17	18113209	18113215	18113188	18113216	+	10	0	AGO1,AGO1-4,AGO2	1	0	0	1	0	1	0	3
MIMAT0002825	hsa-miR-520e	ENSG00000091542	ALKBH5	protein_coding	chr17	18112154	18112159	18112132	18112160	+	5	0	AGO1-4,AGO2	1	0	0	1	0	0	0	2
MIMAT0002825	hsa-miR-520e	ENSG00000091542	ALKBH5	protein_coding	chr17	18113210	18113216	18113189	18113217	+	9	0	AGO1-4,AGO2	1	0	0	1	1	1	1	2
MIMAT0002830	hsa-miR-520f-3p	ENSG00000091542	ALKBH5	protein_coding	chr17	18113210	18113215	18113210	18113215	+	5	0	AGO1-4,AGO2	1	0	0	0	0	0	0	4
MIMAT0002831	hsa-miR-519c-5p	ENSG00000091542	ALKBH5	protein_coding	chr17	18112913	18112918	18112913	18112918	+	1	0	AGO1-4	1	0	0	0	0	0	0	0
MIMAT0002832	hsa-miR-519c-3p	ENSG00000091542	ALKBH5	protein_coding	chr17	18112153	18112159	18112153	18112159	+	5	0	AGO1-4,AGO2	1	0	0	0	0	0	0	3
MIMAT0002832	hsa-miR-519c-3p	ENSG00000091542	ALKBH5	protein_coding	chr17	18113211	18113216	18113211	18113216	+	7	0	AGO1-4,AGO2	1	0	0	0	0	0	0	3
MIMAT0002834	hsa-miR-520a-3p	ENSG00000091542	ALKBH5	protein_coding	chr17	18112154	18112159	18112132	18112160	+	5	0	AGO1-4,AGO2	1	0	0	1	0	0	0	4
MIMAT0002834	hsa-miR-520a-3p	ENSG00000091542	ALKBH5	protein_coding	chr17	18113210	18113216	18113189	18113217	+	9	0	AGO1-4,AGO2	1	0	0	1	1	1	1	4
MIMAT0002835	hsa-miR-526b-5p	ENSG00000091542	ALKBH5	protein_coding	chr17	18112429	18112434	18112429	18112434	+	1	0	AGO2	1	0	0	0	0	0	0	3
MIMAT0002835	hsa-miR-526b-5p	ENSG00000091542	ALKBH5	protein_coding	chr17	18113075	18113080	18113075	18113080	+	1	0	AGO1-4	1	0	0	0	0	0	0	3
MIMAT0002837	hsa-miR-519b-3p	ENSG00000091542	ALKBH5	protein_coding	chr17	18112153	18112159	18112153	18112159	+	5	0	AGO1-4,AGO2	1	0	0	0	0	0	0	5
MIMAT0002837	hsa-miR-519b-3p	ENSG00000091542	ALKBH5	protein_coding	chr17	18113211	18113216	18113211	18113216	+	7	0	AGO1-4,AGO2	1	0	0	0	0	0	0	5
MIMAT0002843	hsa-miR-520b	ENSG00000091542	ALKBH5	protein_coding	chr17	18112154	18112159	18112132	18112160	+	5	0	AGO1-4,AGO2	1	0	0	1	0	0	0	3
MIMAT0002843	hsa-miR-520b	ENSG00000091542	ALKBH5	protein_coding	chr17	18113211	18113216	18113189	18113217	+	9	0	AGO1-4,AGO2	1	0	0	1	1	1	1	3
MIMAT0002845	hsa-miR-526a	ENSG00000091542	ALKBH5	protein_coding	chr17	18112913	18112918	18112913	18112918	+	1	0	AGO1-4	1	0	0	0	0	0	0	0
MIMAT0002846	hsa-miR-520c-3p	ENSG00000091542	ALKBH5	protein_coding	chr17	18112154	18112159	18112132	18112160	+	5	0	AGO1-4,AGO2	1	0	0	1	0	0	0	3
MIMAT0002846	hsa-miR-520c-3p	ENSG00000091542	ALKBH5	protein_coding	chr17	18113210	18113216	18113189	18113217	+	9	0	AGO1-4,AGO2	1	0	0	1	1	1	1	3
MIMAT0002849	hsa-miR-524-5p	ENSG00000091542	ALKBH5	protein_coding	chr17	18113193	18113198	18113193	18113198	+	5	0	AGO1-4,AGO2	1	0	0	0	0	0	0	5
MIMAT0002853	hsa-miR-519d-3p	ENSG00000091542	ALKBH5	protein_coding	chr17	18113002	18113007	18113002	18113007	+	2	0	AGO2	1	0	0	0	0	0	0	3
MIMAT0002855	hsa-miR-520d-5p	ENSG00000091542	ALKBH5	protein_coding	chr17	18113193	18113198	18113193	18113198	+	5	0	AGO1-4,AGO2	1	0	0	0	0	0	0	4
MIMAT0002856	hsa-miR-520d-3p	ENSG00000091542	ALKBH5	protein_coding	chr17	18112154	18112159	18112132	18112160	+	5	0	AGO1-4,AGO2	1	0	0	1	0	0	0	3
MIMAT0002856	hsa-miR-520d-3p	ENSG00000091542	ALKBH5	protein_coding	chr17	18113210	18113216	18113189	18113217	+	9	0	AGO1-4,AGO2	1	0	0	1	1	1	1	3
MIMAT0002858	hsa-miR-520g-3p	ENSG00000091542	ALKBH5	protein_coding	chr17	18113002	18113008	18113002	18113008	+	2	0	AGO2	1	0	0	0	0	0	0	3
MIMAT0002867	hsa-miR-520h	ENSG00000091542	ALKBH5	protein_coding	chr17	18113002	18113008	18113002	18113008	+	2	0	AGO2	1	0	0	0	0	0	0	3
MIMAT0002869	hsa-miR-519a-3p	ENSG00000091542	ALKBH5	protein_coding	chr17	18112153	18112159	18112153	18112159	+	5	0	AGO1-4,AGO2	1	0	0	0	0	0	0	3
MIMAT0002869	hsa-miR-519a-3p	ENSG00000091542	ALKBH5	protein_coding	chr17	18113211	18113216	18113211	18113216	+	7	0	AGO1-4,AGO2	1	0	0	0	0	0	0	3
MIMAT0002874	hsa-miR-503-5p	ENSG00000091542	ALKBH5	protein_coding	chr17	18112390	18112395	18112390	18112395	+	1	0	AGO2	1	0	0	0	0	0	0	5
MIMAT0003165	hsa-miR-545-3p	ENSG00000091542	ALKBH5	protein_coding	chr17	18112444	18112450	18112444	18112450	+	1	0	AGO2	1	0	0	0	0	0	0	0
MIMAT0003220	hsa-miR-556-5p	ENSG00000091542	ALKBH5	protein_coding	chr17	18111740	18111745	18111740	18111745	+	8	0	AGO1,AGO1-4,AGO2,AGO3	1	0	1	0	0	0	0	5
MIMAT0003220	hsa-miR-556-5p	ENSG00000091542	ALKBH5	protein_coding	chr17	18112229	18112235	18112229	18112235	+	4	0	AGO1-4	1	0	1	0	0	0	0	5
MIMAT0003244	hsa-miR-579-3p	ENSG00000091542	ALKBH5	protein_coding	chr17	18113187	18113192	18113187	18113192	+	7	0	AGO1,AGO1-4,AGO2	1	0	0	0	0	0	0	0
MIMAT0003245	hsa-miR-580-3p	ENSG00000091542	ALKBH5	protein_coding	chr17	18111900	18111905	18111900	18111905	+	5	0	AGO1,AGO1-4,AGO2	1	0	0	0	0	0	0	2
MIMAT0003245	hsa-miR-580-3p	ENSG00000091542	ALKBH5	protein_coding	chr17	18112203	18112208	18112203	18112208	+	6	0	AGO1-4,AGO2	1	0	0	0	0	0	0	2
MIMAT0003245	hsa-miR-580-3p	ENSG00000091542	ALKBH5	protein_coding	chr17	18113121	18113126	18113121	18113126	+	5	0	AGO1,AGO1-4,AGO2,AGO3	1	0	0	0	0	0	0	2
MIMAT0003250	hsa-miR-585-3p	ENSG00000091542	ALKBH5	protein_coding	chr17	18112219	18112224	18112219	18112224	+	4	0	AGO1-4	1	0	0	0	0	0	0	2
MIMAT0003250	hsa-miR-585-3p	ENSG00000091542	ALKBH5	protein_coding	chr17	18112355	18112360	18112355	18112360	+	3	0	AGO1-4	1	0	0	0	0	0	0	2
MIMAT0003255	hsa-miR-588	ENSG00000091542	ALKBH5	protein_coding	chr17	18111885	18111890	18111885	18111890	+	3	0	AGO1-4,AGO2	1	0	1	0	0	0	0	1
MIMAT0003255	hsa-miR-588	ENSG00000091542	ALKBH5	protein_coding	chr17	18111973	18111979	18111973	18111979	+	8	0	AGO1,AGO1-4,AGO2	1	0	1	0	0	0	0	1
MIMAT0003255	hsa-miR-588	ENSG00000091542	ALKBH5	protein_coding	chr17	18112676	18112681	18112676	18112681	+	1	0	AGO1-4	1	0	1	0	0	0	0	1
MIMAT0003289	hsa-miR-620	ENSG00000091542	ALKBH5	protein_coding	chr17	18112196	18112201	18112196	18112201	+	6	0	AGO1-4,AGO2	1	0	0	0	0	0	0	0
MIMAT0003289	hsa-miR-620	ENSG00000091542	ALKBH5	protein_coding	chr17	18112669	18112674	18112669	18112674	+	2	0	AGO1-4,AGO2	1	0	0	0	0	0	0	0
MIMAT0003294	hsa-miR-625-5p	ENSG00000091542	ALKBH5	protein_coding	chr17	18112629	18112634	18112608	18112636	+	2	1	AGO1-4,AGO2	2	0	1	1	0	0	0	4
MIMAT0003311	hsa-miR-641	ENSG00000091542	ALKBH5	protein_coding	chr17	18112929	18112935	18112929	18112935	+	1	0	AGO1-4	1	0	0	0	0	0	0	0
MIMAT0003320	hsa-miR-650	ENSG00000091542	ALKBH5	protein_coding	chr17	18112788	18112794	18112788	18112794	+	3	0	AGO1,AGO1-4,AGO2	1	0	0	0	0	0	0	1
MIMAT0003332	hsa-miR-656-3p	ENSG00000091542	ALKBH5	protein_coding	chr17	18113254	18113259	18113254	18113260	+	11	0	AGO1,AGO1-4,AGO2	1	0	0	0	0	1	0	3
MIMAT0003393	hsa-miR-425-5p	ENSG00000091542	ALKBH5	protein_coding	chr17	18112700	18112705	18112700	18112705	+	2	0	AGO1-4,AGO2	1	0	0	0	0	0	0	10
MIMAT0003885	hsa-miR-454-3p	ENSG00000091542	ALKBH5	protein_coding	chr17	18112153	18112158	18112136	18112159	+	5	0	AGO1-4,AGO2	1	0	0	0	1	0	0	8
MIMAT0003886	hsa-miR-769-5p	ENSG00000091542	ALKBH5	protein_coding	chr17	18112165	18112171	18112164	18112171	+	6	0	AGO1-4,AGO2	1	0	0	0	0	1	0	3
MIMAT0004597	hsa-miR-140-3p	ENSG00000091542	ALKBH5	protein_coding	chr17	18112586	18112591	18112586	18112591	+	1	0	AGO2	1	0	0	0	0	0	0	6
MIMAT0004597	hsa-miR-140-3p	ENSG00000091542	ALKBH5	protein_coding	chr17	18112593	18112598	18112593	18112599	+	2	0	AGO1-4,AGO2	1	0	0	0	0	1	0	6
MIMAT0004605	hsa-miR-129-2-3p	ENSG00000091542	ALKBH5	protein_coding	chr17	18111867	18111872	18111867	18111872	+	2	0	AGO1-4	1	0	0	0	0	0	0	3
MIMAT0004682	hsa-miR-361-3p	ENSG00000091542	ALKBH5	protein_coding	chr17	18111796	18111801	18111796	18111801	+	1	0	AGO1-4	1	0	1	0	0	0	0	6
MIMAT0004682	hsa-miR-361-3p	ENSG00000091542	ALKBH5	protein_coding	chr17	18113007	18113012	18113007	18113012	+	2	0	AGO2	1	0	1	0	0	0	0	6
MIMAT0004683	hsa-miR-362-3p	ENSG00000091542	ALKBH5	protein_coding	chr17	18112589	18112595	18112578	18112596	+	2	0	AGO1-4,AGO2	1	0	1	0	1	1	1	5
MIMAT0004687	hsa-miR-371a-5p	ENSG00000091542	ALKBH5	protein_coding	chr17	18111772	18111777	18111772	18111777	+	2	0	AGO1-4,AGO2	1	0	1	0	0	0	0	1
MIMAT0004687	hsa-miR-371a-5p	ENSG00000091542	ALKBH5	protein_coding	chr17	18112460	18112465	18112460	18112465	+	1	0	AGO1	1	0	1	0	0	0	0	1
MIMAT0004687	hsa-miR-371a-5p	ENSG00000091542	ALKBH5	protein_coding	chr17	18112617	18112622	18112617	18112622	+	1	0	AGO1-4	1	0	1	0	0	0	0	1
MIMAT0004693	hsa-miR-330-5p	ENSG00000091542	ALKBH5	protein_coding	chr17	18112759	18112764	18112759	18112764	+	2	0	AGO2	1	0	0	0	0	0	0	4
MIMAT0004748	hsa-miR-423-5p	ENSG00000091542	ALKBH5	protein_coding	chr17	18111758	18111764	18111737	18111765	+	9	0	AGO1,AGO1-4,AGO2,AGO3	1	0	1	1	0	0	0	5
MIMAT0004748	hsa-miR-423-5p	ENSG00000091542	ALKBH5	protein_coding	chr17	18113082	18113088	18113061	18113089	+	1	5	AGO1-4	1	0	1	1	0	0	0	5
MIMAT0004763	hsa-miR-488-3p	ENSG00000091542	ALKBH5	protein_coding	chr17	18112080	18112085	18112066	18112086	+	5	0	AGO1,AGO1-4	1	0	0	0	1	0	0	0
MIMAT0004763	hsa-miR-488-3p	ENSG00000091542	ALKBH5	protein_coding	chr17	18112827	18112832	18112827	18112832	+	1	0	AGO1-4	1	0	0	0	0	0	0	0
MIMAT0004780	hsa-miR-532-3p	ENSG00000091542	ALKBH5	protein_coding	chr17	18112809	18112814	18112809	18112814	+	2	0	AGO1,AGO1-4	1	0	0	0	0	0	0	5
MIMAT0004784	hsa-miR-455-3p	ENSG00000091542	ALKBH5	protein_coding	chr17	18113132	18113137	18113132	18113137	+	6	0	AGO1,AGO1-4,AGO2,AGO3	1	0	1	0	0	0	0	5
MIMAT0004799	hsa-miR-589-5p	ENSG00000091542	ALKBH5	protein_coding	chr17	18111898	18111904	18111877	18111905	+	5	0	AGO1,AGO1-4,AGO2	1	0	1	1	0	0	0	5
MIMAT0004799	hsa-miR-589-5p	ENSG00000091542	ALKBH5	protein_coding	chr17	18112194	18112199	18112180	18112208	+	6	0	AGO1-4,AGO2	1	0	1	1	0	0	0	5
MIMAT0004909	hsa-miR-450b-5p	ENSG00000091542	ALKBH5	protein_coding	chr17	18112235	18112240	18112235	18112240	+	6	0	AGO1-4,AGO2	1	0	0	0	0	0	0	3
MIMAT0004916	hsa-miR-888-5p	ENSG00000091542	ALKBH5	protein_coding	chr17	18112616	18112623	18112596	18112624	+	2	0	AGO1-4,AGO2	1	0	0	1	0	0	0	3
MIMAT0004926	hsa-miR-708-5p	ENSG00000091542	ALKBH5	protein_coding	chr17	18112454	18112459	18112454	18112459	+	1	0	AGO1	1	0	0	0	0	0	0	8
MIMAT0004952	hsa-miR-665	ENSG00000091542	ALKBH5	protein_coding	chr17	18111725	18111731	18111725	18111731	+	5	0	AGO1-4,AGO2	0	0	1	0	0	0	0	3
MIMAT0004952	hsa-miR-665	ENSG00000091542	ALKBH5	protein_coding	chr17	18111920	18111926	18111899	18111927	+	7	0	AGO1,AGO1-4,AGO2	1	0	1	1	0	0	0	3
MIMAT0004952	hsa-miR-665	ENSG00000091542	ALKBH5	protein_coding	chr17	18112169	18112175	18112148	18112176	+	7	0	AGO1-4,AGO2	1	0	1	1	0	0	0	3
MIMAT0004952	hsa-miR-665	ENSG00000091542	ALKBH5	protein_coding	chr17	18112642	18112648	18112621	18112649	+	1	1	AGO1-4	1	0	1	1	0	0	0	3
MIMAT0004952	hsa-miR-665	ENSG00000091542	ALKBH5	protein_coding	chr17	18112886	18112891	18112864	18112892	+	1	0	AGO1-4	1	0	1	1	0	0	0	3
MIMAT0004954	hsa-miR-543	ENSG00000091542	ALKBH5	protein_coding	chr17	18112053	18112058	18112053	18112058	+	5	0	AGO1,AGO1-4	1	0	0	0	0	0	0	2
MIMAT0004958	hsa-miR-301b-3p	ENSG00000091542	ALKBH5	protein_coding	chr17	18112153	18112158	18112153	18112158	+	5	0	AGO1-4,AGO2	1	0	0	0	0	0	0	3
MIMAT0004984	hsa-miR-941	ENSG00000091542	ALKBH5	protein_coding	chr17	18113029	18113034	18113029	18113034	+	2	0	AGO2	1	0	0	0	0	0	0	0
MIMAT0004987	hsa-miR-944	ENSG00000091542	ALKBH5	protein_coding	chr17	18113139	18113144	18113139	18113144	+	6	0	AGO1,AGO1-4,AGO2	1	0	0	0	0	0	0	5
MIMAT0005454	hsa-miR-519b-5p	ENSG00000091542	ALKBH5	protein_coding	chr17	18112913	18112918	18112913	18112918	+	1	0	AGO1-4	1	0	0	0	0	0	0	0
MIMAT0005455	hsa-miR-520c-5p	ENSG00000091542	ALKBH5	protein_coding	chr17	18112913	18112918	18112913	18112918	+	1	0	AGO1-4	1	0	0	0	0	0	0	0
MIMAT0005456	hsa-miR-518d-5p	ENSG00000091542	ALKBH5	protein_coding	chr17	18112913	18112918	18112913	18112918	+	1	0	AGO1-4	1	0	0	0	0	0	0	0
MIMAT0005458	hsa-miR-1224-5p	ENSG00000091542	ALKBH5	protein_coding	chr17	18112694	18112699	18112694	18112699	+	2	0	AGO1-4,AGO2	1	0	0	0	0	0	0	1
MIMAT0005792	hsa-miR-320b	ENSG00000091542	ALKBH5	protein_coding	chr17	18113172	18113178	18113151	18113179	+	9	0	AGO1,AGO1-4,AGO2	1	0	0	1	1	0	1	1
MIMAT0005793	hsa-miR-320c	ENSG00000091542	ALKBH5	protein_coding	chr17	18113172	18113178	18113151	18113179	+	9	0	AGO1,AGO1-4,AGO2	1	0	0	1	1	0	1	0
MIMAT0005795	hsa-miR-1323	ENSG00000091542	ALKBH5	protein_coding	chr17	18111770	18111775	18111748	18111785	+	9	0	AGO1,AGO1-4,AGO2,AGO3	1	0	1	2	0	0	0	5
MIMAT0005795	hsa-miR-1323	ENSG00000091542	ALKBH5	protein_coding	chr17	18111779	18111784	18111779	18111784	+	2	0	AGO1-4,AGO2	1	0	1	0	0	0	0	5
MIMAT0005795	hsa-miR-1323	ENSG00000091542	ALKBH5	protein_coding	chr17	18111852	18111857	18111830	18111858	+	1	0	AGO1-4	1	0	1	1	0	0	0	5
MIMAT0005795	hsa-miR-1323	ENSG00000091542	ALKBH5	protein_coding	chr17	18112056	18112061	18112034	18112062	+	7	0	AGO1,AGO1-4,AGO2	1	0	1	1	0	0	0	5
MIMAT0005795	hsa-miR-1323	ENSG00000091542	ALKBH5	protein_coding	chr17	18112903	18112908	18112881	18112909	+	1	4	AGO1-4	1	0	1	1	0	0	0	5
MIMAT0005796	hsa-miR-1271-5p	ENSG00000091542	ALKBH5	protein_coding	chr17	18112963	18112968	18112963	18112968	+	1	0	AGO1-4	1	0	0	0	0	0	0	3
MIMAT0005798	hsa-miR-1185-5p	ENSG00000091542	ALKBH5	protein_coding	chr17	18112693	18112698	18112693	18112698	+	2	0	AGO1-4,AGO2	1	0	0	0	0	0	0	3
MIMAT0005877	hsa-miR-1286	ENSG00000091542	ALKBH5	protein_coding	chr17	18112254	18112259	18112254	18112259	+	6	0	AGO1-4,AGO2	1	0	0	0	0	0	0	1
MIMAT0005884	hsa-miR-1294	ENSG00000091542	ALKBH5	protein_coding	chr17	18112140	18112145	18112140	18112145	+	5	0	AGO1-4,AGO2	1	0	0	0	0	0	0	0
MIMAT0005884	hsa-miR-1294	ENSG00000091542	ALKBH5	protein_coding	chr17	18112176	18112183	18112176	18112183	+	5	0	AGO1-4,AGO2	1	0	0	0	0	0	0	0
MIMAT0005919	hsa-miR-548o-3p	ENSG00000091542	ALKBH5	protein_coding	chr17	18111770	18111775	18111748	18111785	+	9	0	AGO1,AGO1-4,AGO2,AGO3	1	0	1	2	0	0	0	3
MIMAT0005919	hsa-miR-548o-3p	ENSG00000091542	ALKBH5	protein_coding	chr17	18111779	18111784	18111779	18111784	+	2	0	AGO1-4,AGO2	1	0	1	0	0	0	0	3
MIMAT0005919	hsa-miR-548o-3p	ENSG00000091542	ALKBH5	protein_coding	chr17	18111852	18111857	18111830	18111858	+	1	0	AGO1-4	1	0	1	1	0	0	0	3
MIMAT0005919	hsa-miR-548o-3p	ENSG00000091542	ALKBH5	protein_coding	chr17	18112056	18112061	18112034	18112062	+	7	0	AGO1,AGO1-4,AGO2	1	0	1	1	0	0	0	3
MIMAT0005919	hsa-miR-548o-3p	ENSG00000091542	ALKBH5	protein_coding	chr17	18112903	18112908	18112881	18112909	+	1	4	AGO1-4	1	0	1	1	0	0	0	3
MIMAT0005924	hsa-miR-1270	ENSG00000091542	ALKBH5	protein_coding	chr17	18112196	18112201	18112196	18112201	+	6	0	AGO1-4,AGO2	1	0	0	0	0	0	0	4
MIMAT0005924	hsa-miR-1270	ENSG00000091542	ALKBH5	protein_coding	chr17	18112669	18112674	18112669	18112674	+	2	0	AGO1-4,AGO2	1	0	0	0	0	0	0	4
MIMAT0005931	hsa-miR-302e	ENSG00000091542	ALKBH5	protein_coding	chr17	18112154	18112159	18112132	18112160	+	5	0	AGO1-4,AGO2	1	0	0	1	0	0	0	0
MIMAT0005931	hsa-miR-302e	ENSG00000091542	ALKBH5	protein_coding	chr17	18113210	18113216	18113189	18113217	+	9	0	AGO1-4,AGO2	1	0	0	1	1	1	1	0
MIMAT0005944	hsa-miR-1252-5p	ENSG00000091542	ALKBH5	protein_coding	chr17	18112705	18112710	18112705	18112710	+	2	0	AGO1-4,AGO2	1	0	0	0	0	0	0	2
MIMAT0006764	hsa-miR-320d	ENSG00000091542	ALKBH5	protein_coding	chr17	18113172	18113178	18113151	18113179	+	9	0	AGO1,AGO1-4,AGO2	1	0	0	1	1	0	1	1
MIMAT0007888	hsa-miR-1913	ENSG00000091542	ALKBH5	protein_coding	chr17	18112282	18112287	18112282	18112287	+	5	0	AGO1-4,AGO2	0	0	1	0	0	0	0	3
MIMAT0007888	hsa-miR-1913	ENSG00000091542	ALKBH5	protein_coding	chr17	18113062	18113068	18113062	18113068	+	1	0	AGO1-4	0	0	1	0	0	0	0	3
MIMAT0007890	hsa-miR-1914-3p	ENSG00000091542	ALKBH5	protein_coding	chr17	18111759	18111764	18111737	18111765	+	9	0	AGO1,AGO1-4,AGO2,AGO3	0	0	1	1	0	0	0	0
MIMAT0007890	hsa-miR-1914-3p	ENSG00000091542	ALKBH5	protein_coding	chr17	18113083	18113088	18113061	18113089	+	1	5	AGO1-4	0	0	1	1	0	0	0	0
MIMAT0011156	hsa-miR-2114-5p	ENSG00000091542	ALKBH5	protein_coding	chr17	18113131	18113136	18113131	18113136	+	6	0	AGO1,AGO1-4,AGO2,AGO3	0	0	1	0	0	0	0	3
MIMAT0011778	hsa-miR-2278	ENSG00000091542	ALKBH5	protein_coding	chr17	18113231	18113237	18113231	18113237	+	13	0	AGO1,AGO1-4,AGO2	0	0	0	0	0	1	0	1
MIMAT0014990	hsa-miR-3127-5p	ENSG00000091542	ALKBH5	protein_coding	chr17	18113218	18113224	18113197	18113225	+	9	0	AGO1-4,AGO2	0	0	1	1	0	0	0	2
MIMAT0015049	hsa-miR-1193	ENSG00000091542	ALKBH5	protein_coding	chr17	18112213	18112218	18112213	18112218	+	5	0	AGO1-4,AGO2	0	0	1	0	0	0	0	1
MIMAT0015049	hsa-miR-1193	ENSG00000091542	ALKBH5	protein_coding	chr17	18112312	18112317	18112312	18112317	+	4	0	AGO1-4	0	0	1	0	0	0	0	1
MIMAT0015064	hsa-miR-3184-5p	ENSG00000091542	ALKBH5	protein_coding	chr17	18111758	18111764	18111737	18111765	+	9	0	AGO1,AGO1-4,AGO2,AGO3	0	0	1	1	0	0	0	0
MIMAT0015064	hsa-miR-3184-5p	ENSG00000091542	ALKBH5	protein_coding	chr17	18113082	18113088	18113061	18113089	+	1	5	AGO1-4	0	0	1	1	0	0	0	0
MIMAT0015069	hsa-miR-3187-3p	ENSG00000091542	ALKBH5	protein_coding	chr17	18111885	18111890	18111885	18111890	+	3	0	AGO1-4,AGO2	0	0	1	0	0	0	0	2
MIMAT0015069	hsa-miR-3187-3p	ENSG00000091542	ALKBH5	protein_coding	chr17	18111974	18111979	18111974	18111979	+	8	0	AGO1,AGO1-4,AGO2	0	0	1	0	0	0	0	2
MIMAT0015069	hsa-miR-3187-3p	ENSG00000091542	ALKBH5	protein_coding	chr17	18112676	18112681	18112676	18112681	+	1	0	AGO1-4	0	0	1	0	0	0	0	2
MIMAT0015085	hsa-miR-3200-3p	ENSG00000091542	ALKBH5	protein_coding	chr17	18112898	18112904	18112898	18112904	+	1	3	AGO1-4	0	0	1	0	0	0	0	1
MIMAT0017981	hsa-miR-3605-5p	ENSG00000091542	ALKBH5	protein_coding	chr17	18112692	18112698	18112692	18112698	+	2	0	AGO1-4,AGO2	0	0	1	0	0	0	0	2
MIMAT0018108	hsa-miR-3681-5p	ENSG00000091542	ALKBH5	protein_coding	chr17	18112198	18112203	18112198	18112203	+	6	0	AGO1-4,AGO2	0	0	1	0	0	0	0	1
MIMAT0018108	hsa-miR-3681-5p	ENSG00000091542	ALKBH5	protein_coding	chr17	18112671	18112676	18112671	18112676	+	2	0	AGO1-4,AGO2	0	0	1	0	0	0	0	1
MIMAT0018108	hsa-miR-3681-5p	ENSG00000091542	ALKBH5	protein_coding	chr17	18112875	18112881	18112875	18112881	+	1	0	AGO1-4	0	0	1	0	0	0	0	1
MIMAT0018192	hsa-miR-3918	ENSG00000091542	ALKBH5	protein_coding	chr17	18112221	18112226	18112221	18112226	+	4	0	AGO1-4	0	0	1	0	0	0	0	0
MIMAT0018192	hsa-miR-3918	ENSG00000091542	ALKBH5	protein_coding	chr17	18113218	18113223	18113218	18113223	+	8	0	AGO1-4,AGO2	0	0	1	0	0	0	0	0
MIMAT0018356	hsa-miR-3940-3p	ENSG00000091542	ALKBH5	protein_coding	chr17	18112956	18112962	18112956	18112962	+	1	0	AGO1-4	0	0	1	0	0	0	0	1
MIMAT0018943	hsa-miR-4428	ENSG00000091542	ALKBH5	protein_coding	chr17	18111762	18111767	18111762	18111767	+	8	0	AGO1,AGO1-4,AGO2,AGO3	0	0	1	0	0	0	0	1
MIMAT0018943	hsa-miR-4428	ENSG00000091542	ALKBH5	protein_coding	chr17	18112455	18112460	18112455	18112460	+	1	0	AGO1	0	0	1	0	0	0	0	1
MIMAT0018943	hsa-miR-4428	ENSG00000091542	ALKBH5	protein_coding	chr17	18113102	18113107	18113102	18113107	+	1	0	AGO1-4	0	0	1	0	0	0	0	1
MIMAT0018944	hsa-miR-4429	ENSG00000091542	ALKBH5	protein_coding	chr17	18113172	18113178	18113151	18113179	+	9	0	AGO1,AGO1-4,AGO2	0	0	0	1	0	0	1	1
MIMAT0019218	hsa-miR-3194-3p	ENSG00000091542	ALKBH5	protein_coding	chr17	18111994	18112000	18111994	18112000	+	6	0	AGO1,AGO1-4,AGO2	0	0	1	0	0	0	0	1
MIMAT0019218	hsa-miR-3194-3p	ENSG00000091542	ALKBH5	protein_coding	chr17	18112760	18112765	18112760	18112765	+	2	0	AGO2	0	0	1	0	0	0	0	1
MIMAT0019759	hsa-miR-4676-3p	ENSG00000091542	ALKBH5	protein_coding	chr17	18112294	18112300	18112279	18112301	+	5	0	AGO1-4,AGO2	0	1	0	0	0	1	0	1
MIMAT0019798	hsa-miR-4701-5p	ENSG00000091542	ALKBH5	protein_coding	chr17	18111885	18111890	18111885	18111890	+	3	0	AGO1-4,AGO2	0	0	1	0	0	0	0	4
MIMAT0019798	hsa-miR-4701-5p	ENSG00000091542	ALKBH5	protein_coding	chr17	18111973	18111979	18111973	18111979	+	8	0	AGO1,AGO1-4,AGO2	0	0	1	0	0	0	0	4
MIMAT0019798	hsa-miR-4701-5p	ENSG00000091542	ALKBH5	protein_coding	chr17	18112676	18112681	18112676	18112681	+	1	0	AGO1-4	0	0	1	0	0	0	0	4
MIMAT0021125	hsa-miR-5194	ENSG00000091542	ALKBH5	protein_coding	chr17	18111759	18111764	18111759	18111764	+	8	0	AGO1,AGO1-4,AGO2,AGO3	0	0	1	0	0	0	0	2
MIMAT0021125	hsa-miR-5194	ENSG00000091542	ALKBH5	protein_coding	chr17	18113083	18113088	18113083	18113088	+	1	0	AGO1-4	0	0	1	0	0	0	0	2
MIMAT0022479	hsa-miR-5688	ENSG00000091542	ALKBH5	protein_coding	chr17	18111767	18111772	18111745	18111793	+	10	0	AGO1,AGO1-4,AGO2,AGO3	0	0	1	3	0	0	0	0
MIMAT0022479	hsa-miR-5688	ENSG00000091542	ALKBH5	protein_coding	chr17	18111783	18111786	18111781	18111811	+	2	0	AGO1-4,AGO2	0	0	1	1	0	0	0	0
MIMAT0022479	hsa-miR-5688	ENSG00000091542	ALKBH5	protein_coding	chr17	18111790	18111792	18111787	18111818	+	2	0	AGO1-4,AGO2	0	0	1	1	0	0	0	0
MIMAT0022479	hsa-miR-5688	ENSG00000091542	ALKBH5	protein_coding	chr17	18111805	18111810	18111797	18111825	+	1	0	AGO1-4	0	0	1	1	0	0	0	0
MIMAT0022479	hsa-miR-5688	ENSG00000091542	ALKBH5	protein_coding	chr17	18111812	18111817	18111812	18111817	+	1	0	AGO1-4	0	0	1	0	0	0	0	0
MIMAT0022479	hsa-miR-5688	ENSG00000091542	ALKBH5	protein_coding	chr17	18111819	18111824	18111819	18111824	+	1	0	AGO1-4	0	0	1	0	0	0	0	0
MIMAT0022479	hsa-miR-5688	ENSG00000091542	ALKBH5	protein_coding	chr17	18111854	18111859	18111832	18111860	+	1	0	AGO1-4	0	0	1	1	0	0	0	0
MIMAT0022479	hsa-miR-5688	ENSG00000091542	ALKBH5	protein_coding	chr17	18112605	18112610	18112583	18112611	+	2	0	AGO1-4,AGO2	0	0	1	1	0	0	0	0
MIMAT0022714	hsa-miR-766-5p	ENSG00000091542	ALKBH5	protein_coding	chr17	18111917	18111923	18111896	18111924	+	7	0	AGO1,AGO1-4,AGO2	0	0	1	1	0	1	0	2
MIMAT0022714	hsa-miR-766-5p	ENSG00000091542	ALKBH5	protein_coding	chr17	18112250	18112256	18112229	18112257	+	6	0	AGO1-4,AGO2	0	0	1	1	0	0	0	2
MIMAT0022714	hsa-miR-766-5p	ENSG00000091542	ALKBH5	protein_coding	chr17	18112345	18112350	18112323	18112351	+	4	0	AGO1-4	0	0	1	1	0	0	0	2
MIMAT0022724	hsa-miR-1277-5p	ENSG00000091542	ALKBH5	protein_coding	chr17	18111837	18111843	18111816	18111844	+	1	0	AGO1-4	0	0	1	1	0	0	0	2
MIMAT0022724	hsa-miR-1277-5p	ENSG00000091542	ALKBH5	protein_coding	chr17	18113256	18113262	18113235	18113263	+	13	0	AGO1,AGO1-4,AGO2	0	0	1	1	0	0	0	2
MIMAT0025858	hsa-miR-892c-3p	ENSG00000091542	ALKBH5	protein_coding	chr17	18112295	18112301	18112295	18112301	+	4	0	AGO1-4	0	0	0	0	0	1	0	4
