# Supplementary material for: Network analysis of miRNA targeting m6A-related genes in patients with esophageal cancer
Source: PeerJ. 2021 Jul 29;9:e11893. doi: 10.7717/peerj.11893 (PMC8325912; doi:10.7717/peerj.11893)
Supplement: Supplemental Information 1 [file peerj-09-11893-s001.zip › Supplemental Materials/6.Starbase predicts upstream miRNAs/Upstream miRNAs of FTO.xls]

#please cite:
#Zhou KR, Liu S, Cai L, Bin L, et al. ENCORI: The Encyclopedia of RNA Interactomes.
#2.Li JH, et al.starBase v2.0: decoding miRNA-ceRNA, miRNA-ncRNA and protein-RNA interaction networks from large-scale CLIP-Seq data , Nucleic Acids Res. 2014 Jan;42:D92-7.
miRNAid	miRNAname	geneID	geneName	geneType	chromosome	narrowStart	narrowEnd	broadStart	broadEnd	strand	clipExpNum	degraExpNum	RBP	PITA	RNA22	miRmap	microT	miRanda	PicTar	TargetScan	pancancerNum
MIMAT0000073	hsa-miR-19a-3p	ENSG00000140718	FTO	protein_coding	chr16	54148229	54148234	54148229	54148234	+	6	0	AGO1-4,AGO2	1	0	0	0	0	0	0	16
MIMAT0000074	hsa-miR-19b-3p	ENSG00000140718	FTO	protein_coding	chr16	54148229	54148234	54148229	54148234	+	6	0	AGO1-4,AGO2	1	0	0	0	0	0	0	15
MIMAT0000077	hsa-miR-22-3p	ENSG00000140718	FTO	protein_coding	chr16	54146322	54146327	54146322	54146327	+	1	0	AGO2	1	0	0	0	0	0	0	4
MIMAT0000078	hsa-miR-23a-3p	ENSG00000140718	FTO	protein_coding	chr16	54146071	54146077	54146071	54146077	+	2	0	AGO1-4,AGO2	1	0	0	0	0	0	0	3
MIMAT0000080	hsa-miR-24-3p	ENSG00000140718	FTO	protein_coding	chr16	54146075	54146080	54146053	54146081	+	2	0	AGO1-4,AGO2	1	0	1	1	0	0	0	9
MIMAT0000080	hsa-miR-24-3p	ENSG00000140718	FTO	protein_coding	chr16	54148412	54148417	54148390	54148418	+	1	0	AGO1-4	0	0	1	1	0	0	0	9
MIMAT0000085	hsa-miR-28-5p	ENSG00000140718	FTO	protein_coding	chr16	54147158	54147163	54147158	54147163	+	3	0	AGO1-4	1	0	0	0	0	0	0	3
MIMAT0000091	hsa-miR-33a-5p	ENSG00000140718	FTO	protein_coding	chr16	54146319	54146324	54146319	54146324	+	1	0	AGO2	1	0	0	0	0	0	0	16
MIMAT0000091	hsa-miR-33a-5p	ENSG00000140718	FTO	protein_coding	chr16	54147351	54147356	54147351	54147356	+	2	0	AGO1-4	1	0	0	0	0	0	0	16
MIMAT0000099	hsa-miR-101-3p	ENSG00000140718	FTO	protein_coding	chr16	54147043	54147049	54147030	54147050	+	4	0	AGO1-4,AGO2	1	0	0	0	1	0	0	4
MIMAT0000102	hsa-miR-105-5p	ENSG00000140718	FTO	protein_coding	chr16	54148318	54148323	54148318	54148323	+	6	0	AGO1-4,AGO2	1	0	1	0	0	0	0	3
MIMAT0000102	hsa-miR-105-5p	ENSG00000140718	FTO	protein_coding	chr16	54151537	54151542	54151537	54151542	+	1	0	AGO1-4	0	0	1	0	0	0	0	3
MIMAT0000243	hsa-miR-148a-3p	ENSG00000140718	FTO	protein_coding	chr16	54147282	54147289	54147268	54147290	+	2	0	AGO1-4	1	0	0	0	1	0	0	5
MIMAT0000252	hsa-miR-7-5p	ENSG00000140718	FTO	protein_coding	chr16	54146043	54146048	54146043	54146048	+	1	0	AGO1-4	1	0	0	0	0	0	0	12
MIMAT0000252	hsa-miR-7-5p	ENSG00000140718	FTO	protein_coding	chr16	54148098	54148103	54148098	54148103	+	1	1	AGO1-4	1	0	0	0	0	0	0	12
MIMAT0000261	hsa-miR-183-5p	ENSG00000140718	FTO	protein_coding	chr16	54147126	54147131	54147126	54147131	+	4	0	AGO1-4,AGO2	1	0	0	0	0	0	0	14
MIMAT0000261	hsa-miR-183-5p	ENSG00000140718	FTO	protein_coding	chr16	54148138	54148143	54148138	54148143	+	2	0	AGO1-4	1	0	0	0	0	0	0	14
MIMAT0000265	hsa-miR-204-5p	ENSG00000140718	FTO	protein_coding	chr16	54151471	54151477	54151471	54151477	+	1	0	AGO1-4	0	0	0	0	0	0	1	0
MIMAT0000266	hsa-miR-205-5p	ENSG00000140718	FTO	protein_coding	chr16	54147277	54147282	54147277	54147282	+	2	0	AGO1-4	1	0	0	0	0	0	0	6
MIMAT0000268	hsa-miR-211-5p	ENSG00000140718	FTO	protein_coding	chr16	54151471	54151477	54151471	54151477	+	1	0	AGO1-4	0	0	0	0	0	0	1	4
MIMAT0000269	hsa-miR-212-3p	ENSG00000140718	FTO	protein_coding	chr16	54147045	54147050	54147045	54147050	+	4	0	AGO1-4,AGO2	1	0	0	0	0	0	0	2
MIMAT0000271	hsa-miR-214-3p	ENSG00000140718	FTO	protein_coding	chr16	54145687	54145709	54145681	54145709	+	3	0	AGO1-4	0	0	0	1	1	0	0	3
MIMAT0000273	hsa-miR-216a-5p	ENSG00000140718	FTO	protein_coding	chr16	54147677	54147682	54147677	54147682	+	1	0	AGO1-4	1	0	1	0	0	0	0	1
MIMAT0000274	hsa-miR-217	ENSG00000140718	FTO	protein_coding	chr16	54147318	54147323	54147318	54147323	+	3	0	AGO1-4	1	0	1	0	0	0	0	3
MIMAT0000274	hsa-miR-217	ENSG00000140718	FTO	protein_coding	chr16	54147352	54147358	54147335	54147359	+	3	0	AGO1-4	1	0	1	0	1	0	0	3
MIMAT0000275	hsa-miR-218-5p	ENSG00000140718	FTO	protein_coding	chr16	54147013	54147018	54147013	54147018	+	3	0	AGO1-4	1	0	0	0	0	0	0	1
MIMAT0000416	hsa-miR-1-3p	ENSG00000140718	FTO	protein_coding	chr16	54147341	54147346	54147341	54147346	+	3	0	AGO1-4	1	0	0	0	0	0	0	2
MIMAT0000418	hsa-miR-23b-3p	ENSG00000140718	FTO	protein_coding	chr16	54146071	54146077	54146071	54146077	+	2	0	AGO1-4,AGO2	1	0	0	0	0	0	0	2
MIMAT0000425	hsa-miR-130a-3p	ENSG00000140718	FTO	protein_coding	chr16	54147283	54147288	54147283	54147288	+	2	0	AGO1-4	1	0	0	0	0	0	0	6
MIMAT0000425	hsa-miR-130a-3p	ENSG00000140718	FTO	protein_coding	chr16	54147335	54147340	54147335	54147340	+	3	0	AGO1-4	1	0	0	0	0	0	0	6
MIMAT0000426	hsa-miR-132-3p	ENSG00000140718	FTO	protein_coding	chr16	54147045	54147050	54147045	54147050	+	4	0	AGO1-4,AGO2	1	0	0	0	0	0	0	1
MIMAT0000428	hsa-miR-135a-5p	ENSG00000140718	FTO	protein_coding	chr16	54146077	54146082	54146055	54146083	+	2	0	AGO1-4,AGO2	1	0	1	1	0	0	0	2
MIMAT0000430	hsa-miR-138-5p	ENSG00000140718	FTO	protein_coding	chr16	54146723	54146729	54146708	54146730	+	1	0	AGO2	1	0	1	0	1	0	0	4
MIMAT0000432	hsa-miR-141-3p	ENSG00000140718	FTO	protein_coding	chr16	54147605	54147611	54147605	54147611	+	1	0	AGO1-4	1	0	0	0	0	0	0	19
MIMAT0000435	hsa-miR-143-3p	ENSG00000140718	FTO	protein_coding	chr16	54147137	54147142	54147137	54147142	+	4	0	AGO1-4,AGO2	1	0	0	0	0	0	0	2
MIMAT0000436	hsa-miR-144-3p	ENSG00000140718	FTO	protein_coding	chr16	54147044	54147049	54147044	54147049	+	4	0	AGO1-4,AGO2	1	0	0	0	0	0	0	4
MIMAT0000438	hsa-miR-152-3p	ENSG00000140718	FTO	protein_coding	chr16	54147283	54147289	54147270	54147290	+	2	0	AGO1-4	1	0	0	0	1	0	0	1
MIMAT0000440	hsa-miR-191-5p	ENSG00000140718	FTO	protein_coding	chr16	54148158	54148163	54148158	54148163	+	2	0	AGO1-4	1	0	0	0	0	0	0	16
MIMAT0000441	hsa-miR-9-5p	ENSG00000140718	FTO	protein_coding	chr16	53844082	53844110	53844082	53844110	+	1	0	AGO1-4	0	0	0	1	0	0	0	3
MIMAT0000441	hsa-miR-9-5p	ENSG00000140718	FTO	protein_coding	chr16	53860106	53860134	53860106	53860134	+	3	0	AGO1-4,AGO2	0	0	0	1	0	0	0	3
MIMAT0000447	hsa-miR-134-5p	ENSG00000140718	FTO	protein_coding	chr16	54147571	54147576	54147571	54147576	+	1	0	AGO1-4	1	0	0	0	0	0	0	1
MIMAT0000450	hsa-miR-149-5p	ENSG00000140718	FTO	protein_coding	chr16	54145693	54145721	54145693	54145721	+	3	0	AGO1-4	0	0	0	1	0	0	0	5
MIMAT0000450	hsa-miR-149-5p	ENSG00000140718	FTO	protein_coding	chr16	54147370	54147398	54147370	54147398	+	1	0	AGO1-4	0	0	0	1	0	0	0	5
MIMAT0000450	hsa-miR-149-5p	ENSG00000140718	FTO	protein_coding	chr16	54148413	54148419	54148392	54148420	+	1	0	AGO1-4	0	0	1	1	0	0	0	5
MIMAT0000451	hsa-miR-150-5p	ENSG00000140718	FTO	protein_coding	chr16	54147673	54147679	54147652	54147680	+	1	0	AGO1-4	1	0	1	1	1	0	1	7
MIMAT0000452	hsa-miR-154-5p	ENSG00000140718	FTO	protein_coding	chr16	54146139	54146144	54146139	54146144	+	5	0	AGO1,AGO1-4,AGO2	1	0	0	0	0	0	0	2
MIMAT0000453	hsa-miR-154-3p	ENSG00000140718	FTO	protein_coding	chr16	54147624	54147629	54147624	54147629	+	1	0	AGO1-4	0	0	1	0	0	0	0	1
MIMAT0000453	hsa-miR-154-3p	ENSG00000140718	FTO	protein_coding	chr16	54151429	54151434	54151429	54151434	+	1	0	AGO1-4	0	0	1	0	0	0	0	1
MIMAT0000453	hsa-miR-154-3p	ENSG00000140718	FTO	protein_coding	chr16	54151441	54151446	54151441	54151446	+	1	0	AGO1-4	0	0	1	0	0	0	0	1
MIMAT0000455	hsa-miR-185-5p	ENSG00000140718	FTO	protein_coding	chr16	54147139	54147145	54147125	54147146	+	4	0	AGO1-4,AGO2	1	0	1	0	1	0	0	16
MIMAT0000455	hsa-miR-185-5p	ENSG00000140718	FTO	protein_coding	chr16	54148211	54148216	54148211	54148216	+	5	0	AGO1-4,AGO2	1	0	1	0	0	0	0	16
MIMAT0000456	hsa-miR-186-5p	ENSG00000140718	FTO	protein_coding	chr16	54147612	54147617	54147590	54147618	+	1	0	AGO1-4	1	0	1	1	0	0	0	9
MIMAT0000456	hsa-miR-186-5p	ENSG00000140718	FTO	protein_coding	chr16	54147709	54147714	54147687	54147727	+	1	0	AGO1-4	1	0	1	3	0	0	0	9
MIMAT0000456	hsa-miR-186-5p	ENSG00000140718	FTO	protein_coding	chr16	54147721	54147721	54147716	54147726	+	1	0	AGO1-4	2	0	2	0	0	0	0	9
MIMAT0000456	hsa-miR-186-5p	ENSG00000140718	FTO	protein_coding	chr16	54155631	54155636	54155609	54155637	+	1	0	AGO1-4	0	0	1	1	0	0	0	9
MIMAT0000458	hsa-miR-190a-5p	ENSG00000140718	FTO	protein_coding	chr16	54148338	54148343	54148338	54148343	+	5	0	AGO1-4,AGO2	1	0	0	0	0	0	0	4
MIMAT0000459	hsa-miR-193a-3p	ENSG00000140718	FTO	protein_coding	chr16	54147108	54147113	54147108	54147113	+	3	0	AGO1-4	1	0	0	0	0	0	0	11
MIMAT0000462	hsa-miR-206	ENSG00000140718	FTO	protein_coding	chr16	54147341	54147346	54147341	54147346	+	3	0	AGO1-4	1	0	0	0	0	0	0	3
MIMAT0000510	hsa-miR-320a	ENSG00000140718	FTO	protein_coding	chr16	54146161	54146166	54146161	54146166	+	5	0	AGO1,AGO1-4,AGO2	1	0	1	0	0	0	0	6
MIMAT0000510	hsa-miR-320a	ENSG00000140718	FTO	protein_coding	chr16	54146865	54146870	54146865	54146870	+	1	0	AGO2	1	0	1	0	0	0	0	6
MIMAT0000510	hsa-miR-320a	ENSG00000140718	FTO	protein_coding	chr16	54147264	54147269	54147264	54147269	+	3	0	AGO1-4,AGO2	1	0	1	0	0	0	0	6
MIMAT0000682	hsa-miR-200a-3p	ENSG00000140718	FTO	protein_coding	chr16	54147605	54147611	54147605	54147611	+	1	0	AGO1-4	1	0	0	0	0	0	0	11
MIMAT0000688	hsa-miR-301a-3p	ENSG00000140718	FTO	protein_coding	chr16	54147283	54147288	54147283	54147288	+	2	0	AGO1-4	1	0	0	0	0	0	0	12
MIMAT0000688	hsa-miR-301a-3p	ENSG00000140718	FTO	protein_coding	chr16	54147335	54147340	54147335	54147340	+	3	0	AGO1-4	1	0	0	0	0	0	0	12
MIMAT0000691	hsa-miR-130b-3p	ENSG00000140718	FTO	protein_coding	chr16	54147283	54147288	54147283	54147288	+	2	0	AGO1-4	1	0	0	0	0	0	0	11
MIMAT0000691	hsa-miR-130b-3p	ENSG00000140718	FTO	protein_coding	chr16	54147335	54147340	54147335	54147340	+	3	0	AGO1-4	1	0	0	0	0	0	0	11
MIMAT0000705	hsa-miR-362-5p	ENSG00000140718	FTO	protein_coding	chr16	54148359	54148364	54148359	54148364	+	4	0	AGO1-4	1	0	0	0	0	0	0	18
MIMAT0000721	hsa-miR-369-3p	ENSG00000140718	FTO	protein_coding	chr16	54151426	54151431	54151404	54151432	+	1	0	AGO1-4	0	0	1	1	0	0	0	3
MIMAT0000721	hsa-miR-369-3p	ENSG00000140718	FTO	protein_coding	chr16	54151529	54151534	54151507	54151535	+	1	0	AGO1-4	0	0	1	1	0	0	0	3
MIMAT0000721	hsa-miR-369-3p	ENSG00000140718	FTO	protein_coding	chr16	54151601	54151606	54151579	54151607	+	1	0	AGO1-4	0	0	1	1	0	0	0	3
MIMAT0000727	hsa-miR-374a-5p	ENSG00000140718	FTO	protein_coding	chr16	54146064	54146069	54146064	54146069	+	2	0	AGO1-4,AGO2	1	0	0	0	0	0	0	6
MIMAT0000728	hsa-miR-375	ENSG00000140718	FTO	protein_coding	chr16	54147002	54147007	54147002	54147007	+	3	0	AGO1-4	1	0	0	0	0	0	0	11
MIMAT0000729	hsa-miR-376a-3p	ENSG00000140718	FTO	protein_coding	chr16	54147623	54147628	54147623	54147628	+	1	0	AGO1-4	1	0	0	0	0	0	0	2
MIMAT0000730	hsa-miR-377-3p	ENSG00000140718	FTO	protein_coding	chr16	54146126	54146131	54146126	54146131	+	2	0	AGO1-4	1	0	1	0	0	0	0	5
MIMAT0000730	hsa-miR-377-3p	ENSG00000140718	FTO	protein_coding	chr16	54148274	54148280	54148260	54148281	+	12	0	AGO1-4,AGO2	1	0	1	0	1	0	0	5
MIMAT0000732	hsa-miR-378a-3p	ENSG00000140718	FTO	protein_coding	chr16	54146093	54146100	54146093	54146100	+	2	0	AGO1-4	1	0	0	0	0	0	0	15
MIMAT0000735	hsa-miR-380-3p	ENSG00000140718	FTO	protein_coding	chr16	54146703	54146708	54146703	54146708	+	1	0	AGO2	1	0	0	0	0	0	0	1
MIMAT0000752	hsa-miR-328-3p	ENSG00000140718	FTO	protein_coding	chr16	54147592	54147597	54147592	54147597	+	1	0	AGO1-4	1	0	1	0	0	0	0	1
MIMAT0000753	hsa-miR-342-3p	ENSG00000140718	FTO	protein_coding	chr16	54146073	54146078	54146073	54146078	+	2	0	AGO1-4,AGO2	1	0	0	0	0	0	0	13
MIMAT0000755	hsa-miR-323a-3p	ENSG00000140718	FTO	protein_coding	chr16	54148312	54148317	54148312	54148317	+	7	0	AGO1,AGO1-4,AGO2	1	0	0	0	0	0	0	0
MIMAT0000758	hsa-miR-135b-5p	ENSG00000140718	FTO	protein_coding	chr16	54146077	54146082	54146055	54146083	+	2	0	AGO1-4,AGO2	1	0	1	1	0	0	0	10
MIMAT0000759	hsa-miR-148b-3p	ENSG00000140718	FTO	protein_coding	chr16	54147283	54147289	54147268	54147290	+	2	0	AGO1-4	1	0	0	0	1	0	0	10
MIMAT0000762	hsa-miR-324-3p	ENSG00000140718	FTO	protein_coding	chr16	54146100	54146105	54146100	54146105	+	2	0	AGO1-4	1	0	0	0	0	0	0	6
MIMAT0000765	hsa-miR-335-5p	ENSG00000140718	FTO	protein_coding	chr16	54147091	54147096	54147091	54147096	+	3	0	AGO1-4	1	0	1	0	0	0	0	4
MIMAT0000772	hsa-miR-345-5p	ENSG00000140718	FTO	protein_coding	chr16	54155713	54155718	54155691	54155719	+	1	0	AGO1-4	0	0	1	1	0	0	0	9
MIMAT0001339	hsa-miR-422a	ENSG00000140718	FTO	protein_coding	chr16	54146093	54146100	54146093	54146100	+	2	0	AGO1-4	1	0	0	0	0	0	0	2
MIMAT0001629	hsa-miR-329-3p	ENSG00000140718	FTO	protein_coding	chr16	54148273	54148278	54148273	54148278	+	11	0	AGO1-4,AGO2	1	0	1	0	0	0	0	2
MIMAT0001639	hsa-miR-409-3p	ENSG00000140718	FTO	protein_coding	chr16	54146968	54146973	54146968	54146973	+	1	0	AGO1-4	1	0	0	0	0	0	0	2
MIMAT0002171	hsa-miR-410-3p	ENSG00000140718	FTO	protein_coding	chr16	54147640	54147647	54147627	54147648	+	1	0	AGO1-4	1	0	0	0	1	0	0	0
MIMAT0002172	hsa-miR-376b-3p	ENSG00000140718	FTO	protein_coding	chr16	54147623	54147628	54147623	54147628	+	1	0	AGO1-4	1	0	0	0	0	0	0	5
MIMAT0002173	hsa-miR-483-3p	ENSG00000140718	FTO	protein_coding	chr16	54146179	54146184	54146179	54146184	+	3	0	AGO1,AGO1-4	1	0	0	0	0	0	0	3
MIMAT0002178	hsa-miR-487a-3p	ENSG00000140718	FTO	protein_coding	chr16	54147624	54147629	54147624	54147629	+	1	0	AGO1-4	1	0	1	0	0	0	0	1
MIMAT0002178	hsa-miR-487a-3p	ENSG00000140718	FTO	protein_coding	chr16	54151429	54151434	54151429	54151434	+	1	0	AGO1-4	0	0	1	0	0	0	0	1
MIMAT0002178	hsa-miR-487a-3p	ENSG00000140718	FTO	protein_coding	chr16	54151441	54151446	54151441	54151446	+	1	0	AGO1-4	0	0	1	0	0	0	0	1
MIMAT0002805	hsa-miR-489-3p	ENSG00000140718	FTO	protein_coding	chr16	54147373	54147378	54147373	54147378	+	1	0	AGO1-4	1	0	1	0	0	0	0	5
MIMAT0002805	hsa-miR-489-3p	ENSG00000140718	FTO	protein_coding	chr16	54148202	54148207	54148202	54148207	+	5	0	AGO1-4,AGO2	1	0	1	0	0	0	0	5
MIMAT0002805	hsa-miR-489-3p	ENSG00000140718	FTO	protein_coding	chr16	54148314	54148319	54148314	54148319	+	7	0	AGO1,AGO1-4,AGO2	1	0	1	0	0	0	0	5
MIMAT0002817	hsa-miR-495-3p	ENSG00000140718	FTO	protein_coding	chr16	54147638	54147643	54147616	54147644	+	1	0	AGO1-4	1	0	0	1	0	0	0	2
MIMAT0002818	hsa-miR-496	ENSG00000140718	FTO	protein_coding	chr16	54148142	54148147	54148120	54148148	+	2	1	AGO1-4	1	0	0	1	0	0	0	0
MIMAT0002818	hsa-miR-496	ENSG00000140718	FTO	protein_coding	chr16	54155714	54155742	54155714	54155742	+	1	0	AGO1-4	0	0	0	1	0	0	0	0
MIMAT0002819	hsa-miR-193b-3p	ENSG00000140718	FTO	protein_coding	chr16	54147108	54147113	54147108	54147113	+	3	0	AGO1-4	1	0	0	0	0	0	0	9
MIMAT0002823	hsa-miR-512-3p	ENSG00000140718	FTO	protein_coding	chr16	53922823	53922842	53922823	53922842	+	1	2	AGO2	0	1	0	0	0	0	0	4
MIMAT0002833	hsa-miR-520a-5p	ENSG00000140718	FTO	protein_coding	chr16	54146175	54146181	54146175	54146181	+	3	0	AGO1,AGO1-4	1	0	0	0	0	0	0	3
MIMAT0002838	hsa-miR-525-5p	ENSG00000140718	FTO	protein_coding	chr16	54146175	54146181	54146175	54146181	+	3	0	AGO1,AGO1-4	1	0	0	0	0	0	0	2
MIMAT0002871	hsa-miR-500a-3p	ENSG00000140718	FTO	protein_coding	chr16	54147280	54147286	54147280	54147286	+	2	0	AGO1-4	0	0	1	0	0	0	0	13
MIMAT0002877	hsa-miR-513a-5p	ENSG00000140718	FTO	protein_coding	chr16	53860374	53860402	53860374	53860402	+	1	0	AGO2	0	0	0	1	0	0	0	2
MIMAT0003150	hsa-miR-455-5p	ENSG00000140718	FTO	protein_coding	chr16	54147014	54147019	54147014	54147019	+	3	0	AGO1-4	1	0	1	0	0	0	0	7
MIMAT0003161	hsa-miR-493-3p	ENSG00000140718	FTO	protein_coding	chr16	53860042	53860070	53860042	53860070	+	5	0	AGO1-4,AGO2	0	0	0	1	0	0	0	2
MIMAT0003161	hsa-miR-493-3p	ENSG00000140718	FTO	protein_coding	chr16	54146038	54146044	54146017	54146045	+	3	0	AGO1-4,AGO2	1	0	1	1	0	0	0	2
MIMAT0003165	hsa-miR-545-3p	ENSG00000140718	FTO	protein_coding	chr16	54147094	54147099	54147094	54147099	+	3	0	AGO1-4	1	0	1	0	0	0	0	4
MIMAT0003165	hsa-miR-545-3p	ENSG00000140718	FTO	protein_coding	chr16	54148385	54148391	54148385	54148391	+	1	0	AGO1-4	0	0	1	0	0	0	0	4
MIMAT0003241	hsa-miR-576-5p	ENSG00000140718	FTO	protein_coding	chr16	54146999	54147004	54146999	54147004	+	3	0	AGO1-4	1	0	0	0	0	0	0	12
MIMAT0003244	hsa-miR-579-3p	ENSG00000140718	FTO	protein_coding	chr16	54145999	54146004	54145977	54146005	+	4	0	AGO1,AGO1-4,AGO2	1	0	1	1	0	0	0	7
MIMAT0003244	hsa-miR-579-3p	ENSG00000140718	FTO	protein_coding	chr16	54147532	54147537	54147510	54147538	+	1	0	AGO1-4	1	0	1	1	0	0	0	7
MIMAT0003244	hsa-miR-579-3p	ENSG00000140718	FTO	protein_coding	chr16	54151588	54151599	54151571	54151616	+	1	0	AGO1-4	0	0	0	2	0	0	0	7
MIMAT0003281	hsa-miR-613	ENSG00000140718	FTO	protein_coding	chr16	54147341	54147346	54147341	54147346	+	3	0	AGO1-4	1	0	0	0	0	0	0	0
MIMAT0003289	hsa-miR-620	ENSG00000140718	FTO	protein_coding	chr16	54148212	54148217	54148212	54148217	+	5	0	AGO1-4,AGO2	1	0	0	0	0	0	0	0
MIMAT0003293	hsa-miR-624-5p	ENSG00000140718	FTO	protein_coding	chr16	54147041	54147047	54147041	54147047	+	4	0	AGO1-4,AGO2	0	0	1	0	0	0	0	9
MIMAT0003294	hsa-miR-625-5p	ENSG00000140718	FTO	protein_coding	chr16	54146045	54146051	54146045	54146051	+	1	0	AGO1-4	1	0	1	0	0	0	0	15
MIMAT0003301	hsa-miR-33b-5p	ENSG00000140718	FTO	protein_coding	chr16	54146319	54146324	54146319	54146324	+	1	0	AGO2	1	0	0	0	0	0	0	11
MIMAT0003301	hsa-miR-33b-5p	ENSG00000140718	FTO	protein_coding	chr16	54147351	54147356	54147351	54147356	+	2	0	AGO1-4	1	0	0	0	0	0	0	11
MIMAT0003311	hsa-miR-641	ENSG00000140718	FTO	protein_coding	chr16	54147116	54147121	54147116	54147121	+	3	0	AGO1-4	1	0	0	0	0	0	0	1
MIMAT0003320	hsa-miR-650	ENSG00000140718	FTO	protein_coding	chr16	54155786	54155814	54155786	54155814	+	1	0	AGO1-4	0	0	0	1	0	0	0	0
MIMAT0003321	hsa-miR-651-5p	ENSG00000140718	FTO	protein_coding	chr16	54146958	54146963	54146958	54146963	+	1	0	AGO1-4	1	0	0	0	0	0	0	9
MIMAT0003389	hsa-miR-542-3p	ENSG00000140718	FTO	protein_coding	chr16	54147374	54147379	54147352	54147380	+	2	0	AGO1-4	1	0	1	1	0	0	0	3
MIMAT0003389	hsa-miR-542-3p	ENSG00000140718	FTO	protein_coding	chr16	54147734	54147762	54147734	54147762	+	1	0	AGO1-4	0	0	0	1	0	0	0	3
MIMAT0003389	hsa-miR-542-3p	ENSG00000140718	FTO	protein_coding	chr16	54151514	54151519	54151492	54151520	+	1	0	AGO1-4	0	0	1	1	0	0	0	3
MIMAT0003393	hsa-miR-425-5p	ENSG00000140718	FTO	protein_coding	chr16	54148315	54148320	54148315	54148320	+	7	0	AGO1,AGO1-4,AGO2	1	0	0	0	0	0	0	24
MIMAT0003885	hsa-miR-454-3p	ENSG00000140718	FTO	protein_coding	chr16	54147283	54147288	54147283	54147288	+	2	0	AGO1-4	1	0	0	0	0	0	0	12
MIMAT0003885	hsa-miR-454-3p	ENSG00000140718	FTO	protein_coding	chr16	54147335	54147340	54147335	54147340	+	3	0	AGO1-4	1	0	0	0	0	0	0	12
MIMAT0004185	hsa-miR-802	ENSG00000140718	FTO	protein_coding	chr16	54146227	54146232	54146227	54146232	+	2	0	AGO1-4	1	0	1	0	0	0	0	8
MIMAT0004502	hsa-miR-28-3p	ENSG00000140718	FTO	protein_coding	chr16	54146986	54146991	54146986	54146991	+	1	0	AGO1-4	1	0	1	0	0	0	0	3
MIMAT0004502	hsa-miR-28-3p	ENSG00000140718	FTO	protein_coding	chr16	54148238	54148243	54148238	54148243	+	6	0	AGO1-4,AGO2	1	0	1	0	0	0	0	3
MIMAT0004548	hsa-miR-129-1-3p	ENSG00000140718	FTO	protein_coding	chr16	54155662	54155690	54155662	54155690	+	1	0	AGO1-4	0	0	0	1	0	0	0	5
MIMAT0004597	hsa-miR-140-3p	ENSG00000140718	FTO	protein_coding	chr16	54155624	54155630	54155603	54155631	+	1	0	AGO1-4	0	0	1	1	0	0	0	2
MIMAT0004605	hsa-miR-129-2-3p	ENSG00000140718	FTO	protein_coding	chr16	54155662	54155690	54155662	54155690	+	1	0	AGO1-4	0	0	0	1	0	0	0	3
MIMAT0004683	hsa-miR-362-3p	ENSG00000140718	FTO	protein_coding	chr16	54148273	54148278	54148273	54148278	+	11	0	AGO1-4,AGO2	1	0	1	0	0	0	0	14
MIMAT0004687	hsa-miR-371a-5p	ENSG00000140718	FTO	protein_coding	chr16	54146572	54146600	54146572	54146600	+	1	0	AGO2	0	0	0	1	0	0	0	3
MIMAT0004687	hsa-miR-371a-5p	ENSG00000140718	FTO	protein_coding	chr16	54147736	54147741	54147714	54147742	+	1	0	AGO1-4	1	0	1	1	0	0	0	3
MIMAT0004688	hsa-miR-374a-3p	ENSG00000140718	FTO	protein_coding	chr16	54155590	54155618	54155590	54155618	+	1	0	AGO1-4	0	0	0	1	0	0	0	3
MIMAT0004692	hsa-miR-340-5p	ENSG00000140718	FTO	protein_coding	chr16	54151588	54151594	54151566	54151594	+	1	0	AGO1-4	0	0	0	1	0	0	1	7
MIMAT0004692	hsa-miR-340-5p	ENSG00000140718	FTO	protein_coding	chr16	54155685	54155713	54155685	54155713	+	1	0	AGO1-4	0	0	0	1	0	0	0	7
MIMAT0004748	hsa-miR-423-5p	ENSG00000140718	FTO	protein_coding	chr16	54147101	54147106	54147101	54147106	+	3	0	AGO1-4	1	0	1	0	0	0	0	11
MIMAT0004748	hsa-miR-423-5p	ENSG00000140718	FTO	protein_coding	chr16	54148234	54148239	54148234	54148239	+	7	0	AGO1-4,AGO2	1	0	1	0	0	0	0	11
MIMAT0004761	hsa-miR-483-5p	ENSG00000140718	FTO	protein_coding	chr16	54147204	54147210	54147204	54147210	+	3	0	AGO1-4	1	0	1	0	0	0	0	4
MIMAT0004763	hsa-miR-488-3p	ENSG00000140718	FTO	protein_coding	chr16	54148196	54148202	54148175	54148203	+	5	0	AGO1-4,AGO2	1	0	0	1	1	0	0	1
MIMAT0004780	hsa-miR-532-3p	ENSG00000140718	FTO	protein_coding	chr16	54147674	54147679	54147652	54147680	+	1	0	AGO1-4	1	0	1	1	0	0	0	8
MIMAT0004797	hsa-miR-582-3p	ENSG00000140718	FTO	protein_coding	chr16	54146224	54146229	54146224	54146229	+	2	0	AGO1-4	1	0	0	0	0	0	0	8
MIMAT0004797	hsa-miR-582-3p	ENSG00000140718	FTO	protein_coding	chr16	54147109	54147114	54147109	54147114	+	3	0	AGO1-4	1	0	0	0	0	0	0	8
MIMAT0004805	hsa-miR-616-3p	ENSG00000140718	FTO	protein_coding	chr16	53860057	53860085	53860057	53860085	+	5	0	AGO1-4,AGO2	0	0	0	1	0	0	0	2
MIMAT0004805	hsa-miR-616-3p	ENSG00000140718	FTO	protein_coding	chr16	54146000	54146005	54145978	54146006	+	4	0	AGO1,AGO1-4,AGO2	1	0	0	1	0	0	0	2
MIMAT0004808	hsa-miR-625-3p	ENSG00000140718	FTO	protein_coding	chr16	54146013	54146018	54146013	54146018	+	4	0	AGO1,AGO1-4,AGO2	0	0	1	0	0	0	0	14
MIMAT0004808	hsa-miR-625-3p	ENSG00000140718	FTO	protein_coding	chr16	54146734	54146739	54146734	54146739	+	1	0	AGO2	0	0	1	0	0	0	0	14
MIMAT0004809	hsa-miR-628-5p	ENSG00000140718	FTO	protein_coding	chr16	54146586	54146614	54146586	54146614	+	1	0	AGO2	0	0	0	1	0	0	0	6
MIMAT0004814	hsa-miR-654-3p	ENSG00000140718	FTO	protein_coding	chr16	54146217	54146222	54146217	54146222	+	2	0	AGO1-4	1	0	0	0	0	0	0	2
MIMAT0004911	hsa-miR-874-3p	ENSG00000140718	FTO	protein_coding	chr16	54146098	54146104	54146097	54146104	+	2	0	AGO1-4	1	0	1	0	0	0	0	2
MIMAT0004921	hsa-miR-889-3p	ENSG00000140718	FTO	protein_coding	chr16	54148352	54148357	54148330	54148358	+	6	0	AGO1-4,AGO2	1	0	0	1	0	0	0	4
MIMAT0004921	hsa-miR-889-3p	ENSG00000140718	FTO	protein_coding	chr16	54151444	54151472	54151444	54151472	+	1	0	AGO1-4	0	0	0	1	0	0	0	4
MIMAT0004921	hsa-miR-889-3p	ENSG00000140718	FTO	protein_coding	chr16	54151506	54151534	54151506	54151534	+	1	0	AGO1-4	0	0	0	1	0	0	0	4
MIMAT0004921	hsa-miR-889-3p	ENSG00000140718	FTO	protein_coding	chr16	54151578	54151606	54151578	54151606	+	1	0	AGO1-4	0	0	0	1	0	0	0	4
MIMAT0004926	hsa-miR-708-5p	ENSG00000140718	FTO	protein_coding	chr16	54147158	54147163	54147158	54147163	+	3	0	AGO1-4	1	0	0	0	0	0	0	10
MIMAT0004929	hsa-miR-190b	ENSG00000140718	FTO	protein_coding	chr16	54148338	54148343	54148325	54148344	+	6	0	AGO1-4,AGO2	1	0	0	0	1	0	0	3
MIMAT0004947	hsa-miR-885-5p	ENSG00000140718	FTO	protein_coding	chr16	54146932	54146937	54146910	54146938	+	1	0	AGO1-4	1	0	0	1	0	0	0	3
MIMAT0004949	hsa-miR-877-5p	ENSG00000140718	FTO	protein_coding	chr16	54148236	54148241	54148236	54148241	+	7	0	AGO1-4,AGO2	1	0	0	0	0	0	0	6
MIMAT0004953	hsa-miR-873-5p	ENSG00000140718	FTO	protein_coding	chr16	54147302	54147307	54147302	54147307	+	4	0	AGO1-4,AGO2	1	0	1	0	0	0	0	0
MIMAT0004954	hsa-miR-543	ENSG00000140718	FTO	protein_coding	chr16	54145990	54145995	54145990	54145995	+	2	0	AGO1,AGO1-4	1	0	0	0	0	0	0	2
MIMAT0004955	hsa-miR-374b-5p	ENSG00000140718	FTO	protein_coding	chr16	54146064	54146069	54146064	54146069	+	2	0	AGO1-4,AGO2	1	0	0	0	0	0	0	7
MIMAT0004958	hsa-miR-301b-3p	ENSG00000140718	FTO	protein_coding	chr16	54147283	54147288	54147283	54147288	+	2	0	AGO1-4	1	0	0	0	0	0	0	9
MIMAT0004958	hsa-miR-301b-3p	ENSG00000140718	FTO	protein_coding	chr16	54147335	54147340	54147335	54147340	+	3	0	AGO1-4	1	0	0	0	0	0	0	9
MIMAT0004959	hsa-miR-216b-5p	ENSG00000140718	FTO	protein_coding	chr16	54147677	54147682	54147677	54147682	+	1	0	AGO1-4	1	0	0	0	0	0	0	0
MIMAT0004977	hsa-miR-934	ENSG00000140718	FTO	protein_coding	chr16	54148297	54148302	54148297	54148302	+	8	0	AGO1,AGO1-4,AGO2	1	0	0	0	0	0	0	5
MIMAT0004985	hsa-miR-942-5p	ENSG00000140718	FTO	protein_coding	chr16	53860111	53860139	53860111	53860139	+	3	0	AGO1-4,AGO2	0	0	0	1	0	0	0	15
MIMAT0004985	hsa-miR-942-5p	ENSG00000140718	FTO	protein_coding	chr16	54147252	54147257	54147230	54147258	+	3	0	AGO1-4,AGO2	1	0	1	1	0	0	0	15
MIMAT0005458	hsa-miR-1224-5p	ENSG00000140718	FTO	protein_coding	chr16	54146920	54146925	54146909	54146926	+	1	0	AGO1-4	1	1	0	0	0	0	0	0
MIMAT0005788	hsa-miR-513b-5p	ENSG00000140718	FTO	protein_coding	chr16	54147119	54147125	54147119	54147125	+	3	0	AGO1-4	1	0	0	0	0	0	0	1
MIMAT0005788	hsa-miR-513b-5p	ENSG00000140718	FTO	protein_coding	chr16	54148174	54148179	54148174	54148179	+	4	0	AGO1-4	1	0	0	0	0	0	0	1
MIMAT0005789	hsa-miR-513c-5p	ENSG00000140718	FTO	protein_coding	chr16	54147250	54147255	54147250	54147255	+	3	0	AGO1-4,AGO2	1	0	1	0	0	0	0	4
MIMAT0005792	hsa-miR-320b	ENSG00000140718	FTO	protein_coding	chr16	54146161	54146166	54146139	54146167	+	5	0	AGO1,AGO1-4,AGO2	1	0	1	1	0	0	0	3
MIMAT0005792	hsa-miR-320b	ENSG00000140718	FTO	protein_coding	chr16	54146569	54146597	54146569	54146597	+	1	0	AGO2	0	0	0	1	0	0	0	3
MIMAT0005792	hsa-miR-320b	ENSG00000140718	FTO	protein_coding	chr16	54146865	54146870	54146843	54146871	+	1	0	AGO2	1	0	1	1	0	0	0	3
MIMAT0005792	hsa-miR-320b	ENSG00000140718	FTO	protein_coding	chr16	54147264	54147269	54147242	54147270	+	3	0	AGO1-4,AGO2	1	0	1	1	0	0	0	3
MIMAT0005793	hsa-miR-320c	ENSG00000140718	FTO	protein_coding	chr16	54146161	54146166	54146139	54146167	+	5	0	AGO1,AGO1-4,AGO2	1	0	1	1	0	0	0	2
MIMAT0005793	hsa-miR-320c	ENSG00000140718	FTO	protein_coding	chr16	54146569	54146597	54146569	54146597	+	1	0	AGO2	0	0	0	1	0	0	0	2
MIMAT0005793	hsa-miR-320c	ENSG00000140718	FTO	protein_coding	chr16	54146865	54146870	54146843	54146871	+	1	0	AGO2	1	0	1	1	0	0	0	2
MIMAT0005793	hsa-miR-320c	ENSG00000140718	FTO	protein_coding	chr16	54147264	54147269	54147242	54147270	+	3	0	AGO1-4,AGO2	1	0	1	1	0	0	0	2
MIMAT0005795	hsa-miR-1323	ENSG00000140718	FTO	protein_coding	chr16	54147110	54147117	54147110	54147117	+	3	0	AGO1-4	1	0	0	0	0	0	0	2
MIMAT0005877	hsa-miR-1286	ENSG00000140718	FTO	protein_coding	chr16	54147160	54147165	54147160	54147165	+	3	0	AGO1-4	1	0	1	0	0	0	0	1
MIMAT0005877	hsa-miR-1286	ENSG00000140718	FTO	protein_coding	chr16	54147303	54147308	54147303	54147308	+	4	0	AGO1-4,AGO2	1	0	1	0	0	0	0	1
MIMAT0005878	hsa-miR-1287-5p	ENSG00000140718	FTO	protein_coding	chr16	54147010	54147015	54146988	54147016	+	3	0	AGO1-4	1	0	1	1	0	0	0	1
MIMAT0005878	hsa-miR-1287-5p	ENSG00000140718	FTO	protein_coding	chr16	54147597	54147603	54147576	54147604	+	1	0	AGO1-4	1	0	1	1	0	0	0	1
MIMAT0005901	hsa-miR-1249-3p	ENSG00000140718	FTO	protein_coding	chr16	54147552	54147559	54147552	54147559	+	1	0	AGO1-4	1	0	0	0	0	0	0	12
MIMAT0005919	hsa-miR-548o-3p	ENSG00000140718	FTO	protein_coding	chr16	54147110	54147117	54147110	54147117	+	3	0	AGO1-4	1	0	0	0	0	0	0	8
MIMAT0005924	hsa-miR-1270	ENSG00000140718	FTO	protein_coding	chr16	54148212	54148217	54148212	54148217	+	5	0	AGO1-4,AGO2	1	0	0	0	0	0	0	2
MIMAT0005930	hsa-miR-1276	ENSG00000140718	FTO	protein_coding	chr16	53859967	53859995	53859967	53859995	+	1	0	AGO1-4	0	0	0	1	0	0	0	4
MIMAT0005930	hsa-miR-1276	ENSG00000140718	FTO	protein_coding	chr16	54146151	54146156	54146129	54146157	+	5	0	AGO1,AGO1-4,AGO2	1	0	1	1	0	0	0	4
MIMAT0005930	hsa-miR-1276	ENSG00000140718	FTO	protein_coding	chr16	54146552	54146557	54146552	54146557	+	1	0	AGO2	1	0	1	0	0	0	0	4
MIMAT0005930	hsa-miR-1276	ENSG00000140718	FTO	protein_coding	chr16	54147298	54147303	54147276	54147304	+	4	0	AGO1-4,AGO2	1	0	1	1	0	0	0	4
MIMAT0005930	hsa-miR-1276	ENSG00000140718	FTO	protein_coding	chr16	54148149	54148154	54148127	54148155	+	2	1	AGO1-4	1	0	1	1	0	0	0	4
MIMAT0005952	hsa-miR-1321	ENSG00000140718	FTO	protein_coding	chr16	54147142	54147147	54147120	54147148	+	4	0	AGO1-4,AGO2	1	0	1	1	0	0	0	1
MIMAT0005952	hsa-miR-1321	ENSG00000140718	FTO	protein_coding	chr16	54148145	54148150	54148123	54148151	+	2	1	AGO1-4	1	0	1	1	0	0	0	1
MIMAT0005955	hsa-miR-1197	ENSG00000140718	FTO	protein_coding	chr16	54146889	54146895	54146868	54146896	+	2	0	AGO1-4,AGO2	1	0	1	1	0	0	0	1
MIMAT0005955	hsa-miR-1197	ENSG00000140718	FTO	protein_coding	chr16	54148426	54148431	54148404	54148432	+	1	0	AGO1-4	0	0	1	1	0	0	0	1
MIMAT0005955	hsa-miR-1197	ENSG00000140718	FTO	protein_coding	chr16	54155699	54155705	54155678	54155706	+	1	0	AGO1-4	0	0	1	1	0	0	0	1
MIMAT0006764	hsa-miR-320d	ENSG00000140718	FTO	protein_coding	chr16	54146161	54146166	54146139	54146167	+	5	0	AGO1,AGO1-4,AGO2	1	0	1	1	0	0	0	2
MIMAT0006764	hsa-miR-320d	ENSG00000140718	FTO	protein_coding	chr16	54146569	54146597	54146569	54146597	+	1	0	AGO2	0	0	0	1	0	0	0	2
MIMAT0006764	hsa-miR-320d	ENSG00000140718	FTO	protein_coding	chr16	54146865	54146870	54146843	54146871	+	1	0	AGO2	1	0	1	1	0	0	0	2
MIMAT0006764	hsa-miR-320d	ENSG00000140718	FTO	protein_coding	chr16	54147264	54147269	54147242	54147270	+	3	0	AGO1-4,AGO2	1	0	1	1	0	0	0	2
MIMAT0007890	hsa-miR-1914-3p	ENSG00000140718	FTO	protein_coding	chr16	54147100	54147106	54147100	54147106	+	3	0	AGO1-4	0	0	1	0	0	0	0	1
MIMAT0007890	hsa-miR-1914-3p	ENSG00000140718	FTO	protein_coding	chr16	54148233	54148239	54148233	54148239	+	7	0	AGO1-4,AGO2	0	0	1	0	0	0	0	1
MIMAT0011159	hsa-miR-2115-3p	ENSG00000140718	FTO	protein_coding	chr16	54146018	54146023	54145996	54146024	+	4	0	AGO1,AGO1-4,AGO2	0	0	1	1	0	0	0	7
MIMAT0011161	hsa-miR-2116-3p	ENSG00000140718	FTO	protein_coding	chr16	54147674	54147679	54147674	54147679	+	1	0	AGO1-4	0	0	1	0	0	0	0	2
MIMAT0011778	hsa-miR-2278	ENSG00000140718	FTO	protein_coding	chr16	54148209	54148214	54148209	54148214	+	5	0	AGO1-4,AGO2	0	0	1	0	0	0	0	1
MIMAT0011778	hsa-miR-2278	ENSG00000140718	FTO	protein_coding	chr16	54151541	54151546	54151541	54151546	+	1	0	AGO1-4	0	0	1	0	0	0	0	1
MIMAT0013515	hsa-miR-2681-5p	ENSG00000140718	FTO	protein_coding	chr16	54146580	54146585	54146580	54146585	+	1	0	AGO2	0	0	1	0	0	0	0	1
MIMAT0013515	hsa-miR-2681-5p	ENSG00000140718	FTO	protein_coding	chr16	54155718	54155723	54155718	54155723	+	1	0	AGO1-4	0	0	1	0	0	0	0	1
MIMAT0014989	hsa-miR-3126-5p	ENSG00000140718	FTO	protein_coding	chr16	54146731	54146759	54146731	54146759	+	1	0	AGO2	0	0	0	1	0	0	0	0
MIMAT0014989	hsa-miR-3126-5p	ENSG00000140718	FTO	protein_coding	chr16	54148146	54148151	54148124	54148152	+	2	1	AGO1-4	0	0	1	1	0	0	0	0
MIMAT0015049	hsa-miR-1193	ENSG00000140718	FTO	protein_coding	chr16	54147595	54147600	54147595	54147600	+	1	0	AGO1-4	0	0	1	0	0	0	0	1
MIMAT0015064	hsa-miR-3184-5p	ENSG00000140718	FTO	protein_coding	chr16	54147101	54147106	54147101	54147106	+	3	0	AGO1-4	0	0	1	0	0	0	0	0
MIMAT0015064	hsa-miR-3184-5p	ENSG00000140718	FTO	protein_coding	chr16	54148234	54148239	54148234	54148239	+	7	0	AGO1-4,AGO2	0	0	1	0	0	0	0	0
MIMAT0015087	hsa-miR-514b-5p	ENSG00000140718	FTO	protein_coding	chr16	54147250	54147255	54147250	54147255	+	3	0	AGO1-4,AGO2	0	0	1	0	0	0	0	3
MIMAT0016858	hsa-miR-4306	ENSG00000140718	FTO	protein_coding	chr16	54147118	54147146	54147118	54147146	+	4	0	AGO1-4,AGO2	0	0	0	1	0	0	0	3
MIMAT0016858	hsa-miR-4306	ENSG00000140718	FTO	protein_coding	chr16	54148189	54148217	54148189	54148217	+	5	0	AGO1-4,AGO2	0	0	0	1	0	0	0	3
MIMAT0016895	hsa-miR-2355-5p	ENSG00000140718	FTO	protein_coding	chr16	54146196	54146202	54146175	54146203	+	3	0	AGO1,AGO1-4	0	0	1	1	0	0	0	12
MIMAT0016895	hsa-miR-2355-5p	ENSG00000140718	FTO	protein_coding	chr16	54146935	54146940	54146913	54146941	+	1	0	AGO1-4	0	0	1	1	0	0	0	12
MIMAT0017989	hsa-miR-3612	ENSG00000140718	FTO	protein_coding	chr16	54155786	54155814	54155786	54155814	+	1	0	AGO1-4	0	0	0	1	0	0	0	1
MIMAT0017999	hsa-miR-3619-5p	ENSG00000140718	FTO	protein_coding	chr16	54145681	54145709	54145681	54145709	+	3	0	AGO1-4	0	0	0	1	0	0	0	0
MIMAT0018003	hsa-miR-3622a-5p	ENSG00000140718	FTO	protein_coding	chr16	54146908	54146914	54146887	54146915	+	2	0	AGO1-4,AGO2	0	1	1	1	0	0	0	0
MIMAT0018109	hsa-miR-3681-3p	ENSG00000140718	FTO	protein_coding	chr16	53907700	53907728	53907700	53907728	+	1	0	AGO1-4	0	0	0	1	0	0	0	2
MIMAT0018109	hsa-miR-3681-3p	ENSG00000140718	FTO	protein_coding	chr16	53922817	53922845	53922817	53922845	+	1	2	AGO2	0	0	0	1	0	0	0	2
MIMAT0018119	hsa-miR-3690	ENSG00000140718	FTO	protein_coding	chr16	54146095	54146101	54146095	54146101	+	2	0	AGO1-4	0	0	1	0	0	0	0	2
MIMAT0018119	hsa-miR-3690	ENSG00000140718	FTO	protein_coding	chr16	54147029	54147034	54147029	54147034	+	4	0	AGO1-4,AGO2	0	0	1	0	0	0	0	2
MIMAT0018194	hsa-miR-3150b-3p	ENSG00000140718	FTO	protein_coding	chr16	54145872	54145878	54145872	54145878	+	1	0	AGO1-4	0	0	1	0	0	0	0	6
MIMAT0018444	hsa-miR-642b-3p	ENSG00000140718	FTO	protein_coding	chr16	54151512	54151517	54151512	54151517	+	1	0	AGO1-4	0	0	1	0	0	0	0	0
MIMAT0018937	hsa-miR-378g	ENSG00000140718	FTO	protein_coding	chr16	54146118	54146124	54146097	54146125	+	2	0	AGO1-4	0	0	1	1	0	0	0	4
MIMAT0018937	hsa-miR-378g	ENSG00000140718	FTO	protein_coding	chr16	54147601	54147607	54147580	54147608	+	1	0	AGO1-4	0	0	1	1	0	0	0	4
MIMAT0018937	hsa-miR-378g	ENSG00000140718	FTO	protein_coding	chr16	54148417	54148445	54148417	54148445	+	1	0	AGO1-4	0	0	0	1	0	0	0	4
MIMAT0018944	hsa-miR-4429	ENSG00000140718	FTO	protein_coding	chr16	54146161	54146166	54146139	54146167	+	5	0	AGO1,AGO1-4,AGO2	0	0	1	1	0	0	0	0
MIMAT0018944	hsa-miR-4429	ENSG00000140718	FTO	protein_coding	chr16	54146569	54146597	54146569	54146597	+	1	0	AGO2	0	0	0	1	0	0	0	0
MIMAT0018944	hsa-miR-4429	ENSG00000140718	FTO	protein_coding	chr16	54146865	54146870	54146843	54146871	+	1	0	AGO2	0	0	1	1	0	0	0	0
MIMAT0018944	hsa-miR-4429	ENSG00000140718	FTO	protein_coding	chr16	54147264	54147269	54147242	54147270	+	3	0	AGO1-4,AGO2	0	0	1	1	0	0	0	0
MIMAT0019036	hsa-miR-4500	ENSG00000140718	FTO	protein_coding	chr16	54155768	54155796	54155768	54155796	+	1	0	AGO1-4	0	0	0	1	0	0	0	0
MIMAT0019761	hsa-miR-4677-3p	ENSG00000140718	FTO	protein_coding	chr16	54147241	54147246	54147241	54147246	+	2	0	AGO1-4	0	0	1	0	0	0	0	12
MIMAT0019761	hsa-miR-4677-3p	ENSG00000140718	FTO	protein_coding	chr16	54147573	54147578	54147573	54147578	+	1	0	AGO1-4	0	0	1	0	0	0	0	12
MIMAT0019776	hsa-miR-1343-3p	ENSG00000140718	FTO	protein_coding	chr16	54147030	54147035	54147008	54147036	+	4	1	AGO1-4,AGO2	0	0	1	1	0	0	0	2
MIMAT0019776	hsa-miR-1343-3p	ENSG00000140718	FTO	protein_coding	chr16	54147549	54147554	54147527	54147555	+	1	0	AGO1-4	0	0	1	1	0	0	0	2
MIMAT0019853	hsa-miR-4731-5p	ENSG00000140718	FTO	protein_coding	chr16	54146120	54146125	54146098	54146126	+	2	0	AGO1-4	0	0	1	1	0	0	0	2
MIMAT0019853	hsa-miR-4731-5p	ENSG00000140718	FTO	protein_coding	chr16	54146187	54146192	54146165	54146193	+	4	0	AGO1,AGO1-4,AGO2	0	0	1	1	0	0	0	2
MIMAT0019853	hsa-miR-4731-5p	ENSG00000140718	FTO	protein_coding	chr16	54147211	54147217	54147190	54147218	+	4	0	AGO1-4	0	0	1	1	0	0	0	2
MIMAT0019853	hsa-miR-4731-5p	ENSG00000140718	FTO	protein_coding	chr16	54148124	54148129	54148102	54148130	+	2	0	AGO1-4	0	0	1	1	0	0	0	2
MIMAT0019868	hsa-miR-4739	ENSG00000140718	FTO	protein_coding	chr16	54147142	54147147	54147142	54147147	+	4	0	AGO1-4,AGO2	0	0	1	0	0	0	0	1
MIMAT0019868	hsa-miR-4739	ENSG00000140718	FTO	protein_coding	chr16	54148145	54148150	54148145	54148150	+	2	1	AGO1-4	0	0	1	0	0	0	0	1
MIMAT0019899	hsa-miR-4756-5p	ENSG00000140718	FTO	protein_coding	chr16	54147142	54147147	54147142	54147147	+	4	0	AGO1-4,AGO2	0	0	1	0	0	0	0	1
MIMAT0019899	hsa-miR-4756-5p	ENSG00000140718	FTO	protein_coding	chr16	54148145	54148150	54148145	54148150	+	2	1	AGO1-4	0	0	1	0	0	0	0	1
MIMAT0019917	hsa-miR-4766-5p	ENSG00000140718	FTO	protein_coding	chr16	54145765	54145793	54145765	54145793	+	4	0	AGO1-4,AGO2	0	0	0	1	0	0	0	1
MIMAT0019917	hsa-miR-4766-5p	ENSG00000140718	FTO	protein_coding	chr16	54146144	54146172	54146144	54146172	+	5	0	AGO1,AGO1-4,AGO2	0	0	0	1	0	0	0	1
MIMAT0019948	hsa-miR-4784	ENSG00000140718	FTO	protein_coding	chr16	54145872	54145878	54145872	54145878	+	1	0	AGO1-4	0	0	1	0	0	0	0	3
MIMAT0020924	hsa-miR-642a-3p	ENSG00000140718	FTO	protein_coding	chr16	54151512	54151517	54151512	54151517	+	1	0	AGO1-4	0	0	1	0	0	0	0	1
MIMAT0021125	hsa-miR-5194	ENSG00000140718	FTO	protein_coding	chr16	54147100	54147106	54147100	54147106	+	3	0	AGO1-4	0	0	1	0	0	0	0	3
MIMAT0021125	hsa-miR-5194	ENSG00000140718	FTO	protein_coding	chr16	54148233	54148239	54148233	54148239	+	7	0	AGO1-4,AGO2	0	0	1	0	0	0	0	3
MIMAT0022270	hsa-miR-5579-3p	ENSG00000140718	FTO	protein_coding	chr16	53738112	53738140	53738112	53738140	+	1	0	AGO1-4	0	0	0	1	0	0	0	1
MIMAT0022272	hsa-miR-664b-3p	ENSG00000140718	FTO	protein_coding	chr16	54145999	54146004	54145977	54146005	+	4	0	AGO1,AGO1-4,AGO2	0	0	1	1	0	0	0	6
MIMAT0022272	hsa-miR-664b-3p	ENSG00000140718	FTO	protein_coding	chr16	54147532	54147537	54147510	54147538	+	1	0	AGO1-4	0	0	1	1	0	0	0	6
MIMAT0022272	hsa-miR-664b-3p	ENSG00000140718	FTO	protein_coding	chr16	54151588	54151599	54151571	54151616	+	1	0	AGO1-4	0	0	0	2	0	0	0	6
MIMAT0022276	hsa-miR-5581-3p	ENSG00000140718	FTO	protein_coding	chr16	54148405	54148411	54148405	54148411	+	1	0	AGO1-4	0	0	1	0	0	0	0	2
MIMAT0022276	hsa-miR-5581-3p	ENSG00000140718	FTO	protein_coding	chr16	54151577	54151583	54151577	54151583	+	1	0	AGO1-4	0	0	1	0	0	0	0	2
MIMAT0022695	hsa-miR-212-5p	ENSG00000140718	FTO	protein_coding	chr16	54146090	54146095	54146068	54146096	+	3	0	AGO1-4,AGO2	0	0	1	1	0	0	0	2
MIMAT0022726	hsa-miR-1306-5p	ENSG00000140718	FTO	protein_coding	chr16	54155608	54155613	54155608	54155613	+	1	0	AGO1-4	0	0	1	0	0	0	0	6
