# Supplementary material for: Network analysis of miRNA targeting m6A-related genes in patients with esophageal cancer
Source: PeerJ. 2021 Jul 29;9:e11893. doi: 10.7717/peerj.11893 (PMC8325912; doi:10.7717/peerj.11893)
Supplement: Supplemental Information 1 [file peerj-09-11893-s001.zip › Supplemental Materials/6.Starbase predicts upstream miRNAs/Upstream miRNAs of METTL14.xls]

#please cite:
#Zhou KR, Liu S, Cai L, Bin L, et al. ENCORI: The Encyclopedia of RNA Interactomes.
#2.Li JH, et al.starBase v2.0: decoding miRNA-ceRNA, miRNA-ncRNA and protein-RNA interaction networks from large-scale CLIP-Seq data , Nucleic Acids Res. 2014 Jan;42:D92-7.
miRNAid	miRNAname	geneID	geneName	geneType	chromosome	narrowStart	narrowEnd	broadStart	broadEnd	strand	clipExpNum	degraExpNum	RBP	PITA	RNA22	miRmap	microT	miRanda	PicTar	TargetScan	pancancerNum
MIMAT0000063	hsa-let-7b-5p	ENSG00000145388	METTL14	protein_coding	chr4	119635043	119635065	119635043	119635065	+	2	0	AGO1,AGO1-4	0	1	0	0	0	0	0	4
MIMAT0000070	hsa-miR-17-5p	ENSG00000145388	METTL14	protein_coding	chr4	119631555	119631561	119631542	119631562	+	10	0	AGO1-4,AGO2	1	0	1	0	1	0	0	10
MIMAT0000073	hsa-miR-19a-3p	ENSG00000145388	METTL14	protein_coding	chr4	119631553	119631558	119631553	119631558	+	9	0	AGO1-4,AGO2	1	0	0	0	0	0	0	9
MIMAT0000074	hsa-miR-19b-3p	ENSG00000145388	METTL14	protein_coding	chr4	119631553	119631558	119631553	119631558	+	9	0	AGO1-4,AGO2	1	0	0	0	0	0	0	8
MIMAT0000075	hsa-miR-20a-5p	ENSG00000145388	METTL14	protein_coding	chr4	119631555	119631561	119631542	119631562	+	10	0	AGO1-4,AGO2	1	0	1	0	1	0	0	6
MIMAT0000091	hsa-miR-33a-5p	ENSG00000145388	METTL14	protein_coding	chr4	119631180	119631200	119631180	119631200	+	5	3	AGO1-4,AGO2	0	1	0	0	0	0	0	15
MIMAT0000093	hsa-miR-93-5p	ENSG00000145388	METTL14	protein_coding	chr4	119631555	119631561	119631542	119631562	+	10	0	AGO1-4,AGO2	1	0	1	0	1	0	0	7
MIMAT0000103	hsa-miR-106a-5p	ENSG00000145388	METTL14	protein_coding	chr4	119631555	119631561	119631542	119631562	+	10	0	AGO1-4,AGO2	1	0	1	0	1	0	0	7
MIMAT0000226	hsa-miR-196a-5p	ENSG00000145388	METTL14	protein_coding	chr4	119635043	119635064	119635043	119635064	+	2	0	AGO1,AGO1-4	0	1	0	0	0	0	0	5
MIMAT0000241	hsa-miR-208a-3p	ENSG00000145388	METTL14	protein_coding	chr4	119631589	119631594	119631589	119631594	+	4	0	AGO1-4,AGO2	1	0	0	0	0	0	0	1
MIMAT0000251	hsa-miR-147a	ENSG00000145388	METTL14	protein_coding	chr4	119631618	119631621	119631616	119631623	+	2	0	AGO2	2	0	0	0	0	0	0	1
MIMAT0000253	hsa-miR-10a-5p	ENSG00000145388	METTL14	protein_coding	chr4	119631866	119631871	119631866	119631871	+	1	0	AGO2	1	0	0	0	0	0	0	3
MIMAT0000254	hsa-miR-10b-5p	ENSG00000145388	METTL14	protein_coding	chr4	119631866	119631871	119631866	119631871	+	1	0	AGO2	1	0	0	0	0	0	0	2
MIMAT0000256	hsa-miR-181a-5p	ENSG00000145388	METTL14	protein_coding	chr4	119631585	119631590	119631585	119631590	+	6	0	AGO1-4,AGO2	1	0	0	0	0	0	0	3
MIMAT0000257	hsa-miR-181b-5p	ENSG00000145388	METTL14	protein_coding	chr4	119631585	119631590	119631585	119631590	+	6	0	AGO1-4,AGO2	1	0	0	0	0	0	0	3
MIMAT0000258	hsa-miR-181c-5p	ENSG00000145388	METTL14	protein_coding	chr4	119631585	119631590	119631585	119631590	+	6	0	AGO1-4,AGO2	1	0	0	0	0	0	0	1
MIMAT0000273	hsa-miR-216a-5p	ENSG00000145388	METTL14	protein_coding	chr4	119632026	119632031	119632026	119632031	+	2	0	AGO1-4,AGO2	1	0	0	0	0	0	0	0
MIMAT0000274	hsa-miR-217	ENSG00000145388	METTL14	protein_coding	chr4	119631607	119631612	119631607	119631612	+	3	0	AGO1-4,AGO2	1	0	0	0	0	0	0	5
MIMAT0000415	hsa-let-7i-5p	ENSG00000145388	METTL14	protein_coding	chr4	119635046	119635065	119635046	119635065	+	2	0	AGO1,AGO1-4	0	1	0	0	0	0	0	7
MIMAT0000423	hsa-miR-125b-5p	ENSG00000145388	METTL14	protein_coding	chr4	119631865	119631870	119631850	119631871	+	1	0	AGO2	1	0	0	0	1	0	0	3
MIMAT0000425	hsa-miR-130a-3p	ENSG00000145388	METTL14	protein_coding	chr4	119631553	119631559	119631540	119631560	+	10	0	AGO1-4,AGO2	1	0	1	0	1	0	0	8
MIMAT0000433	hsa-miR-142-5p	ENSG00000145388	METTL14	protein_coding	chr4	119631498	119631503	119631498	119631503	+	4	0	AGO1-4,AGO2	1	0	0	0	0	0	0	8
MIMAT0000443	hsa-miR-125a-5p	ENSG00000145388	METTL14	protein_coding	chr4	119631865	119631870	119631848	119631871	+	1	0	AGO2	1	0	0	0	1	0	0	1
MIMAT0000451	hsa-miR-150-5p	ENSG00000145388	METTL14	protein_coding	chr4	119631521	119631526	119631521	119631526	+	6	0	AGO1-4,AGO2	1	0	0	0	0	0	0	4
MIMAT0000452	hsa-miR-154-5p	ENSG00000145388	METTL14	protein_coding	chr4	119631491	119631496	119631491	119631496	+	4	0	AGO1-4,AGO2	1	0	0	0	0	0	0	6
MIMAT0000456	hsa-miR-186-5p	ENSG00000145388	METTL14	protein_coding	chr4	119631496	119631501	119631496	119631501	+	4	0	AGO1-4,AGO2	1	0	0	0	0	0	0	10
MIMAT0000510	hsa-miR-320a	ENSG00000145388	METTL14	protein_coding	chr4	119631857	119631862	119631857	119631862	+	1	0	AGO2	1	0	0	0	0	0	0	5
MIMAT0000680	hsa-miR-106b-5p	ENSG00000145388	METTL14	protein_coding	chr4	119631555	119631561	119631543	119631562	+	10	0	AGO1-4,AGO2	1	0	1	0	1	0	0	11
MIMAT0000684	hsa-miR-302a-3p	ENSG00000145388	METTL14	protein_coding	chr4	119631555	119631560	119631555	119631560	+	9	0	AGO1-4,AGO2	1	0	0	0	0	0	0	1
MIMAT0000688	hsa-miR-301a-3p	ENSG00000145388	METTL14	protein_coding	chr4	119631553	119631559	119631536	119631560	+	11	0	AGO1-4,AGO2	1	0	1	0	1	0	0	11
MIMAT0000691	hsa-miR-130b-3p	ENSG00000145388	METTL14	protein_coding	chr4	119631553	119631559	119631540	119631560	+	10	0	AGO1-4,AGO2	1	0	1	0	1	0	0	11
MIMAT0000703	hsa-miR-361-5p	ENSG00000145388	METTL14	protein_coding	chr4	119631727	119631733	119631706	119631734	+	1	0	AGO2	1	0	1	1	1	0	0	6
MIMAT0000715	hsa-miR-302b-3p	ENSG00000145388	METTL14	protein_coding	chr4	119631555	119631560	119631555	119631560	+	9	0	AGO1-4,AGO2	1	0	0	0	0	0	0	0
MIMAT0000717	hsa-miR-302c-3p	ENSG00000145388	METTL14	protein_coding	chr4	119631555	119631560	119631555	119631560	+	9	0	AGO1-4,AGO2	1	0	0	0	0	0	0	2
MIMAT0000718	hsa-miR-302d-3p	ENSG00000145388	METTL14	protein_coding	chr4	119631555	119631560	119631555	119631560	+	9	0	AGO1-4,AGO2	1	0	0	0	0	0	0	4
MIMAT0000722	hsa-miR-370-3p	ENSG00000145388	METTL14	protein_coding	chr4	119632063	119632068	119632063	119632068	+	2	0	AGO1-4	1	0	0	0	0	0	0	2
MIMAT0000724	hsa-miR-372-3p	ENSG00000145388	METTL14	protein_coding	chr4	119631555	119631560	119631555	119631560	+	9	0	AGO1-4,AGO2	1	0	0	0	0	0	0	2
MIMAT0000726	hsa-miR-373-3p	ENSG00000145388	METTL14	protein_coding	chr4	119631555	119631560	119631555	119631560	+	9	0	AGO1-4,AGO2	1	0	0	0	0	0	0	3
MIMAT0000728	hsa-miR-375	ENSG00000145388	METTL14	protein_coding	chr4	119625177	119625205	119625177	119625205	+	1	0	AGO2	0	0	0	1	0	0	0	6
MIMAT0000760	hsa-miR-331-3p	ENSG00000145388	METTL14	protein_coding	chr4	119632032	119632038	119632032	119632038	+	2	1	AGO1-4,AGO2	1	0	1	0	0	0	0	9
MIMAT0000772	hsa-miR-345-5p	ENSG00000145388	METTL14	protein_coding	chr4	119632951	119632972	119632951	119632972	+	1	0	AGO1	0	1	0	0	0	0	0	10
MIMAT0000773	hsa-miR-346	ENSG00000145388	METTL14	protein_coding	chr4	119632067	119632073	119632050	119632074	+	2	0	AGO1-4	1	1	1	0	1	0	0	3
MIMAT0001080	hsa-miR-196b-5p	ENSG00000145388	METTL14	protein_coding	chr4	119635039	119635064	119635039	119635064	+	2	0	AGO1,AGO1-4	0	1	0	0	0	0	0	8
MIMAT0001413	hsa-miR-20b-5p	ENSG00000145388	METTL14	protein_coding	chr4	119631555	119631561	119631542	119631562	+	10	0	AGO1-4,AGO2	1	0	1	0	1	0	0	3
MIMAT0001639	hsa-miR-409-3p	ENSG00000145388	METTL14	protein_coding	chr4	119631875	119631880	119631875	119631880	+	1	0	AGO2	1	0	0	0	0	0	0	6
MIMAT0002821	hsa-miR-181d-5p	ENSG00000145388	METTL14	protein_coding	chr4	119631585	119631590	119631585	119631590	+	6	0	AGO1-4,AGO2	1	0	0	0	0	0	0	1
MIMAT0002825	hsa-miR-520e	ENSG00000145388	METTL14	protein_coding	chr4	119631555	119631560	119631555	119631560	+	9	0	AGO1-4,AGO2	1	0	0	0	0	0	0	1
MIMAT0002826	hsa-miR-515-5p	ENSG00000145388	METTL14	protein_coding	chr4	119632024	119632029	119632024	119632029	+	2	0	AGO1-4,AGO2	1	0	0	0	0	0	0	2
MIMAT0002832	hsa-miR-519c-3p	ENSG00000145388	METTL14	protein_coding	chr4	119631554	119631560	119631554	119631560	+	9	0	AGO1-4,AGO2	1	0	1	0	0	0	0	2
MIMAT0002834	hsa-miR-520a-3p	ENSG00000145388	METTL14	protein_coding	chr4	119631555	119631560	119631555	119631560	+	9	0	AGO1-4,AGO2	1	0	0	0	0	0	0	1
MIMAT0002836	hsa-miR-526b-3p	ENSG00000145388	METTL14	protein_coding	chr4	119631555	119631561	119631555	119631561	+	9	0	AGO1-4,AGO2	0	0	1	0	0	0	0	2
MIMAT0002837	hsa-miR-519b-3p	ENSG00000145388	METTL14	protein_coding	chr4	119631554	119631560	119631554	119631560	+	9	0	AGO1-4,AGO2	1	0	1	0	0	0	0	1
MIMAT0002843	hsa-miR-520b	ENSG00000145388	METTL14	protein_coding	chr4	119631555	119631560	119631555	119631560	+	9	0	AGO1-4,AGO2	1	0	0	0	0	0	0	1
MIMAT0002846	hsa-miR-520c-3p	ENSG00000145388	METTL14	protein_coding	chr4	119631555	119631560	119631555	119631560	+	9	0	AGO1-4,AGO2	1	0	0	0	0	0	0	1
MIMAT0002853	hsa-miR-519d-3p	ENSG00000145388	METTL14	protein_coding	chr4	119631555	119631561	119631534	119631562	+	11	0	AGO1-4,AGO2	1	0	1	1	1	0	0	1
MIMAT0002856	hsa-miR-520d-3p	ENSG00000145388	METTL14	protein_coding	chr4	119631555	119631560	119631555	119631560	+	9	0	AGO1-4,AGO2	1	0	0	0	0	0	0	0
MIMAT0002858	hsa-miR-520g-3p	ENSG00000145388	METTL14	protein_coding	chr4	119631556	119631562	119631555	119631562	+	9	0	AGO1-4,AGO2	1	0	1	0	0	0	0	1
MIMAT0002867	hsa-miR-520h	ENSG00000145388	METTL14	protein_coding	chr4	119631555	119631562	119631555	119631562	+	9	0	AGO1-4,AGO2	1	0	0	0	0	0	0	0
MIMAT0002869	hsa-miR-519a-3p	ENSG00000145388	METTL14	protein_coding	chr4	119631554	119631560	119631554	119631560	+	9	0	AGO1-4,AGO2	1	0	1	0	0	0	0	3
MIMAT0002870	hsa-miR-499a-5p	ENSG00000145388	METTL14	protein_coding	chr4	119631589	119631594	119631589	119631594	+	4	0	AGO1-4,AGO2	1	0	0	0	0	0	0	3
MIMAT0003161	hsa-miR-493-3p	ENSG00000145388	METTL14	protein_coding	chr4	119631493	119631498	119631493	119631498	+	4	0	AGO1-4,AGO2	1	0	0	0	0	0	0	5
MIMAT0003241	hsa-miR-576-5p	ENSG00000145388	METTL14	protein_coding	chr4	119631535	119631540	119631535	119631540	+	8	0	AGO1-4,AGO2	1	0	0	0	0	0	0	5
MIMAT0003301	hsa-miR-33b-5p	ENSG00000145388	METTL14	protein_coding	chr4	119631181	119631200	119631181	119631200	+	5	3	AGO1-4,AGO2	0	1	0	0	0	0	0	11
MIMAT0003311	hsa-miR-641	ENSG00000145388	METTL14	protein_coding	chr4	119631587	119631593	119631587	119631593	+	4	0	AGO1-4,AGO2	1	0	0	0	0	0	0	1
MIMAT0003389	hsa-miR-542-3p	ENSG00000145388	METTL14	protein_coding	chr4	119631613	119631618	119631613	119631618	+	3	0	AGO1-4,AGO2	1	0	0	0	0	0	0	6
MIMAT0003885	hsa-miR-454-3p	ENSG00000145388	METTL14	protein_coding	chr4	119631553	119631559	119631538	119631560	+	10	0	AGO1-4,AGO2	1	0	1	0	1	0	0	6
MIMAT0004597	hsa-miR-140-3p	ENSG00000145388	METTL14	protein_coding	chr4	119631777	119631805	119631777	119631805	+	1	0	AGO2	0	0	0	1	0	0	0	4
MIMAT0004597	hsa-miR-140-3p	ENSG00000145388	METTL14	protein_coding	chr4	119632183	119632189	119632162	119632190	+	2	0	AGO1-4	0	0	1	1	0	0	0	4
MIMAT0004780	hsa-miR-532-3p	ENSG00000145388	METTL14	protein_coding	chr4	119631520	119631526	119631499	119631527	+	8	0	AGO1-4,AGO2	1	0	1	1	0	0	0	7
MIMAT0004809	hsa-miR-628-5p	ENSG00000145388	METTL14	protein_coding	chr4	119632930	119632951	119632930	119632951	+	1	0	AGO1	0	1	0	0	0	0	0	6
MIMAT0004947	hsa-miR-885-5p	ENSG00000145388	METTL14	protein_coding	chr4	119631779	119631784	119631779	119631784	+	1	0	AGO2	1	0	0	0	0	0	0	4
MIMAT0004949	hsa-miR-877-5p	ENSG00000145388	METTL14	protein_coding	chr4	119631486	119631492	119631485	119631492	+	4	0	AGO1-4,AGO2	1	0	1	0	0	0	0	7
MIMAT0004958	hsa-miR-301b-3p	ENSG00000145388	METTL14	protein_coding	chr4	119631553	119631559	119631536	119631560	+	11	0	AGO1-4,AGO2	1	0	1	0	1	0	0	8
MIMAT0004959	hsa-miR-216b-5p	ENSG00000145388	METTL14	protein_coding	chr4	119632026	119632031	119632026	119632031	+	2	0	AGO1-4,AGO2	1	0	0	0	0	0	0	2
MIMAT0004960	hsa-miR-208b-3p	ENSG00000145388	METTL14	protein_coding	chr4	119631589	119631594	119631589	119631594	+	4	0	AGO1-4,AGO2	1	0	0	0	0	0	0	2
MIMAT0005792	hsa-miR-320b	ENSG00000145388	METTL14	protein_coding	chr4	119631857	119631862	119631857	119631862	+	1	0	AGO2	1	0	0	0	0	0	0	5
MIMAT0005793	hsa-miR-320c	ENSG00000145388	METTL14	protein_coding	chr4	119631857	119631862	119631857	119631862	+	1	0	AGO2	1	0	0	0	0	0	0	2
MIMAT0005797	hsa-miR-1301-3p	ENSG00000145388	METTL14	protein_coding	chr4	119631577	119631583	119631577	119631583	+	8	0	AGO1,AGO1-4,AGO2	1	0	1	0	0	0	0	6
MIMAT0005798	hsa-miR-1185-5p	ENSG00000145388	METTL14	protein_coding	chr4	119631482	119631487	119631482	119631487	+	4	0	AGO1-4,AGO2	1	0	0	0	0	0	0	7
MIMAT0005878	hsa-miR-1287-5p	ENSG00000145388	METTL14	protein_coding	chr4	119631547	119631552	119631547	119631552	+	9	0	AGO1-4,AGO2	1	0	0	0	0	0	0	5
MIMAT0005931	hsa-miR-302e	ENSG00000145388	METTL14	protein_coding	chr4	119631555	119631560	119631555	119631560	+	9	0	AGO1-4,AGO2	1	0	0	0	0	0	0	0
MIMAT0006764	hsa-miR-320d	ENSG00000145388	METTL14	protein_coding	chr4	119631857	119631862	119631857	119631862	+	1	0	AGO2	1	0	0	0	0	0	0	3
MIMAT0011159	hsa-miR-2115-3p	ENSG00000145388	METTL14	protein_coding	chr4	119631726	119631732	119631705	119631733	+	1	0	AGO2	0	0	1	1	0	0	0	6
MIMAT0015051	hsa-miR-3174	ENSG00000145388	METTL14	protein_coding	chr4	119631540	119631546	119631540	119631546	+	8	0	AGO1-4,AGO2	0	0	1	0	0	0	0	3
MIMAT0016844	hsa-miR-4295	ENSG00000145388	METTL14	protein_coding	chr4	119631553	119631559	119631553	119631559	+	9	0	AGO1-4,AGO2	0	0	1	0	0	0	0	0
MIMAT0016870	hsa-miR-4319	ENSG00000145388	METTL14	protein_coding	chr4	119631865	119631870	119631865	119631870	+	1	0	AGO2	0	0	1	0	0	0	0	0
MIMAT0017950	hsa-miR-2355-3p	ENSG00000145388	METTL14	protein_coding	chr4	119632155	119632161	119632134	119632162	+	2	0	AGO1-4	0	0	1	1	0	0	0	9
MIMAT0017981	hsa-miR-3605-5p	ENSG00000145388	METTL14	protein_coding	chr4	119631481	119631487	119631481	119631487	+	4	0	AGO1-4,AGO2	0	0	1	0	0	0	0	4
MIMAT0018088	hsa-miR-3666	ENSG00000145388	METTL14	protein_coding	chr4	119631553	119631559	119631553	119631559	+	9	0	AGO1-4,AGO2	0	0	1	0	0	0	0	0
MIMAT0018109	hsa-miR-3681-3p	ENSG00000145388	METTL14	protein_coding	chr4	119632181	119632187	119632181	119632187	+	2	0	AGO1-4	0	0	1	0	0	0	0	1
MIMAT0018183	hsa-miR-3909	ENSG00000145388	METTL14	protein_coding	chr4	119632132	119632160	119632132	119632160	+	2	0	AGO1-4	0	0	0	1	0	0	0	2
MIMAT0018194	hsa-miR-3150b-3p	ENSG00000145388	METTL14	protein_coding	chr4	119631485	119631490	119631485	119631490	+	4	0	AGO1-4,AGO2	0	0	1	0	0	0	0	4
MIMAT0019036	hsa-miR-4500	ENSG00000145388	METTL14	protein_coding	chr4	119635050	119635065	119635050	119635065	+	2	0	AGO1,AGO1-4	0	1	0	0	0	0	0	0
MIMAT0019948	hsa-miR-4784	ENSG00000145388	METTL14	protein_coding	chr4	119631485	119631490	119631485	119631490	+	4	0	AGO1-4,AGO2	0	0	1	0	0	0	0	2
MIMAT0020541	hsa-miR-5047	ENSG00000145388	METTL14	protein_coding	chr4	119631577	119631583	119631577	119631583	+	8	0	AGO1,AGO1-4,AGO2	0	0	1	0	0	0	0	2
MIMAT0022698	hsa-miR-345-3p	ENSG00000145388	METTL14	protein_coding	chr4	119631865	119631870	119631865	119631870	+	1	0	AGO2	0	0	1	0	0	0	0	1
MIMAT0022726	hsa-miR-1306-5p	ENSG00000145388	METTL14	protein_coding	chr4	119631290	119631318	119631290	119631318	+	2	0	AGO1-4	0	0	0	1	0	0	0	7
MIMAT0022726	hsa-miR-1306-5p	ENSG00000145388	METTL14	protein_coding	chr4	119632019	119632025	119631998	119632026	+	2	0	AGO1-4,AGO2	0	0	1	1	0	0	1	7
MIMAT0022844	hsa-miR-216a-3p	ENSG00000145388	METTL14	protein_coding	chr4	119632181	119632187	119632181	119632187	+	2	0	AGO1-4	0	0	1	0	0	0	0	0
