# Supplementary material for: Network analysis of miRNA targeting m6A-related genes in patients with esophageal cancer
Source: PeerJ. 2021 Jul 29;9:e11893. doi: 10.7717/peerj.11893 (PMC8325912; doi:10.7717/peerj.11893)
Supplement: Supplemental Information 1 [file peerj-09-11893-s001.zip › Supplemental Materials/6.Starbase predicts upstream miRNAs/Upstream miRNAs of METTL3.xls]

#please cite:
#Zhou KR, Liu S, Cai L, Bin L, et al. ENCORI: The Encyclopedia of RNA Interactomes.
#2.Li JH, et al.starBase v2.0: decoding miRNA-ceRNA, miRNA-ncRNA and protein-RNA interaction networks from large-scale CLIP-Seq data , Nucleic Acids Res. 2014 Jan;42:D92-7.
miRNAid	miRNAname	geneID	geneName	geneType	chromosome	narrowStart	narrowEnd	broadStart	broadEnd	strand	clipExpNum	degraExpNum	RBP	PITA	RNA22	miRmap	microT	miRanda	PicTar	TargetScan	pancancerNum
MIMAT0000076	hsa-miR-21-5p	ENSG00000165819	METTL3	protein_coding	chr14	21966353	21966358	21966352	21966372	-	1	0	AGO2	1	0	0	0	1	0	0	6
MIMAT0000078	hsa-miR-23a-3p	ENSG00000165819	METTL3	protein_coding	chr14	21967460	21967488	21967460	21967488	-	2	0	AGO1-4,AGO2	0	0	0	1	0	0	0	7
MIMAT0000102	hsa-miR-105-5p	ENSG00000165819	METTL3	protein_coding	chr14	21966296	21966301	21966296	21966301	-	3	0	AGO1,AGO2	1	0	0	0	0	0	0	1
MIMAT0000418	hsa-miR-23b-3p	ENSG00000165819	METTL3	protein_coding	chr14	21967460	21967488	21967460	21967488	-	2	0	AGO1-4,AGO2	0	0	0	1	0	0	0	6
MIMAT0000428	hsa-miR-135a-5p	ENSG00000165819	METTL3	protein_coding	chr14	21966366	21966371	21966366	21966371	-	1	0	AGO2	1	0	0	0	0	0	0	0
MIMAT0000433	hsa-miR-142-5p	ENSG00000165819	METTL3	protein_coding	chr14	21966311	21966316	21966311	21966316	-	3	0	AGO1,AGO2	1	0	0	0	0	0	0	10
MIMAT0000456	hsa-miR-186-5p	ENSG00000165819	METTL3	protein_coding	chr14	21966313	21966318	21966312	21966333	-	4	1	AGO1,AGO2	1	0	0	0	1	0	0	4
MIMAT0000510	hsa-miR-320a	ENSG00000165819	METTL3	protein_coding	chr14	21966320	21966325	21966319	21966341	-	4	1	AGO1,AGO2	1	0	0	0	1	0	0	2
MIMAT0000684	hsa-miR-302a-3p	ENSG00000165819	METTL3	protein_coding	chr14	21966393	21966401	21966393	21966421	-	4	0	AGO2	0	0	0	1	1	0	0	2
MIMAT0000684	hsa-miR-302a-3p	ENSG00000165819	METTL3	protein_coding	chr14	21969872	21969900	21969872	21969900	-	4	0	AGO1-4,AGO2	0	0	0	1	0	0	0	2
MIMAT0000690	hsa-miR-296-5p	ENSG00000165819	METTL3	protein_coding	chr14	21967616	21967644	21967616	21967644	-	1	0	AGO1-4	0	0	0	1	0	0	0	4
MIMAT0000690	hsa-miR-296-5p	ENSG00000165819	METTL3	protein_coding	chr14	21969958	21969963	21969957	21969985	-	8	0	AGO1-4,AGO2	0	0	1	1	0	0	0	4
MIMAT0000715	hsa-miR-302b-3p	ENSG00000165819	METTL3	protein_coding	chr14	21966393	21966401	21966393	21966421	-	4	0	AGO2	0	0	0	1	1	0	0	1
MIMAT0000715	hsa-miR-302b-3p	ENSG00000165819	METTL3	protein_coding	chr14	21969872	21969900	21969872	21969900	-	4	0	AGO1-4,AGO2	0	0	0	1	0	0	0	1
MIMAT0000717	hsa-miR-302c-3p	ENSG00000165819	METTL3	protein_coding	chr14	21966393	21966401	21966393	21966421	-	4	0	AGO2	0	0	0	1	1	0	0	0
MIMAT0000717	hsa-miR-302c-3p	ENSG00000165819	METTL3	protein_coding	chr14	21969872	21969900	21969872	21969900	-	4	0	AGO1-4,AGO2	0	0	0	1	0	0	0	0
MIMAT0000718	hsa-miR-302d-3p	ENSG00000165819	METTL3	protein_coding	chr14	21966393	21966401	21966393	21966421	-	4	0	AGO2	0	0	0	1	1	0	0	1
MIMAT0000718	hsa-miR-302d-3p	ENSG00000165819	METTL3	protein_coding	chr14	21969872	21969900	21969872	21969900	-	4	0	AGO1-4,AGO2	0	0	0	1	0	0	0	1
MIMAT0000724	hsa-miR-372-3p	ENSG00000165819	METTL3	protein_coding	chr14	21966393	21966401	21966393	21966401	-	4	0	AGO2	0	0	0	0	1	0	0	1
MIMAT0000726	hsa-miR-373-3p	ENSG00000165819	METTL3	protein_coding	chr14	21966393	21966401	21966393	21966421	-	4	0	AGO2	0	0	0	1	1	0	0	0
MIMAT0000726	hsa-miR-373-3p	ENSG00000165819	METTL3	protein_coding	chr14	21969872	21969900	21969872	21969900	-	4	0	AGO1-4,AGO2	0	0	0	1	0	0	0	0
MIMAT0000736	hsa-miR-381-3p	ENSG00000165819	METTL3	protein_coding	chr14	21966293	21966298	21966293	21966298	-	2	0	AGO1,AGO2	1	0	0	0	0	0	0	5
MIMAT0000758	hsa-miR-135b-5p	ENSG00000165819	METTL3	protein_coding	chr14	21966366	21966371	21966366	21966371	-	1	0	AGO2	1	0	0	0	0	0	0	6
MIMAT0001639	hsa-miR-409-3p	ENSG00000165819	METTL3	protein_coding	chr14	21966298	21966303	21966298	21966303	-	3	0	AGO1,AGO2	1	0	0	0	0	0	0	7
MIMAT0002173	hsa-miR-483-3p	ENSG00000165819	METTL3	protein_coding	chr14	21969918	21969924	21969918	21969924	-	6	0	AGO1-4,AGO2	0	0	1	0	0	0	0	4
MIMAT0002825	hsa-miR-520e	ENSG00000165819	METTL3	protein_coding	chr14	21966393	21966401	21966393	21966421	-	4	0	AGO2	0	0	0	1	1	0	0	1
MIMAT0002825	hsa-miR-520e	ENSG00000165819	METTL3	protein_coding	chr14	21969872	21969900	21969872	21969900	-	4	0	AGO1-4,AGO2	0	0	0	1	0	0	0	1
MIMAT0002832	hsa-miR-519c-3p	ENSG00000165819	METTL3	protein_coding	chr14	21966393	21966421	21966393	21966421	-	4	0	AGO2	0	0	0	1	0	0	0	0
MIMAT0002832	hsa-miR-519c-3p	ENSG00000165819	METTL3	protein_coding	chr14	21969873	21969879	21969872	21969900	-	4	0	AGO1-4,AGO2	0	0	1	1	0	0	0	0
MIMAT0002834	hsa-miR-520a-3p	ENSG00000165819	METTL3	protein_coding	chr14	21966393	21966401	21966393	21966421	-	4	0	AGO2	0	0	0	1	1	0	0	1
MIMAT0002834	hsa-miR-520a-3p	ENSG00000165819	METTL3	protein_coding	chr14	21969872	21969900	21969872	21969900	-	4	0	AGO1-4,AGO2	0	0	0	1	0	0	0	1
MIMAT0002837	hsa-miR-519b-3p	ENSG00000165819	METTL3	protein_coding	chr14	21966393	21966421	21966393	21966421	-	4	0	AGO2	0	0	0	1	0	0	0	0
MIMAT0002837	hsa-miR-519b-3p	ENSG00000165819	METTL3	protein_coding	chr14	21969873	21969879	21969872	21969900	-	4	0	AGO1-4,AGO2	0	0	1	1	0	0	0	0
MIMAT0002843	hsa-miR-520b	ENSG00000165819	METTL3	protein_coding	chr14	21966393	21966401	21966393	21966421	-	4	0	AGO2	0	0	0	1	1	0	0	0
MIMAT0002843	hsa-miR-520b	ENSG00000165819	METTL3	protein_coding	chr14	21969872	21969900	21969872	21969900	-	4	0	AGO1-4,AGO2	0	0	0	1	0	0	0	0
MIMAT0002846	hsa-miR-520c-3p	ENSG00000165819	METTL3	protein_coding	chr14	21966393	21966401	21966393	21966421	-	4	0	AGO2	0	0	0	1	1	0	0	0
MIMAT0002846	hsa-miR-520c-3p	ENSG00000165819	METTL3	protein_coding	chr14	21969872	21969900	21969872	21969900	-	4	0	AGO1-4,AGO2	0	0	0	1	0	0	0	0
MIMAT0002849	hsa-miR-524-5p	ENSG00000165819	METTL3	protein_coding	chr14	21966294	21966299	21966294	21966299	-	3	0	AGO1,AGO2	1	0	0	0	0	0	0	1
MIMAT0002849	hsa-miR-524-5p	ENSG00000165819	METTL3	protein_coding	chr14	21966330	21966335	21966330	21966335	-	2	0	AGO2	1	0	0	0	0	0	0	1
MIMAT0002855	hsa-miR-520d-5p	ENSG00000165819	METTL3	protein_coding	chr14	21966294	21966299	21966294	21966299	-	3	0	AGO1,AGO2	1	0	0	0	0	0	0	1
MIMAT0002855	hsa-miR-520d-5p	ENSG00000165819	METTL3	protein_coding	chr14	21966330	21966335	21966330	21966335	-	2	0	AGO2	1	0	0	0	0	0	0	1
MIMAT0002856	hsa-miR-520d-3p	ENSG00000165819	METTL3	protein_coding	chr14	21966393	21966401	21966393	21966421	-	4	0	AGO2	0	0	0	1	1	0	0	1
MIMAT0002856	hsa-miR-520d-3p	ENSG00000165819	METTL3	protein_coding	chr14	21969872	21969900	21969872	21969900	-	4	0	AGO1-4,AGO2	0	0	0	1	0	0	0	1
MIMAT0002869	hsa-miR-519a-3p	ENSG00000165819	METTL3	protein_coding	chr14	21966393	21966421	21966393	21966421	-	4	0	AGO2	0	0	0	1	0	0	0	0
MIMAT0002869	hsa-miR-519a-3p	ENSG00000165819	METTL3	protein_coding	chr14	21969872	21969900	21969872	21969900	-	4	0	AGO1-4,AGO2	0	0	0	1	0	0	0	0
MIMAT0002890	hsa-miR-299-5p	ENSG00000165819	METTL3	protein_coding	chr14	21966348	21966353	21966348	21966353	-	1	0	AGO2	1	0	0	0	0	0	0	8
MIMAT0003258	hsa-miR-590-5p	ENSG00000165819	METTL3	protein_coding	chr14	21966353	21966358	21966352	21966373	-	1	0	AGO2	1	0	0	0	1	0	0	2
MIMAT0004903	hsa-miR-300	ENSG00000165819	METTL3	protein_coding	chr14	21966293	21966298	21966293	21966298	-	2	0	AGO1,AGO2	1	0	0	0	0	0	0	0
MIMAT0004922	hsa-miR-875-5p	ENSG00000165819	METTL3	protein_coding	chr14	21967445	21967473	21967445	21967473	-	2	0	AGO1-4,AGO2	0	0	0	1	0	0	0	1
MIMAT0005792	hsa-miR-320b	ENSG00000165819	METTL3	protein_coding	chr14	21966320	21966325	21966319	21966341	-	4	1	AGO1,AGO2	1	0	0	0	1	0	0	2
MIMAT0005793	hsa-miR-320c	ENSG00000165819	METTL3	protein_coding	chr14	21966320	21966325	21966319	21966339	-	4	1	AGO1,AGO2	1	0	0	0	1	0	0	1
MIMAT0005797	hsa-miR-1301-3p	ENSG00000165819	METTL3	protein_coding	chr14	21969876	21969882	21969875	21969903	-	5	0	AGO1-4,AGO2	0	0	1	1	0	0	0	5
MIMAT0005923	hsa-miR-1269a	ENSG00000165819	METTL3	protein_coding	chr14	21971339	21971345	21971339	21971345	-	2	0	AGO1-4,AGO2	0	0	1	0	0	0	0	4
MIMAT0005930	hsa-miR-1276	ENSG00000165819	METTL3	protein_coding	chr14	21969224	21969230	21969223	21969251	-	2	0	AGO1-4,AGO2	0	0	1	1	0	0	0	0
MIMAT0005931	hsa-miR-302e	ENSG00000165819	METTL3	protein_coding	chr14	21966393	21966401	21966393	21966421	-	4	0	AGO2	0	0	0	1	1	0	0	0
MIMAT0005931	hsa-miR-302e	ENSG00000165819	METTL3	protein_coding	chr14	21969872	21969900	21969872	21969900	-	4	0	AGO1-4,AGO2	0	0	0	1	0	0	0	0
MIMAT0006764	hsa-miR-320d	ENSG00000165819	METTL3	protein_coding	chr14	21966320	21966325	21966319	21966338	-	4	1	AGO1,AGO2	1	0	0	0	1	0	0	3
MIMAT0011778	hsa-miR-2278	ENSG00000165819	METTL3	protein_coding	chr14	21969106	21969134	21969106	21969134	-	3	0	AGO1-4	0	0	0	1	0	0	0	0
MIMAT0011778	hsa-miR-2278	ENSG00000165819	METTL3	protein_coding	chr14	21969226	21969232	21969225	21969253	-	2	0	AGO1-4,AGO2	0	0	1	1	0	0	0	0
MIMAT0018000	hsa-miR-23c	ENSG00000165819	METTL3	protein_coding	chr14	21967460	21967488	21967460	21967488	-	2	0	AGO1-4,AGO2	0	0	0	1	0	0	0	4
MIMAT0019059	hsa-miR-1269b	ENSG00000165819	METTL3	protein_coding	chr14	21971339	21971345	21971339	21971345	-	2	0	AGO1-4,AGO2	0	0	1	0	0	0	0	3
MIMAT0019218	hsa-miR-3194-3p	ENSG00000165819	METTL3	protein_coding	chr14	21966382	21966410	21966382	21966410	-	4	0	AGO2	0	0	0	1	0	0	0	2
MIMAT0019218	hsa-miR-3194-3p	ENSG00000165819	METTL3	protein_coding	chr14	21971321	21971349	21971321	21971349	-	2	0	AGO1-4,AGO2	0	0	0	1	0	0	0	2
MIMAT0020541	hsa-miR-5047	ENSG00000165819	METTL3	protein_coding	chr14	21969876	21969882	21969875	21969903	-	5	0	AGO1-4,AGO2	0	0	1	1	0	0	0	2
MIMAT0021086	hsa-miR-5094	ENSG00000165819	METTL3	protein_coding	chr14	21969247	21969253	21969247	21969253	-	2	0	AGO1-4,AGO2	0	0	1	0	0	0	0	1
MIMAT0022276	hsa-miR-5581-3p	ENSG00000165819	METTL3	protein_coding	chr14	21969158	21969164	21969157	21969185	-	5	0	AGO1-4,AGO2	0	0	1	1	0	0	0	1
MIMAT0022276	hsa-miR-5581-3p	ENSG00000165819	METTL3	protein_coding	chr14	21969200	21969205	21969199	21969227	-	3	0	AGO1-4	0	0	1	1	0	0	0	1
MIMAT0022483	hsa-miR-5691	ENSG00000165819	METTL3	protein_coding	chr14	21971321	21971327	21971320	21971348	-	2	0	AGO1-4,AGO2	0	0	1	1	0	0	0	2
MIMAT0022695	hsa-miR-212-5p	ENSG00000165819	METTL3	protein_coding	chr14	21967489	21967517	21967489	21967517	-	2	0	AGO1-4,AGO2	0	0	0	1	0	0	0	5
MIMAT0022695	hsa-miR-212-5p	ENSG00000165819	METTL3	protein_coding	chr14	21969925	21969930	21969924	21969952	-	7	0	AGO1-4,AGO2	0	0	1	1	0	0	1	5
MIMAT0022695	hsa-miR-212-5p	ENSG00000165819	METTL3	protein_coding	chr14	21970000	21970006	21969999	21970027	-	4	0	AGO1-4,AGO2	0	0	1	1	0	0	1	5
