# Supplementary material for: Network analysis of miRNA targeting m6A-related genes in patients with esophageal cancer
Source: PeerJ. 2021 Jul 29;9:e11893. doi: 10.7717/peerj.11893 (PMC8325912; doi:10.7717/peerj.11893)
Supplement: Supplemental Information 1 [file peerj-09-11893-s001.zip › Supplemental Materials/6.Starbase predicts upstream miRNAs/Upstream miRNAs of RBM15.xls]

#please cite:
#Zhou KR, Liu S, Cai L, Bin L, et al. ENCORI: The Encyclopedia of RNA Interactomes.
#2.Li JH, et al.starBase v2.0: decoding miRNA-ceRNA, miRNA-ncRNA and protein-RNA interaction networks from large-scale CLIP-Seq data , Nucleic Acids Res. 2014 Jan;42:D92-7.
miRNAid	miRNAname	geneID	geneName	geneType	chromosome	narrowStart	narrowEnd	broadStart	broadEnd	strand	clipExpNum	degraExpNum	RBP	PITA	RNA22	miRmap	microT	miRanda	PicTar	TargetScan	pancancerNum
MIMAT0000068	hsa-miR-15a-5p	ENSG00000162775	RBM15	protein_coding	chr1	110889255	110889260	110889241	110889261	+	2	0	AGO1-4	1	0	0	0	1	0	0	1
MIMAT0000069	hsa-miR-16-5p	ENSG00000162775	RBM15	protein_coding	chr1	110889255	110889260	110889240	110889261	+	2	0	AGO1-4	1	0	0	0	1	0	0	1
MIMAT0000077	hsa-miR-22-3p	ENSG00000162775	RBM15	protein_coding	chr1	110882355	110882383	110882355	110882383	+	1	0	AGO2	0	0	0	1	0	0	0	17
MIMAT0000077	hsa-miR-22-3p	ENSG00000162775	RBM15	protein_coding	chr1	110889076	110889082	110889055	110889083	+	17	0	AGO1,AGO1-4,AGO2,AGO3	1	0	1	1	1	0	1	17
MIMAT0000087	hsa-miR-30a-5p	ENSG00000162775	RBM15	protein_coding	chr1	110889013	110889018	110889013	110889019	+	2	0	AGO1-4	1	0	0	0	0	1	0	12
MIMAT0000095	hsa-miR-96-5p	ENSG00000162775	RBM15	protein_coding	chr1	110889108	110889113	110889108	110889113	+	4	0	AGO1-4,AGO2	1	0	0	0	0	0	0	5
MIMAT0000244	hsa-miR-30c-5p	ENSG00000162775	RBM15	protein_coding	chr1	110889013	110889018	110889013	110889019	+	2	0	AGO1-4	1	0	0	0	0	1	0	4
MIMAT0000245	hsa-miR-30d-5p	ENSG00000162775	RBM15	protein_coding	chr1	110889013	110889018	110889013	110889019	+	2	0	AGO1-4	1	0	0	0	0	1	0	2
MIMAT0000251	hsa-miR-147a	ENSG00000162775	RBM15	protein_coding	chr1	110889208	110889213	110889208	110889213	+	4	0	AGO1-4,AGO2	1	0	0	0	0	0	0	0
MIMAT0000259	hsa-miR-182-5p	ENSG00000162775	RBM15	protein_coding	chr1	110889108	110889113	110889108	110889113	+	4	0	AGO1-4,AGO2	1	0	0	0	0	0	0	5
MIMAT0000265	hsa-miR-204-5p	ENSG00000162775	RBM15	protein_coding	chr1	110888251	110888257	110888233	110888258	+	1	0	AGO1-4	1	0	1	0	1	0	0	6
MIMAT0000268	hsa-miR-211-5p	ENSG00000162775	RBM15	protein_coding	chr1	110888251	110888257	110888234	110888258	+	1	0	AGO1-4	1	0	1	0	1	0	0	4
MIMAT0000318	hsa-miR-200b-3p	ENSG00000162775	RBM15	protein_coding	chr1	110889052	110889057	110889036	110889058	+	5	0	AGO1-4,AGO2	1	0	0	0	1	0	0	4
MIMAT0000417	hsa-miR-15b-5p	ENSG00000162775	RBM15	protein_coding	chr1	110889255	110889260	110889241	110889261	+	2	0	AGO1-4	1	0	0	0	1	0	0	1
MIMAT0000420	hsa-miR-30b-5p	ENSG00000162775	RBM15	protein_coding	chr1	110889013	110889018	110889013	110889018	+	2	0	AGO1-4	1	0	0	0	0	0	0	6
MIMAT0000430	hsa-miR-138-5p	ENSG00000162775	RBM15	protein_coding	chr1	110883614	110883637	110883614	110883637	+	2	0	AGO1-4,AGO2	0	1	0	0	0	0	0	2
MIMAT0000430	hsa-miR-138-5p	ENSG00000162775	RBM15	protein_coding	chr1	110884274	110884299	110884274	110884299	+	5	0	AGO1-4,AGO2	0	1	0	0	0	0	0	2
MIMAT0000454	hsa-miR-184	ENSG00000162775	RBM15	protein_coding	chr1	110884308	110884329	110884308	110884329	+	5	0	AGO1-4,AGO2	0	1	0	0	0	0	0	6
MIMAT0000456	hsa-miR-186-5p	ENSG00000162775	RBM15	protein_coding	chr1	110884581	110884609	110884581	110884609	+	5	0	AGO1-4	0	0	0	1	0	0	0	2
MIMAT0000456	hsa-miR-186-5p	ENSG00000162775	RBM15	protein_coding	chr1	110889285	110889290	110889263	110889291	+	1	0	AGO1-4	1	0	0	1	1	0	0	2
MIMAT0000461	hsa-miR-195-5p	ENSG00000162775	RBM15	protein_coding	chr1	110889255	110889260	110889241	110889261	+	2	0	AGO1-4	1	0	0	0	1	0	0	5
MIMAT0000617	hsa-miR-200c-3p	ENSG00000162775	RBM15	protein_coding	chr1	110889052	110889057	110889035	110889058	+	5	0	AGO1-4,AGO2	1	0	0	0	1	0	0	6
MIMAT0000692	hsa-miR-30e-5p	ENSG00000162775	RBM15	protein_coding	chr1	110889013	110889018	110889013	110889018	+	2	0	AGO1-4	1	0	0	0	0	0	0	3
MIMAT0000735	hsa-miR-380-3p	ENSG00000162775	RBM15	protein_coding	chr1	110889015	110889020	110889015	110889020	+	2	0	AGO1-4	1	0	0	0	0	0	0	3
MIMAT0001341	hsa-miR-424-5p	ENSG00000162775	RBM15	protein_coding	chr1	110889255	110889260	110889240	110889261	+	2	0	AGO1-4	1	0	0	0	1	0	0	4
MIMAT0001536	hsa-miR-429	ENSG00000162775	RBM15	protein_coding	chr1	110889052	110889057	110889036	110889058	+	5	0	AGO1-4,AGO2	1	0	0	0	1	0	0	3
MIMAT0002173	hsa-miR-483-3p	ENSG00000162775	RBM15	protein_coding	chr1	110884264	110884285	110884264	110884285	+	5	0	AGO1-4,AGO2	0	1	0	0	0	0	0	5
MIMAT0002175	hsa-miR-485-5p	ENSG00000162775	RBM15	protein_coding	chr1	110883631	110883649	110883631	110883649	+	2	0	AGO1-4,AGO2	0	1	0	0	0	0	0	6
MIMAT0002814	hsa-miR-432-5p	ENSG00000162775	RBM15	protein_coding	chr1	110884294	110884314	110884294	110884314	+	5	0	AGO1-4,AGO2	0	1	0	0	0	0	0	7
MIMAT0002816	hsa-miR-494-3p	ENSG00000162775	RBM15	protein_coding	chr1	110889282	110889287	110889267	110889288	+	1	0	AGO1-4	1	0	0	0	1	0	0	5
MIMAT0002817	hsa-miR-495-3p	ENSG00000162775	RBM15	protein_coding	chr1	110889261	110889266	110889239	110889286	+	2	0	AGO1-4	1	0	0	2	1	0	0	4
MIMAT0002820	hsa-miR-497-5p	ENSG00000162775	RBM15	protein_coding	chr1	110889255	110889260	110889240	110889261	+	2	0	AGO1-4	1	0	0	0	1	0	0	4
MIMAT0002833	hsa-miR-520a-5p	ENSG00000162775	RBM15	protein_coding	chr1	110889174	110889179	110889174	110889180	+	3	0	AGO1-4	1	0	0	0	0	1	0	1
MIMAT0002838	hsa-miR-525-5p	ENSG00000162775	RBM15	protein_coding	chr1	110889174	110889179	110889174	110889179	+	3	0	AGO1-4	1	0	0	0	0	0	0	2
MIMAT0002874	hsa-miR-503-5p	ENSG00000162775	RBM15	protein_coding	chr1	110889255	110889260	110889239	110889261	+	2	0	AGO1-4	1	0	0	0	1	0	0	3
MIMAT0003244	hsa-miR-579-3p	ENSG00000162775	RBM15	protein_coding	chr1	110888260	110888265	110888260	110888265	+	1	0	AGO1-4	1	0	0	0	0	0	0	0
MIMAT0003244	hsa-miR-579-3p	ENSG00000162775	RBM15	protein_coding	chr1	110889137	110889142	110889137	110889142	+	5	0	AGO1-4,AGO2	1	0	0	0	0	0	0	0
MIMAT0003267	hsa-miR-599	ENSG00000162775	RBM15	protein_coding	chr1	110889164	110889169	110889151	110889170	+	3	0	AGO1-4	1	0	0	0	1	0	0	1
MIMAT0003880	hsa-miR-671-5p	ENSG00000162775	RBM15	protein_coding	chr1	110884286	110884308	110884286	110884308	+	5	0	AGO1-4,AGO2	0	1	0	0	0	0	0	2
MIMAT0004679	hsa-miR-296-3p	ENSG00000162775	RBM15	protein_coding	chr1	110889192	110889197	110889177	110889198	+	4	0	AGO1-4,AGO2	1	0	0	0	1	0	0	1
MIMAT0004687	hsa-miR-371a-5p	ENSG00000162775	RBM15	protein_coding	chr1	110889289	110889294	110889276	110889295	+	1	0	AGO1-4	1	0	0	0	1	0	0	1
MIMAT0004702	hsa-miR-339-3p	ENSG00000162775	RBM15	protein_coding	chr1	110889241	110889246	110889241	110889246	+	2	0	AGO1-4	1	0	0	0	0	0	0	1
MIMAT0004774	hsa-miR-501-3p	ENSG00000162775	RBM15	protein_coding	chr1	110889059	110889064	110889059	110889064	+	16	0	AGO1,AGO1-4,AGO2,AGO3	1	0	0	0	0	0	0	1
MIMAT0004775	hsa-miR-502-3p	ENSG00000162775	RBM15	protein_coding	chr1	110889059	110889064	110889059	110889064	+	16	0	AGO1,AGO1-4,AGO2,AGO3	1	0	0	0	0	0	0	1
MIMAT0004780	hsa-miR-532-3p	ENSG00000162775	RBM15	protein_coding	chr1	110884261	110884283	110884261	110884283	+	5	0	AGO1-4,AGO2	0	1	0	0	0	0	0	3
MIMAT0004805	hsa-miR-616-3p	ENSG00000162775	RBM15	protein_coding	chr1	110889138	110889143	110889138	110889143	+	5	0	AGO1-4,AGO2	1	0	0	0	0	0	0	0
MIMAT0004810	hsa-miR-629-5p	ENSG00000162775	RBM15	protein_coding	chr1	110889191	110889196	110889191	110889196	+	4	0	AGO1-4,AGO2	1	0	0	0	0	0	0	0
MIMAT0004954	hsa-miR-543	ENSG00000162775	RBM15	protein_coding	chr1	110889283	110889303	110889283	110889303	+	1	0	AGO1-4	0	0	0	0	1	0	0	4
MIMAT0004985	hsa-miR-942-5p	ENSG00000162775	RBM15	protein_coding	chr1	110884133	110884161	110884133	110884161	+	2	0	AGO1-4,AGO2	0	0	0	1	0	0	0	0
MIMAT0004985	hsa-miR-942-5p	ENSG00000162775	RBM15	protein_coding	chr1	110888990	110888996	110888969	110888997	+	1	2	AGO1-4	1	0	1	1	0	1	0	0
MIMAT0005788	hsa-miR-513b-5p	ENSG00000162775	RBM15	protein_coding	chr1	110889102	110889107	110889102	110889107	+	4	0	AGO1-4,AGO2	1	0	0	0	0	0	0	5
MIMAT0005796	hsa-miR-1271-5p	ENSG00000162775	RBM15	protein_coding	chr1	110889108	110889113	110889108	110889113	+	4	0	AGO1-4,AGO2	1	0	0	0	0	0	0	4
MIMAT0005930	hsa-miR-1276	ENSG00000162775	RBM15	protein_coding	chr1	110889144	110889149	110889144	110889149	+	5	0	AGO1-4,AGO2	1	0	0	0	0	0	0	1
MIMAT0019761	hsa-miR-4677-3p	ENSG00000162775	RBM15	protein_coding	chr1	110889244	110889250	110889244	110889250	+	2	0	AGO1-4	0	0	0	0	0	1	0	0
MIMAT0019909	hsa-miR-4761-3p	ENSG00000162775	RBM15	protein_coding	chr1	110883630	110883655	110883630	110883655	+	2	0	AGO1-4,AGO2	0	1	0	0	0	0	0	0
MIMAT0022714	hsa-miR-766-5p	ENSG00000162775	RBM15	protein_coding	chr1	110884289	110884311	110884289	110884311	+	5	0	AGO1-4,AGO2	0	1	0	0	0	0	0	2
MIMAT0026640	hsa-miR-670-3p	ENSG00000162775	RBM15	protein_coding	chr1	110889291	110889298	110889291	110889298	+	1	0	AGO1-4	0	0	0	0	0	0	1	2
