# Supplementary material for: Network analysis of miRNA targeting m6A-related genes in patients with esophageal cancer
Source: PeerJ. 2021 Jul 29;9:e11893. doi: 10.7717/peerj.11893 (PMC8325912; doi:10.7717/peerj.11893)
Supplement: Supplemental Information 1 [file peerj-09-11893-s001.zip › Supplemental Materials/6.Starbase predicts upstream miRNAs/Upstream miRNAs of VIRMA.xls]

#please cite:
#Zhou KR, Liu S, Cai L, Bin L, et al. ENCORI: The Encyclopedia of RNA Interactomes.
#2.Li JH, et al.starBase v2.0: decoding miRNA-ceRNA, miRNA-ncRNA and protein-RNA interaction networks from large-scale CLIP-Seq data , Nucleic Acids Res. 2014 Jan;42:D92-7.
miRNAid	miRNAname	geneID	geneName	geneType	chromosome	narrowStart	narrowEnd	broadStart	broadEnd	strand	clipExpNum	degraExpNum	RBP	PITA	RNA22	miRmap	microT	miRanda	PicTar	TargetScan	pancancerNum
MIMAT0000062	hsa-let-7a-5p	ENSG00000164944	VIRMA	protein_coding	chr8	95500330	95500336	95500330	95500336	-	2	0	AGO2	0	0	1	0	0	0	0	3
MIMAT0000063	hsa-let-7b-5p	ENSG00000164944	VIRMA	protein_coding	chr8	95500330	95500336	95500330	95500336	-	2	0	AGO2	0	0	1	0	0	0	0	6
MIMAT0000064	hsa-let-7c-5p	ENSG00000164944	VIRMA	protein_coding	chr8	95500330	95500336	95500330	95500336	-	2	0	AGO2	0	0	1	0	0	0	0	7
MIMAT0000065	hsa-let-7d-5p	ENSG00000164944	VIRMA	protein_coding	chr8	95500330	95500336	95500330	95500336	-	2	0	AGO2	0	0	1	0	0	0	0	8
MIMAT0000066	hsa-let-7e-5p	ENSG00000164944	VIRMA	protein_coding	chr8	95500330	95500336	95500330	95500336	-	2	0	AGO2	0	0	1	0	0	0	0	3
MIMAT0000067	hsa-let-7f-5p	ENSG00000164944	VIRMA	protein_coding	chr8	95500330	95500336	95500330	95500336	-	2	0	AGO2	0	0	1	0	0	0	0	5
MIMAT0000068	hsa-miR-15a-5p	ENSG00000164944	VIRMA	protein_coding	chr8	95503966	95503972	95503966	95503972	-	3	0	AGO1-4,AGO2	0	0	1	0	0	0	0	9
MIMAT0000069	hsa-miR-16-5p	ENSG00000164944	VIRMA	protein_coding	chr8	95503966	95503972	95503966	95503972	-	3	0	AGO1-4,AGO2	0	0	1	0	0	0	0	4
MIMAT0000089	hsa-miR-31-5p	ENSG00000164944	VIRMA	protein_coding	chr8	95523925	95523953	95523925	95523953	-	2	0	AGO1-4,AGO2	0	0	0	1	0	0	0	4
MIMAT0000096	hsa-miR-98-5p	ENSG00000164944	VIRMA	protein_coding	chr8	95500330	95500336	95500330	95500336	-	2	0	AGO2	0	0	1	0	0	0	0	3
MIMAT0000101	hsa-miR-103a-3p	ENSG00000164944	VIRMA	protein_coding	chr8	95503967	95503972	95503966	95503994	-	5	1	AGO1-4,AGO2	0	0	1	1	0	0	0	3
MIMAT0000101	hsa-miR-103a-3p	ENSG00000164944	VIRMA	protein_coding	chr8	95508632	95508638	95508631	95508659	-	1	1	AGO1-4	0	0	1	1	0	0	1	3
MIMAT0000104	hsa-miR-107	ENSG00000164944	VIRMA	protein_coding	chr8	95503967	95503972	95503966	95503994	-	5	1	AGO1-4,AGO2	0	0	1	1	0	0	0	3
MIMAT0000104	hsa-miR-107	ENSG00000164944	VIRMA	protein_coding	chr8	95508632	95508638	95508631	95508659	-	1	1	AGO1-4	0	0	1	1	0	0	1	3
MIMAT0000226	hsa-miR-196a-5p	ENSG00000164944	VIRMA	protein_coding	chr8	95500331	95500337	95500331	95500337	-	2	0	AGO2	0	0	1	0	0	0	0	1
MIMAT0000253	hsa-miR-10a-5p	ENSG00000164944	VIRMA	protein_coding	chr8	95504050	95504056	95504049	95504077	-	2	0	AGO1-4	0	0	1	1	0	0	1	4
MIMAT0000254	hsa-miR-10b-5p	ENSG00000164944	VIRMA	protein_coding	chr8	95504049	95504056	95504049	95504077	-	2	0	AGO1-4	0	0	0	1	0	0	1	4
MIMAT0000259	hsa-miR-182-5p	ENSG00000164944	VIRMA	protein_coding	chr8	95523113	95523119	95523113	95523119	-	2	0	AGO1-4,AGO2	0	0	1	0	0	0	0	4
MIMAT0000266	hsa-miR-205-5p	ENSG00000164944	VIRMA	protein_coding	chr8	95500864	95500869	95500863	95500891	-	2	0	AGO2	1	0	0	1	1	0	0	10
MIMAT0000266	hsa-miR-205-5p	ENSG00000164944	VIRMA	protein_coding	chr8	95523479	95523507	95523479	95523507	-	2	0	AGO2	0	0	0	1	0	0	0	10
MIMAT0000266	hsa-miR-205-5p	ENSG00000164944	VIRMA	protein_coding	chr8	95523899	95523927	95523899	95523927	-	1	0	AGO1-4	0	0	0	1	0	0	0	10
MIMAT0000275	hsa-miR-218-5p	ENSG00000164944	VIRMA	protein_coding	chr8	95504904	95504911	95504904	95504911	-	1	0	AGO1-4	0	0	0	0	0	0	1	6
MIMAT0000281	hsa-miR-224-5p	ENSG00000164944	VIRMA	protein_coding	chr8	95503975	95504003	95503975	95504003	-	6	1	AGO1-4,AGO2	0	0	0	1	0	0	0	3
MIMAT0000281	hsa-miR-224-5p	ENSG00000164944	VIRMA	protein_coding	chr8	95504999	95505027	95504999	95505027	-	5	0	AGO1-4,AGO2	0	0	0	1	0	0	0	3
MIMAT0000318	hsa-miR-200b-3p	ENSG00000164944	VIRMA	protein_coding	chr8	95508639	95508667	95508639	95508667	-	1	1	AGO1-4	0	0	0	1	0	0	0	8
MIMAT0000318	hsa-miR-200b-3p	ENSG00000164944	VIRMA	protein_coding	chr8	95523856	95523884	95523856	95523884	-	1	0	AGO1-4	0	0	0	1	0	0	0	8
MIMAT0000318	hsa-miR-200b-3p	ENSG00000164944	VIRMA	protein_coding	chr8	95541355	95541383	95541355	95541383	-	2	0	AGO1,AGO2	0	0	0	1	0	0	0	8
MIMAT0000414	hsa-let-7g-5p	ENSG00000164944	VIRMA	protein_coding	chr8	95500330	95500336	95500330	95500336	-	2	0	AGO2	0	0	1	0	0	0	0	8
MIMAT0000415	hsa-let-7i-5p	ENSG00000164944	VIRMA	protein_coding	chr8	95500330	95500336	95500330	95500336	-	2	0	AGO2	0	0	1	0	0	0	0	5
MIMAT0000417	hsa-miR-15b-5p	ENSG00000164944	VIRMA	protein_coding	chr8	95503966	95503972	95503966	95503972	-	3	0	AGO1-4,AGO2	0	0	1	0	0	0	0	4
MIMAT0000425	hsa-miR-130a-3p	ENSG00000164944	VIRMA	protein_coding	chr8	95504989	95504995	95504989	95504995	-	2	0	AGO1-4,AGO2	0	0	1	0	0	0	0	6
MIMAT0000427	hsa-miR-133a-3p	ENSG00000164944	VIRMA	protein_coding	chr8	95500859	95500865	95500858	95500886	-	2	0	AGO2	1	0	1	1	1	1	1	7
MIMAT0000427	hsa-miR-133a-3p	ENSG00000164944	VIRMA	protein_coding	chr8	95539089	95539117	95539089	95539117	-	9	0	AGO1,AGO1-4,AGO2	0	0	0	1	0	0	0	7
MIMAT0000427	hsa-miR-133a-3p	ENSG00000164944	VIRMA	protein_coding	chr8	95543250	95543278	95543250	95543278	-	2	2	AGO1-4,AGO2	0	0	0	1	0	0	0	7
MIMAT0000435	hsa-miR-143-3p	ENSG00000164944	VIRMA	protein_coding	chr8	95504950	95504956	95504950	95504956	-	2	0	AGO1-4	0	0	0	0	0	0	1	4
MIMAT0000439	hsa-miR-153-3p	ENSG00000164944	VIRMA	protein_coding	chr8	95503988	95503994	95503988	95503994	-	5	0	AGO1-4,AGO2	0	0	0	0	0	0	1	5
MIMAT0000461	hsa-miR-195-5p	ENSG00000164944	VIRMA	protein_coding	chr8	95503966	95503972	95503966	95503972	-	3	0	AGO1-4,AGO2	0	0	1	0	0	0	0	7
MIMAT0000617	hsa-miR-200c-3p	ENSG00000164944	VIRMA	protein_coding	chr8	95508639	95508667	95508639	95508667	-	1	1	AGO1-4	0	0	0	1	0	0	0	6
MIMAT0000617	hsa-miR-200c-3p	ENSG00000164944	VIRMA	protein_coding	chr8	95523856	95523884	95523856	95523884	-	1	0	AGO1-4	0	0	0	1	0	0	0	6
MIMAT0000617	hsa-miR-200c-3p	ENSG00000164944	VIRMA	protein_coding	chr8	95541355	95541383	95541355	95541383	-	2	0	AGO1,AGO2	0	0	0	1	0	0	0	6
MIMAT0000685	hsa-miR-34b-5p	ENSG00000164944	VIRMA	protein_coding	chr8	95507177	95507183	95507177	95507183	-	2	0	AGO1-4	0	0	1	0	0	0	0	5
MIMAT0000688	hsa-miR-301a-3p	ENSG00000164944	VIRMA	protein_coding	chr8	95504989	95504995	95504989	95504995	-	2	0	AGO1-4,AGO2	0	0	1	0	0	0	0	3
MIMAT0000691	hsa-miR-130b-3p	ENSG00000164944	VIRMA	protein_coding	chr8	95504989	95504995	95504989	95504995	-	2	0	AGO1-4,AGO2	0	0	1	0	0	0	0	2
MIMAT0000732	hsa-miR-378a-3p	ENSG00000164944	VIRMA	protein_coding	chr8	95508590	95508618	95508590	95508618	-	1	1	AGO1-4	0	0	0	1	0	0	0	4
MIMAT0000736	hsa-miR-381-3p	ENSG00000164944	VIRMA	protein_coding	chr8	95500667	95500695	95500667	95500695	-	1	0	AGO2	0	0	0	1	0	0	0	2
MIMAT0000736	hsa-miR-381-3p	ENSG00000164944	VIRMA	protein_coding	chr8	95539295	95539323	95539295	95539323	-	2	0	AGO1-4,AGO2	0	0	0	1	0	0	0	2
MIMAT0000762	hsa-miR-324-3p	ENSG00000164944	VIRMA	protein_coding	chr8	95504069	95504075	95504069	95504075	-	1	0	AGO1-4	0	0	1	0	0	0	0	2
MIMAT0000763	hsa-miR-338-3p	ENSG00000164944	VIRMA	protein_coding	chr8	95508049	95508056	95508049	95508077	-	3	0	AGO1-4,AGO2	0	0	0	1	0	0	1	8
MIMAT0000763	hsa-miR-338-3p	ENSG00000164944	VIRMA	protein_coding	chr8	95538693	95538721	95538693	95538721	-	3	0	AGO1-4,AGO2	0	0	0	1	0	0	0	8
MIMAT0000764	hsa-miR-339-5p	ENSG00000164944	VIRMA	protein_coding	chr8	95504051	95504057	95504050	95504078	-	2	0	AGO1-4	0	0	1	1	0	0	0	10
MIMAT0000764	hsa-miR-339-5p	ENSG00000164944	VIRMA	protein_coding	chr8	95539441	95539469	95539441	95539469	-	2	0	AGO2	0	0	0	1	0	0	0	10
MIMAT0000770	hsa-miR-133b	ENSG00000164944	VIRMA	protein_coding	chr8	95500859	95500865	95500858	95500886	-	2	0	AGO2	1	0	1	1	1	1	1	5
MIMAT0000770	hsa-miR-133b	ENSG00000164944	VIRMA	protein_coding	chr8	95539089	95539117	95539089	95539117	-	9	0	AGO1,AGO1-4,AGO2	0	0	0	1	0	0	0	5
MIMAT0000770	hsa-miR-133b	ENSG00000164944	VIRMA	protein_coding	chr8	95543250	95543278	95543250	95543278	-	2	2	AGO1-4,AGO2	0	0	0	1	0	0	0	5
MIMAT0001080	hsa-miR-196b-5p	ENSG00000164944	VIRMA	protein_coding	chr8	95500331	95500337	95500331	95500337	-	2	0	AGO2	0	0	1	0	0	0	0	2
MIMAT0001339	hsa-miR-422a	ENSG00000164944	VIRMA	protein_coding	chr8	95508590	95508618	95508590	95508618	-	1	1	AGO1-4	0	0	0	1	0	0	0	0
MIMAT0001341	hsa-miR-424-5p	ENSG00000164944	VIRMA	protein_coding	chr8	95503966	95503972	95503966	95503972	-	3	0	AGO1-4,AGO2	0	0	1	0	0	0	0	4
MIMAT0001536	hsa-miR-429	ENSG00000164944	VIRMA	protein_coding	chr8	95508639	95508667	95508639	95508667	-	1	1	AGO1-4	0	0	0	1	0	0	0	8
MIMAT0001536	hsa-miR-429	ENSG00000164944	VIRMA	protein_coding	chr8	95523856	95523884	95523856	95523884	-	1	0	AGO1-4	0	0	0	1	0	0	0	8
MIMAT0001536	hsa-miR-429	ENSG00000164944	VIRMA	protein_coding	chr8	95541355	95541374	95541355	95541383	-	2	0	AGO1,AGO2	0	1	0	1	0	0	0	8
MIMAT0001627	hsa-miR-433-3p	ENSG00000164944	VIRMA	protein_coding	chr8	95504036	95504041	95504036	95504041	-	3	0	AGO1-4	0	0	1	0	0	0	0	1
MIMAT0001639	hsa-miR-409-3p	ENSG00000164944	VIRMA	protein_coding	chr8	95500896	95500901	95500896	95500901	-	2	0	AGO2	1	0	0	0	0	0	0	2
MIMAT0002176	hsa-miR-485-3p	ENSG00000164944	VIRMA	protein_coding	chr8	95500716	95500744	95500716	95500744	-	1	0	AGO2	0	0	0	1	0	0	0	3
MIMAT0002817	hsa-miR-495-3p	ENSG00000164944	VIRMA	protein_coding	chr8	95500792	95500797	95500791	95500819	-	1	0	AGO2	1	0	0	1	0	0	0	3
MIMAT0002817	hsa-miR-495-3p	ENSG00000164944	VIRMA	protein_coding	chr8	95503971	95503999	95503971	95503999	-	6	1	AGO1-4,AGO2	0	0	0	1	0	0	0	3
MIMAT0002817	hsa-miR-495-3p	ENSG00000164944	VIRMA	protein_coding	chr8	95508081	95508109	95508081	95508109	-	2	0	AGO1-4,AGO2	0	0	0	1	0	0	0	3
MIMAT0002817	hsa-miR-495-3p	ENSG00000164944	VIRMA	protein_coding	chr8	95508580	95508608	95508580	95508608	-	1	1	AGO1-4	0	0	0	1	0	0	0	3
MIMAT0002820	hsa-miR-497-5p	ENSG00000164944	VIRMA	protein_coding	chr8	95503966	95503972	95503966	95503972	-	3	0	AGO1-4,AGO2	0	0	1	0	0	0	0	5
MIMAT0002826	hsa-miR-515-5p	ENSG00000164944	VIRMA	protein_coding	chr8	95500834	95500839	95500834	95500839	-	1	0	AGO2	1	0	0	0	0	0	0	3
MIMAT0002833	hsa-miR-520a-5p	ENSG00000164944	VIRMA	protein_coding	chr8	95500836	95500841	95500835	95500863	-	1	0	AGO2	1	0	1	1	0	0	0	1
MIMAT0002833	hsa-miR-520a-5p	ENSG00000164944	VIRMA	protein_coding	chr8	95507092	95507097	95507091	95507119	-	5	0	AGO1-4,AGO2	0	0	1	1	0	0	0	1
MIMAT0002833	hsa-miR-520a-5p	ENSG00000164944	VIRMA	protein_coding	chr8	95508091	95508096	95508090	95508118	-	1	0	AGO1-4	0	0	1	1	0	0	0	1
MIMAT0002835	hsa-miR-526b-5p	ENSG00000164944	VIRMA	protein_coding	chr8	95500993	95501021	95500993	95501021	-	10	1	AGO1,AGO2,AGO3	0	0	0	1	0	0	0	1
MIMAT0002835	hsa-miR-526b-5p	ENSG00000164944	VIRMA	protein_coding	chr8	95503940	95503946	95503939	95503967	-	3	0	AGO1-4,AGO2	0	0	1	1	0	0	0	1
MIMAT0002838	hsa-miR-525-5p	ENSG00000164944	VIRMA	protein_coding	chr8	95500836	95500841	95500835	95500863	-	1	0	AGO2	1	0	1	1	0	0	0	2
MIMAT0002838	hsa-miR-525-5p	ENSG00000164944	VIRMA	protein_coding	chr8	95507092	95507097	95507091	95507119	-	5	0	AGO1-4,AGO2	0	0	1	1	0	0	0	2
MIMAT0002838	hsa-miR-525-5p	ENSG00000164944	VIRMA	protein_coding	chr8	95508091	95508096	95508090	95508118	-	1	0	AGO1-4	0	0	1	1	0	0	0	2
MIMAT0002849	hsa-miR-524-5p	ENSG00000164944	VIRMA	protein_coding	chr8	95500668	95500696	95500668	95500696	-	1	0	AGO2	0	0	0	1	0	0	0	0
MIMAT0002849	hsa-miR-524-5p	ENSG00000164944	VIRMA	protein_coding	chr8	95500751	95500779	95500751	95500779	-	1	0	AGO2	0	0	0	1	0	0	0	0
MIMAT0002849	hsa-miR-524-5p	ENSG00000164944	VIRMA	protein_coding	chr8	95530045	95530073	95530045	95530073	-	2	0	AGO1-4	0	0	0	1	0	0	0	0
MIMAT0002855	hsa-miR-520d-5p	ENSG00000164944	VIRMA	protein_coding	chr8	95500668	95500696	95500668	95500696	-	1	0	AGO2	0	0	0	1	0	0	0	1
MIMAT0002855	hsa-miR-520d-5p	ENSG00000164944	VIRMA	protein_coding	chr8	95500751	95500779	95500751	95500779	-	1	0	AGO2	0	0	0	1	0	0	0	1
MIMAT0002855	hsa-miR-520d-5p	ENSG00000164944	VIRMA	protein_coding	chr8	95530045	95530073	95530045	95530073	-	2	0	AGO1-4	0	0	0	1	0	0	0	1
MIMAT0002858	hsa-miR-520g-3p	ENSG00000164944	VIRMA	protein_coding	chr8	95503974	95503979	95503974	95503979	-	4	1	AGO1-4,AGO2	0	0	1	0	0	0	0	0
MIMAT0002858	hsa-miR-520g-3p	ENSG00000164944	VIRMA	protein_coding	chr8	95504998	95505003	95504998	95505003	-	3	0	AGO1-4,AGO2	0	0	1	0	0	0	0	0
MIMAT0002859	hsa-miR-516b-5p	ENSG00000164944	VIRMA	protein_coding	chr8	95507985	95508013	95507985	95508013	-	1	0	AGO1-4	0	0	0	1	0	0	0	1
MIMAT0002859	hsa-miR-516b-5p	ENSG00000164944	VIRMA	protein_coding	chr8	95508589	95508617	95508589	95508617	-	1	1	AGO1-4	0	0	0	1	0	0	0	1
MIMAT0002859	hsa-miR-516b-5p	ENSG00000164944	VIRMA	protein_coding	chr8	95538480	95538508	95538480	95538508	-	1	0	AGO2	0	0	0	1	0	0	0	1
MIMAT0002867	hsa-miR-520h	ENSG00000164944	VIRMA	protein_coding	chr8	95503974	95503979	95503974	95503979	-	4	1	AGO1-4,AGO2	0	0	1	0	0	0	0	0
MIMAT0002867	hsa-miR-520h	ENSG00000164944	VIRMA	protein_coding	chr8	95504998	95505003	95504998	95505003	-	3	0	AGO1-4,AGO2	0	0	1	0	0	0	0	0
MIMAT0003165	hsa-miR-545-3p	ENSG00000164944	VIRMA	protein_coding	chr8	95523192	95523198	95523192	95523198	-	1	0	AGO1-4	0	0	1	0	0	0	0	4
MIMAT0003220	hsa-miR-556-5p	ENSG00000164944	VIRMA	protein_coding	chr8	95504098	95504104	95504097	95504125	-	3	0	AGO1-4,AGO2	0	0	1	1	0	0	0	2
MIMAT0003220	hsa-miR-556-5p	ENSG00000164944	VIRMA	protein_coding	chr8	95504971	95504976	95504970	95504998	-	4	0	AGO1-4,AGO2	0	0	1	1	0	0	0	2
MIMAT0003241	hsa-miR-576-5p	ENSG00000164944	VIRMA	protein_coding	chr8	95500703	95500708	95500703	95500708	-	1	0	AGO2	1	0	0	0	0	0	0	5
MIMAT0003242	hsa-miR-577	ENSG00000164944	VIRMA	protein_coding	chr8	95500811	95500818	95500810	95500838	-	2	0	AGO2	1	0	0	1	0	0	0	2
MIMAT0003242	hsa-miR-577	ENSG00000164944	VIRMA	protein_coding	chr8	95500839	95500844	95500838	95500866	-	1	0	AGO2	1	0	0	1	0	0	0	2
MIMAT0003247	hsa-miR-582-5p	ENSG00000164944	VIRMA	protein_coding	chr8	95500906	95500912	95500906	95500912	-	2	4	AGO2	1	0	1	0	0	0	0	8
MIMAT0003247	hsa-miR-582-5p	ENSG00000164944	VIRMA	protein_coding	chr8	95523012	95523018	95523012	95523018	-	2	0	AGO1-4,AGO2	0	0	1	0	0	0	0	8
MIMAT0003294	hsa-miR-625-5p	ENSG00000164944	VIRMA	protein_coding	chr8	95523142	95523148	95523142	95523148	-	2	0	AGO1-4,AGO2	0	0	1	0	0	0	0	6
MIMAT0003296	hsa-miR-627-5p	ENSG00000164944	VIRMA	protein_coding	chr8	95523039	95523045	95523039	95523045	-	1	0	AGO1-4	0	0	1	0	0	0	0	3
MIMAT0003885	hsa-miR-454-3p	ENSG00000164944	VIRMA	protein_coding	chr8	95504989	95504995	95504989	95504995	-	2	0	AGO1-4,AGO2	0	0	1	0	0	0	0	5
MIMAT0004692	hsa-miR-340-5p	ENSG00000164944	VIRMA	protein_coding	chr8	95504887	95504894	95504887	95504915	-	2	0	AGO1-4	0	0	0	1	0	0	1	4
MIMAT0004814	hsa-miR-654-3p	ENSG00000164944	VIRMA	protein_coding	chr8	95500831	95500836	95500831	95500836	-	1	0	AGO2	1	0	0	0	0	0	0	2
MIMAT0004814	hsa-miR-654-3p	ENSG00000164944	VIRMA	protein_coding	chr8	95500870	95500875	95500870	95500875	-	2	0	AGO2	1	0	0	0	0	0	0	2
MIMAT0004903	hsa-miR-300	ENSG00000164944	VIRMA	protein_coding	chr8	95500667	95500695	95500667	95500695	-	1	0	AGO2	0	0	0	1	0	0	0	0
MIMAT0004903	hsa-miR-300	ENSG00000164944	VIRMA	protein_coding	chr8	95539295	95539323	95539295	95539323	-	2	0	AGO1-4,AGO2	0	0	0	1	0	0	0	0
MIMAT0004924	hsa-miR-876-5p	ENSG00000164944	VIRMA	protein_coding	chr8	95500761	95500782	95500761	95500789	-	1	0	AGO2	0	0	0	1	1	0	0	4
MIMAT0004924	hsa-miR-876-5p	ENSG00000164944	VIRMA	protein_coding	chr8	95500928	95500933	95500927	95500955	-	1	0	AGO2	0	0	1	1	1	0	0	4
MIMAT0004954	hsa-miR-543	ENSG00000164944	VIRMA	protein_coding	chr8	95523020	95523025	95523020	95523025	-	2	0	AGO1-4,AGO2	0	0	1	0	0	0	0	4
MIMAT0004956	hsa-miR-374b-3p	ENSG00000164944	VIRMA	protein_coding	chr8	95523068	95523074	95523068	95523074	-	1	0	AGO1-4	0	0	1	0	0	0	0	1
MIMAT0004958	hsa-miR-301b-3p	ENSG00000164944	VIRMA	protein_coding	chr8	95504989	95504995	95504989	95504995	-	2	0	AGO1-4,AGO2	0	0	1	0	0	0	0	1
MIMAT0004985	hsa-miR-942-5p	ENSG00000164944	VIRMA	protein_coding	chr8	95538743	95538771	95538743	95538771	-	4	0	AGO1-4,AGO2	0	0	0	1	0	0	0	1
MIMAT0004985	hsa-miR-942-5p	ENSG00000164944	VIRMA	protein_coding	chr8	95539288	95539316	95539288	95539316	-	1	0	AGO1-4	0	0	0	1	0	0	0	1
MIMAT0004985	hsa-miR-942-5p	ENSG00000164944	VIRMA	protein_coding	chr8	95541429	95541457	95541429	95541457	-	1	1	AGO2	0	0	0	1	0	0	0	1
MIMAT0005899	hsa-miR-1247-5p	ENSG00000164944	VIRMA	protein_coding	chr8	95503854	95503860	95503854	95503860	-	1	0	AGO2	0	0	1	0	0	0	0	6
MIMAT0005919	hsa-miR-548o-3p	ENSG00000164944	VIRMA	protein_coding	chr8	95500670	95500698	95500670	95500698	-	1	0	AGO2	0	0	0	1	0	0	0	1
MIMAT0005924	hsa-miR-1270	ENSG00000164944	VIRMA	protein_coding	chr8	95504947	95504975	95504947	95504975	-	2	0	AGO1-4	0	0	0	1	0	0	0	4
MIMAT0005924	hsa-miR-1270	ENSG00000164944	VIRMA	protein_coding	chr8	95531257	95531285	95531257	95531285	-	4	0	AGO1-4,AGO2	0	0	0	1	0	0	0	4
MIMAT0007888	hsa-miR-1913	ENSG00000164944	VIRMA	protein_coding	chr8	95504069	95504075	95504069	95504075	-	1	0	AGO1-4	0	0	1	0	0	0	0	1
MIMAT0010251	hsa-miR-449c-5p	ENSG00000164944	VIRMA	protein_coding	chr8	95507177	95507183	95507177	95507183	-	2	0	AGO1-4	0	0	1	0	0	0	0	2
MIMAT0013517	hsa-miR-2682-5p	ENSG00000164944	VIRMA	protein_coding	chr8	95507177	95507183	95507177	95507183	-	2	0	AGO1-4	0	0	1	0	0	0	0	2
MIMAT0014983	hsa-miR-3121-3p	ENSG00000164944	VIRMA	protein_coding	chr8	95500711	95500716	95500710	95500738	-	1	0	AGO2	0	0	1	1	0	0	0	0
MIMAT0014983	hsa-miR-3121-3p	ENSG00000164944	VIRMA	protein_coding	chr8	95518902	95518930	95518902	95518930	-	3	0	AGO1-4	0	0	0	1	0	0	0	0
MIMAT0014999	hsa-miR-378b	ENSG00000164944	VIRMA	protein_coding	chr8	95508590	95508618	95508590	95508618	-	1	1	AGO1-4	0	0	0	1	0	0	0	1
MIMAT0015042	hsa-miR-3167	ENSG00000164944	VIRMA	protein_coding	chr8	95500928	95500933	95500928	95500933	-	1	0	AGO2	0	0	1	0	0	0	0	1
MIMAT0016844	hsa-miR-4295	ENSG00000164944	VIRMA	protein_coding	chr8	95504989	95504995	95504989	95504995	-	2	0	AGO1-4,AGO2	0	0	1	0	0	0	0	0
MIMAT0016847	hsa-miR-378c	ENSG00000164944	VIRMA	protein_coding	chr8	95508590	95508618	95508590	95508618	-	1	1	AGO1-4	0	0	0	1	0	0	0	3
MIMAT0017950	hsa-miR-2355-3p	ENSG00000164944	VIRMA	protein_coding	chr8	95500884	95500890	95500883	95500911	-	2	4	AGO2	0	0	1	1	0	0	0	2
MIMAT0018088	hsa-miR-3666	ENSG00000164944	VIRMA	protein_coding	chr8	95504989	95504995	95504989	95504995	-	2	0	AGO1-4,AGO2	0	0	1	0	0	0	0	0
MIMAT0018183	hsa-miR-3909	ENSG00000164944	VIRMA	protein_coding	chr8	95500886	95500891	95500885	95500913	-	2	3	AGO2	0	0	1	1	0	0	0	1
MIMAT0018926	hsa-miR-378d	ENSG00000164944	VIRMA	protein_coding	chr8	95508590	95508618	95508590	95508618	-	1	1	AGO1-4	0	0	0	1	0	0	0	5
MIMAT0018927	hsa-miR-378e	ENSG00000164944	VIRMA	protein_coding	chr8	95508590	95508618	95508590	95508618	-	1	1	AGO1-4	0	0	0	1	0	0	0	0
MIMAT0018932	hsa-miR-378f	ENSG00000164944	VIRMA	protein_coding	chr8	95508590	95508618	95508590	95508618	-	1	1	AGO1-4	0	0	0	1	0	0	0	1
MIMAT0018980	hsa-miR-4458	ENSG00000164944	VIRMA	protein_coding	chr8	95500330	95500336	95500330	95500336	-	2	0	AGO2	0	0	1	0	0	0	0	0
MIMAT0018984	hsa-miR-378h	ENSG00000164944	VIRMA	protein_coding	chr8	95508590	95508618	95508590	95508618	-	1	1	AGO1-4	0	0	0	1	0	0	0	1
MIMAT0019036	hsa-miR-4500	ENSG00000164944	VIRMA	protein_coding	chr8	95500330	95500336	95500330	95500336	-	2	0	AGO2	0	0	1	0	0	0	0	0
MIMAT0019074	hsa-miR-378i	ENSG00000164944	VIRMA	protein_coding	chr8	95508590	95508618	95508590	95508618	-	1	1	AGO1-4	0	0	0	1	0	0	0	1
MIMAT0019917	hsa-miR-4766-5p	ENSG00000164944	VIRMA	protein_coding	chr8	95503871	95503899	95503871	95503899	-	1	0	AGO2	0	0	0	1	0	0	0	0
MIMAT0019917	hsa-miR-4766-5p	ENSG00000164944	VIRMA	protein_coding	chr8	95507117	95507145	95507117	95507145	-	5	0	AGO1-4,AGO2	0	0	0	1	0	0	0	0
MIMAT0019917	hsa-miR-4766-5p	ENSG00000164944	VIRMA	protein_coding	chr8	95507992	95508020	95507992	95508020	-	1	0	AGO1-4	0	0	0	1	0	0	0	0
MIMAT0019917	hsa-miR-4766-5p	ENSG00000164944	VIRMA	protein_coding	chr8	95523450	95523478	95523450	95523478	-	5	0	AGO1,AGO2	0	0	0	1	0	0	0	0
MIMAT0019924	hsa-miR-4770	ENSG00000164944	VIRMA	protein_coding	chr8	95504950	95504956	95504950	95504956	-	2	0	AGO1-4	0	0	0	0	0	0	1	0
MIMAT0022287	hsa-miR-5586-5p	ENSG00000164944	VIRMA	protein_coding	chr8	95507091	95507096	95507091	95507096	-	2	0	AGO1-4	0	0	1	0	0	0	0	6
MIMAT0022287	hsa-miR-5586-5p	ENSG00000164944	VIRMA	protein_coding	chr8	95508090	95508095	95508090	95508095	-	1	0	AGO1-4	0	0	1	0	0	0	0	6
MIMAT0022479	hsa-miR-5688	ENSG00000164944	VIRMA	protein_coding	chr8	95500791	95500819	95500791	95500819	-	1	0	AGO2	0	0	0	1	0	0	0	0
MIMAT0022479	hsa-miR-5688	ENSG00000164944	VIRMA	protein_coding	chr8	95503971	95503999	95503971	95503999	-	6	1	AGO1-4,AGO2	0	0	0	1	0	0	0	0
MIMAT0022479	hsa-miR-5688	ENSG00000164944	VIRMA	protein_coding	chr8	95508081	95508109	95508081	95508109	-	2	0	AGO1-4,AGO2	0	0	0	1	0	0	0	0
MIMAT0022479	hsa-miR-5688	ENSG00000164944	VIRMA	protein_coding	chr8	95508580	95508608	95508580	95508608	-	1	1	AGO1-4	0	0	0	1	0	0	0	0
MIMAT0022483	hsa-miR-5691	ENSG00000164944	VIRMA	protein_coding	chr8	95518754	95518782	95518754	95518782	-	1	0	AGO1-4	0	0	0	1	0	0	0	2
MIMAT0022705	hsa-miR-539-3p	ENSG00000164944	VIRMA	protein_coding	chr8	95500716	95500744	95500716	95500744	-	1	0	AGO2	0	0	0	1	0	0	0	4
MIMAT0022706	hsa-miR-561-5p	ENSG00000164944	VIRMA	protein_coding	chr8	95508574	95508602	95508574	95508602	-	1	1	AGO1-4	0	0	0	1	0	0	0	8
MIMAT0023713	hsa-miR-6088	ENSG00000164944	VIRMA	protein_coding	chr8	95504950	95504956	95504950	95504956	-	2	0	AGO1-4	0	0	0	0	0	0	1	1
MIMAT0025474	hsa-miR-6509-5p	ENSG00000164944	VIRMA	protein_coding	chr8	95500782	95500788	95500782	95500788	-	1	0	AGO2	0	0	1	0	0	0	0	6
