# Supplementary material for: Network analysis of miRNA targeting m6A-related genes in patients with esophageal cancer
Source: PeerJ. 2021 Jul 29;9:e11893. doi: 10.7717/peerj.11893 (PMC8325912; doi:10.7717/peerj.11893)
Supplement: Supplemental Information 1 [file peerj-09-11893-s001.zip › Supplemental Materials/6.Starbase predicts upstream miRNAs/Upstream miRNAs of YTHDF2.xls]

#please cite:
#Zhou KR, Liu S, Cai L, Bin L, et al. ENCORI: The Encyclopedia of RNA Interactomes.
#2.Li JH, et al.starBase v2.0: decoding miRNA-ceRNA, miRNA-ncRNA and protein-RNA interaction networks from large-scale CLIP-Seq data , Nucleic Acids Res. 2014 Jan;42:D92-7.
miRNAid	miRNAname	geneID	geneName	geneType	chromosome	narrowStart	narrowEnd	broadStart	broadEnd	strand	clipExpNum	degraExpNum	RBP	PITA	RNA22	miRmap	microT	miRanda	PicTar	TargetScan	pancancerNum
MIMAT0000073	hsa-miR-19a-3p	ENSG00000198492	YTHDF2	protein_coding	chr1	29095847	29095853	29095826	29095854	+	10	0	AGO1,AGO1-4,AGO2	1	0	0	1	1	1	1	3
MIMAT0000074	hsa-miR-19b-3p	ENSG00000198492	YTHDF2	protein_coding	chr1	29095847	29095853	29095826	29095854	+	10	0	AGO1,AGO1-4,AGO2	1	0	0	1	1	1	1	2
MIMAT0000082	hsa-miR-26a-5p	ENSG00000198492	YTHDF2	protein_coding	chr1	29095863	29095868	29095848	29095869	+	9	0	AGO1,AGO1-4,AGO2	1	0	0	0	1	0	0	6
MIMAT0000083	hsa-miR-26b-5p	ENSG00000198492	YTHDF2	protein_coding	chr1	29095863	29095868	29095849	29095869	+	9	0	AGO1,AGO1-4,AGO2	1	0	0	0	1	0	0	7
MIMAT0000087	hsa-miR-30a-5p	ENSG00000198492	YTHDF2	protein_coding	chr1	29096137	29096142	29096115	29096143	+	14	1	AGO1,AGO1-4,AGO2	1	0	0	1	1	0	0	12
MIMAT0000091	hsa-miR-33a-5p	ENSG00000198492	YTHDF2	protein_coding	chr1	29096146	29096151	29096132	29096152	+	14	0	AGO1,AGO1-4,AGO2	1	0	0	0	1	0	0	4
MIMAT0000099	hsa-miR-101-3p	ENSG00000198492	YTHDF2	protein_coding	chr1	29096168	29096173	29096154	29096174	+	9	0	AGO1-4,AGO2	1	0	0	0	1	0	0	2
MIMAT0000102	hsa-miR-105-5p	ENSG00000198492	YTHDF2	protein_coding	chr1	29095845	29095850	29095823	29095851	+	10	0	AGO1,AGO1-4,AGO2	1	0	0	1	0	0	0	2
MIMAT0000242	hsa-miR-129-5p	ENSG00000198492	YTHDF2	protein_coding	chr1	29095668	29095673	29095646	29095674	+	1	0	AGO1-4	1	0	0	1	1	0	0	5
MIMAT0000244	hsa-miR-30c-5p	ENSG00000198492	YTHDF2	protein_coding	chr1	29096137	29096142	29096115	29096143	+	14	1	AGO1,AGO1-4,AGO2	1	0	0	1	1	0	0	7
MIMAT0000245	hsa-miR-30d-5p	ENSG00000198492	YTHDF2	protein_coding	chr1	29096137	29096142	29096115	29096143	+	14	1	AGO1,AGO1-4,AGO2	1	0	0	1	1	0	0	2
MIMAT0000256	hsa-miR-181a-5p	ENSG00000198492	YTHDF2	protein_coding	chr1	29096185	29096191	29096165	29096192	+	7	0	AGO1,AGO1-4,AGO2	1	0	0	0	1	1	1	3
MIMAT0000257	hsa-miR-181b-5p	ENSG00000198492	YTHDF2	protein_coding	chr1	29096185	29096191	29096169	29096192	+	7	0	AGO1,AGO1-4,AGO2	1	0	0	0	1	1	1	4
MIMAT0000258	hsa-miR-181c-5p	ENSG00000198492	YTHDF2	protein_coding	chr1	29096185	29096191	29096169	29096192	+	7	0	AGO1,AGO1-4,AGO2	1	0	0	0	1	1	1	6
MIMAT0000266	hsa-miR-205-5p	ENSG00000198492	YTHDF2	protein_coding	chr1	29095873	29095878	29095873	29095878	+	1	0	AGO1-4	1	0	0	0	0	0	0	4
MIMAT0000274	hsa-miR-217	ENSG00000198492	YTHDF2	protein_coding	chr1	29095587	29095592	29095587	29095592	+	2	0	AGO2	1	0	0	0	0	0	0	6
MIMAT0000280	hsa-miR-223-3p	ENSG00000198492	YTHDF2	protein_coding	chr1	29095561	29095566	29095546	29095567	+	6	0	AGO1,AGO2	1	0	0	0	1	0	0	5
MIMAT0000281	hsa-miR-224-5p	ENSG00000198492	YTHDF2	protein_coding	chr1	29095563	29095568	29095549	29095569	+	6	0	AGO1,AGO2	1	0	0	0	1	0	0	3
MIMAT0000318	hsa-miR-200b-3p	ENSG00000198492	YTHDF2	protein_coding	chr1	29095596	29095601	29095581	29095602	+	2	0	AGO2	1	0	0	0	1	0	0	2
MIMAT0000420	hsa-miR-30b-5p	ENSG00000198492	YTHDF2	protein_coding	chr1	29096137	29096142	29096115	29096143	+	14	1	AGO1,AGO1-4,AGO2	1	0	0	1	1	0	0	12
MIMAT0000422	hsa-miR-124-3p	ENSG00000198492	YTHDF2	protein_coding	chr1	29096230	29096235	29096230	29096235	+	6	1	AGO1,AGO1-4,AGO2	1	0	0	0	0	0	0	1
MIMAT0000425	hsa-miR-130a-3p	ENSG00000198492	YTHDF2	protein_coding	chr1	29095848	29095854	29095833	29095855	+	9	0	AGO1,AGO1-4,AGO2	1	0	1	0	1	1	1	6
MIMAT0000432	hsa-miR-141-3p	ENSG00000198492	YTHDF2	protein_coding	chr1	29069921	29069949	29069921	29069949	+	4	1	AGO1-4,AGO2	0	0	0	1	0	0	0	4
MIMAT0000432	hsa-miR-141-3p	ENSG00000198492	YTHDF2	protein_coding	chr1	29070465	29070493	29070465	29070493	+	1	0	AGO2	0	0	0	1	0	0	0	4
MIMAT0000432	hsa-miR-141-3p	ENSG00000198492	YTHDF2	protein_coding	chr1	29095974	29095979	29095952	29095980	+	4	0	AGO1-4,AGO2	1	0	1	1	1	1	1	4
MIMAT0000436	hsa-miR-144-3p	ENSG00000198492	YTHDF2	protein_coding	chr1	29096167	29096173	29096146	29096174	+	13	0	AGO1-4,AGO2	1	0	1	1	1	0	0	2
MIMAT0000437	hsa-miR-145-5p	ENSG00000198492	YTHDF2	protein_coding	chr1	29095628	29095634	29095611	29095635	+	2	0	AGO1-4,AGO2	1	0	1	0	1	1	1	11
MIMAT0000437	hsa-miR-145-5p	ENSG00000198492	YTHDF2	protein_coding	chr1	29095926	29095932	29095913	29095933	+	1	0	AGO1-4	1	0	1	0	1	1	1	11
MIMAT0000456	hsa-miR-186-5p	ENSG00000198492	YTHDF2	protein_coding	chr1	29096235	29096240	29096235	29096240	+	9	0	AGO1,AGO1-4,AGO2	1	0	0	0	0	0	0	1
MIMAT0000458	hsa-miR-190a-5p	ENSG00000198492	YTHDF2	protein_coding	chr1	29095490	29095510	29095490	29095510	+	1	0	AGO1-4	0	0	0	0	1	0	0	1
MIMAT0000460	hsa-miR-194-5p	ENSG00000198492	YTHDF2	protein_coding	chr1	29095976	29095981	29095976	29095981	+	4	0	AGO1-4,AGO2	1	0	0	0	0	0	0	7
MIMAT0000460	hsa-miR-194-5p	ENSG00000198492	YTHDF2	protein_coding	chr1	29096025	29096030	29096010	29096031	+	6	0	AGO1,AGO1-4,AGO2	1	0	0	0	1	0	0	7
MIMAT0000617	hsa-miR-200c-3p	ENSG00000198492	YTHDF2	protein_coding	chr1	29095596	29095601	29095580	29095602	+	2	0	AGO2	1	0	0	0	1	0	0	4
MIMAT0000682	hsa-miR-200a-3p	ENSG00000198492	YTHDF2	protein_coding	chr1	29069921	29069949	29069921	29069949	+	4	1	AGO1-4,AGO2	0	0	0	1	0	0	0	1
MIMAT0000682	hsa-miR-200a-3p	ENSG00000198492	YTHDF2	protein_coding	chr1	29070465	29070493	29070465	29070493	+	1	0	AGO2	0	0	0	1	0	0	0	1
MIMAT0000682	hsa-miR-200a-3p	ENSG00000198492	YTHDF2	protein_coding	chr1	29095974	29095979	29095952	29095980	+	4	0	AGO1-4,AGO2	1	0	1	1	1	1	1	1
MIMAT0000684	hsa-miR-302a-3p	ENSG00000198492	YTHDF2	protein_coding	chr1	29095850	29095855	29095850	29095855	+	9	0	AGO1,AGO1-4,AGO2	1	0	0	0	0	0	0	1
MIMAT0000688	hsa-miR-301a-3p	ENSG00000198492	YTHDF2	protein_coding	chr1	29095848	29095854	29095838	29095855	+	9	0	AGO1,AGO1-4,AGO2	1	0	1	0	1	1	1	5
MIMAT0000691	hsa-miR-130b-3p	ENSG00000198492	YTHDF2	protein_coding	chr1	29095848	29095854	29095833	29095855	+	9	0	AGO1,AGO1-4,AGO2	1	0	1	0	1	1	1	1
MIMAT0000692	hsa-miR-30e-5p	ENSG00000198492	YTHDF2	protein_coding	chr1	29096137	29096142	29096115	29096143	+	14	1	AGO1,AGO1-4,AGO2	1	0	0	1	1	0	0	4
MIMAT0000710	hsa-miR-365a-3p	ENSG00000198492	YTHDF2	protein_coding	chr1	29096224	29096230	29096203	29096231	+	5	0	AGO1-4,AGO2	1	0	1	1	1	0	1	11
MIMAT0000715	hsa-miR-302b-3p	ENSG00000198492	YTHDF2	protein_coding	chr1	29095850	29095855	29095850	29095855	+	9	0	AGO1,AGO1-4,AGO2	1	0	0	0	0	0	0	1
MIMAT0000717	hsa-miR-302c-3p	ENSG00000198492	YTHDF2	protein_coding	chr1	29095850	29095855	29095850	29095855	+	9	0	AGO1,AGO1-4,AGO2	1	0	0	0	0	0	0	1
MIMAT0000718	hsa-miR-302d-3p	ENSG00000198492	YTHDF2	protein_coding	chr1	29095850	29095855	29095850	29095855	+	9	0	AGO1,AGO1-4,AGO2	1	0	0	0	0	0	0	2
MIMAT0000720	hsa-miR-376c-3p	ENSG00000198492	YTHDF2	protein_coding	chr1	29095745	29095750	29095723	29095772	+	4	0	AGO1,AGO1-4,AGO2	1	0	1	2	1	0	0	5
MIMAT0000720	hsa-miR-376c-3p	ENSG00000198492	YTHDF2	protein_coding	chr1	29095766	29095771	29095752	29095772	+	3	0	AGO1-4,AGO2	1	0	1	0	1	0	0	5
MIMAT0000724	hsa-miR-372-3p	ENSG00000198492	YTHDF2	protein_coding	chr1	29095850	29095855	29095834	29095856	+	9	0	AGO1,AGO1-4,AGO2	1	0	0	0	1	0	0	0
MIMAT0000726	hsa-miR-373-3p	ENSG00000198492	YTHDF2	protein_coding	chr1	29095850	29095855	29095834	29095856	+	9	0	AGO1,AGO1-4,AGO2	1	0	0	0	1	0	0	2
MIMAT0000727	hsa-miR-374a-5p	ENSG00000198492	YTHDF2	protein_coding	chr1	29096077	29096082	29096062	29096083	+	9	0	AGO1-4,AGO2	1	0	0	0	1	0	0	1
MIMAT0000751	hsa-miR-330-3p	ENSG00000198492	YTHDF2	protein_coding	chr1	29095717	29095722	29095717	29095722	+	2	0	AGO1-4	1	0	0	0	0	0	0	1
MIMAT0000754	hsa-miR-337-3p	ENSG00000198492	YTHDF2	protein_coding	chr1	29095619	29095624	29095619	29095624	+	1	0	AGO2	1	0	0	0	0	0	0	7
MIMAT0000771	hsa-miR-325	ENSG00000198492	YTHDF2	protein_coding	chr1	29096042	29096047	29096042	29096047	+	4	0	AGO1,AGO1-4,AGO2	1	0	0	0	0	0	0	0
MIMAT0000772	hsa-miR-345-5p	ENSG00000198492	YTHDF2	protein_coding	chr1	29096090	29096095	29096090	29096095	+	7	0	AGO1-4,AGO2	1	0	0	0	0	0	0	1
MIMAT0000773	hsa-miR-346	ENSG00000198492	YTHDF2	protein_coding	chr1	29095580	29095585	29095580	29095585	+	2	0	AGO2	1	0	0	0	0	0	0	6
MIMAT0001536	hsa-miR-429	ENSG00000198492	YTHDF2	protein_coding	chr1	29095596	29095601	29095581	29095602	+	2	0	AGO2	1	0	0	0	1	0	0	2
MIMAT0001631	hsa-miR-451a	ENSG00000198492	YTHDF2	protein_coding	chr1	29095490	29095496	29095475	29095497	+	2	0	AGO1-4,AGO2	1	0	0	0	1	1	0	2
MIMAT0001635	hsa-miR-452-5p	ENSG00000198492	YTHDF2	protein_coding	chr1	29095971	29095976	29095971	29095976	+	4	0	AGO1-4,AGO2	1	0	0	0	0	0	0	2
MIMAT0001635	hsa-miR-452-5p	ENSG00000198492	YTHDF2	protein_coding	chr1	29096120	29096125	29096120	29096125	+	10	1	AGO1-4,AGO2	1	0	0	0	0	0	0	2
MIMAT0001639	hsa-miR-409-3p	ENSG00000198492	YTHDF2	protein_coding	chr1	29095935	29095940	29095935	29095940	+	1	0	AGO1-4	1	0	0	0	0	0	0	4
MIMAT0002810	hsa-miR-202-5p	ENSG00000198492	YTHDF2	protein_coding	chr1	29095618	29095624	29095597	29095625	+	1	0	AGO2	0	0	1	1	0	1	1	3
MIMAT0002816	hsa-miR-494-3p	ENSG00000198492	YTHDF2	protein_coding	chr1	29096188	29096194	29096167	29096195	+	7	0	AGO1,AGO1-4,AGO2	1	0	0	1	1	1	1	7
MIMAT0002817	hsa-miR-495-3p	ENSG00000198492	YTHDF2	protein_coding	chr1	29096023	29096028	29096023	29096029	+	6	0	AGO1,AGO1-4,AGO2	1	0	0	0	0	1	0	8
MIMAT0002821	hsa-miR-181d-5p	ENSG00000198492	YTHDF2	protein_coding	chr1	29096185	29096191	29096165	29096192	+	7	0	AGO1,AGO1-4,AGO2	1	0	0	0	1	0	1	3
MIMAT0002825	hsa-miR-520e	ENSG00000198492	YTHDF2	protein_coding	chr1	29095850	29095855	29095836	29095856	+	9	0	AGO1,AGO1-4,AGO2	1	0	0	0	1	0	0	2
MIMAT0002826	hsa-miR-515-5p	ENSG00000198492	YTHDF2	protein_coding	chr1	29069926	29069954	29069926	29069954	+	4	1	AGO1-4,AGO2	0	0	0	1	0	0	0	2
MIMAT0002826	hsa-miR-515-5p	ENSG00000198492	YTHDF2	protein_coding	chr1	29095854	29095860	29095833	29095861	+	9	0	AGO1,AGO1-4,AGO2	1	0	0	1	0	1	0	2
MIMAT0002828	hsa-miR-519e-5p	ENSG00000198492	YTHDF2	protein_coding	chr1	29069926	29069954	29069926	29069954	+	4	1	AGO1-4,AGO2	0	0	0	1	0	0	0	1
MIMAT0002828	hsa-miR-519e-5p	ENSG00000198492	YTHDF2	protein_coding	chr1	29095854	29095860	29095833	29095861	+	9	0	AGO1,AGO1-4,AGO2	0	0	0	1	0	1	0	1
MIMAT0002832	hsa-miR-519c-3p	ENSG00000198492	YTHDF2	protein_coding	chr1	29095850	29095855	29095849	29095856	+	9	0	AGO1,AGO1-4,AGO2	1	0	1	0	0	1	0	3
MIMAT0002834	hsa-miR-520a-3p	ENSG00000198492	YTHDF2	protein_coding	chr1	29095850	29095855	29095835	29095856	+	9	0	AGO1,AGO1-4,AGO2	1	0	0	0	1	0	0	2
MIMAT0002837	hsa-miR-519b-3p	ENSG00000198492	YTHDF2	protein_coding	chr1	29095849	29095855	29095849	29095855	+	9	0	AGO1,AGO1-4,AGO2	1	0	1	0	0	1	0	2
MIMAT0002843	hsa-miR-520b	ENSG00000198492	YTHDF2	protein_coding	chr1	29095850	29095855	29095836	29095856	+	9	0	AGO1,AGO1-4,AGO2	1	0	0	0	1	0	0	3
MIMAT0002846	hsa-miR-520c-3p	ENSG00000198492	YTHDF2	protein_coding	chr1	29095850	29095855	29095835	29095856	+	9	0	AGO1,AGO1-4,AGO2	1	0	0	0	1	0	0	2
MIMAT0002856	hsa-miR-520d-3p	ENSG00000198492	YTHDF2	protein_coding	chr1	29095850	29095855	29095835	29095856	+	9	0	AGO1,AGO1-4,AGO2	1	0	0	0	1	0	0	1
MIMAT0002868	hsa-miR-522-3p	ENSG00000198492	YTHDF2	protein_coding	chr1	29095836	29095841	29095814	29095842	+	6	0	AGO1,AGO1-4,AGO2	1	0	0	1	0	0	0	1
MIMAT0002869	hsa-miR-519a-3p	ENSG00000198492	YTHDF2	protein_coding	chr1	29095849	29095855	29095849	29095855	+	9	0	AGO1,AGO1-4,AGO2	1	0	1	0	0	0	0	2
MIMAT0002878	hsa-miR-506-3p	ENSG00000198492	YTHDF2	protein_coding	chr1	29096230	29096235	29096230	29096235	+	6	1	AGO1,AGO1-4,AGO2	1	0	0	0	0	0	0	2
MIMAT0002890	hsa-miR-299-5p	ENSG00000198492	YTHDF2	protein_coding	chr1	29095819	29095824	29095819	29095824	+	3	0	AGO1,AGO1-4	1	0	0	0	0	0	0	7
MIMAT0003244	hsa-miR-579-3p	ENSG00000198492	YTHDF2	protein_coding	chr1	29070175	29070203	29070175	29070203	+	5	0	AGO1-4,AGO2	0	0	0	1	0	0	0	0
MIMAT0003244	hsa-miR-579-3p	ENSG00000198492	YTHDF2	protein_coding	chr1	29095635	29095640	29095613	29095641	+	2	0	AGO1-4,AGO2	1	0	0	1	0	1	0	0
MIMAT0003245	hsa-miR-580-3p	ENSG00000198492	YTHDF2	protein_coding	chr1	29096255	29096260	29096233	29096261	+	11	1	AGO1,AGO1-4,AGO2	1	0	0	1	0	0	0	0
MIMAT0003247	hsa-miR-582-5p	ENSG00000198492	YTHDF2	protein_coding	chr1	29096169	29096174	29096169	29096174	+	6	0	AGO1-4,AGO2	1	0	0	0	0	0	0	4
MIMAT0003301	hsa-miR-33b-5p	ENSG00000198492	YTHDF2	protein_coding	chr1	29096146	29096151	29096133	29096152	+	14	0	AGO1,AGO1-4,AGO2	1	0	0	0	1	0	0	5
MIMAT0003311	hsa-miR-641	ENSG00000198492	YTHDF2	protein_coding	chr1	29095991	29095996	29095969	29095997	+	4	0	AGO1-4,AGO2	1	0	1	1	0	0	0	1
MIMAT0003321	hsa-miR-651-5p	ENSG00000198492	YTHDF2	protein_coding	chr1	29096051	29096056	29096051	29096056	+	5	0	AGO1,AGO1-4,AGO2	1	0	1	0	0	0	0	0
MIMAT0003339	hsa-miR-421	ENSG00000198492	YTHDF2	protein_coding	chr1	29096275	29096281	29096254	29096282	+	11	0	AGO1,AGO1-4,AGO2	1	0	0	0	1	0	1	1
MIMAT0003879	hsa-miR-758-3p	ENSG00000198492	YTHDF2	protein_coding	chr1	29095595	29095614	29095586	29095614	+	2	0	AGO2	0	0	0	1	1	0	0	4
MIMAT0003885	hsa-miR-454-3p	ENSG00000198492	YTHDF2	protein_coding	chr1	29095848	29095854	29095834	29095855	+	9	0	AGO1,AGO1-4,AGO2	1	0	1	0	1	1	1	3
MIMAT0004185	hsa-miR-802	ENSG00000198492	YTHDF2	protein_coding	chr1	29096025	29096031	29096024	29096031	+	6	0	AGO1,AGO1-4,AGO2	1	0	0	0	0	1	0	1
MIMAT0004679	hsa-miR-296-3p	ENSG00000198492	YTHDF2	protein_coding	chr1	29095821	29095826	29095806	29095827	+	3	0	AGO1,AGO1-4	1	0	0	0	1	0	0	1
MIMAT0004774	hsa-miR-501-3p	ENSG00000198492	YTHDF2	protein_coding	chr1	29095795	29095800	29095773	29095801	+	3	0	AGO1-4,AGO2	1	0	0	1	0	1	0	1
MIMAT0004775	hsa-miR-502-3p	ENSG00000198492	YTHDF2	protein_coding	chr1	29095795	29095800	29095795	29095800	+	3	0	AGO1-4,AGO2	1	0	0	0	0	0	0	4
MIMAT0004810	hsa-miR-629-5p	ENSG00000198492	YTHDF2	protein_coding	chr1	29095819	29095825	29095819	29095825	+	3	0	AGO1,AGO1-4	1	0	1	0	0	0	0	0
MIMAT0004814	hsa-miR-654-3p	ENSG00000198492	YTHDF2	protein_coding	chr1	29095593	29095621	29095593	29095621	+	2	0	AGO2	0	0	0	1	0	0	0	6
MIMAT0004911	hsa-miR-874-3p	ENSG00000198492	YTHDF2	protein_coding	chr1	29096223	29096228	29096223	29096228	+	3	0	AGO1-4,AGO2	1	0	0	0	0	0	0	4
MIMAT0004916	hsa-miR-888-5p	ENSG00000198492	YTHDF2	protein_coding	chr1	29095865	29095870	29095865	29095870	+	5	0	AGO1,AGO1-4,AGO2	1	0	0	0	0	0	0	3
MIMAT0004924	hsa-miR-876-5p	ENSG00000198492	YTHDF2	protein_coding	chr1	29095672	29095677	29095657	29095678	+	1	0	AGO1-4	1	0	0	0	1	0	0	2
MIMAT0004929	hsa-miR-190b	ENSG00000198492	YTHDF2	protein_coding	chr1	29095491	29095510	29095491	29095510	+	1	0	AGO1-4	0	0	0	0	1	0	0	4
MIMAT0004949	hsa-miR-877-5p	ENSG00000198492	YTHDF2	protein_coding	chr1	29095677	29095682	29095677	29095682	+	2	0	AGO1-4	1	0	0	0	0	0	0	1
MIMAT0004954	hsa-miR-543	ENSG00000198492	YTHDF2	protein_coding	chr1	29096059	29096064	29096044	29096065	+	6	0	AGO1,AGO1-4,AGO2	1	0	0	0	1	0	0	4
MIMAT0004954	hsa-miR-543	ENSG00000198492	YTHDF2	protein_coding	chr1	29096186	29096192	29096165	29096193	+	7	0	AGO1,AGO1-4,AGO2	1	0	0	1	1	1	1	4
MIMAT0004955	hsa-miR-374b-5p	ENSG00000198492	YTHDF2	protein_coding	chr1	29096077	29096082	29096062	29096083	+	9	0	AGO1-4,AGO2	1	0	0	0	1	0	0	2
MIMAT0004958	hsa-miR-301b-3p	ENSG00000198492	YTHDF2	protein_coding	chr1	29095848	29095854	29095838	29095855	+	9	0	AGO1,AGO1-4,AGO2	1	0	1	0	1	1	1	2
MIMAT0005788	hsa-miR-513b-5p	ENSG00000198492	YTHDF2	protein_coding	chr1	29070262	29070290	29070262	29070290	+	4	0	AGO1-4,AGO2	0	0	0	1	0	0	0	1
MIMAT0005788	hsa-miR-513b-5p	ENSG00000198492	YTHDF2	protein_coding	chr1	29095724	29095729	29095702	29095730	+	3	0	AGO1,AGO1-4	1	0	0	1	0	0	0	1
MIMAT0005788	hsa-miR-513b-5p	ENSG00000198492	YTHDF2	protein_coding	chr1	29095870	29095875	29095848	29095876	+	9	0	AGO1,AGO1-4,AGO2	1	0	0	1	0	0	0	1
MIMAT0005795	hsa-miR-1323	ENSG00000198492	YTHDF2	protein_coding	chr1	29095878	29095883	29095878	29095883	+	1	0	AGO1-4	1	0	0	0	0	0	0	1
MIMAT0005824	hsa-miR-1179	ENSG00000198492	YTHDF2	protein_coding	chr1	29095741	29095746	29095741	29095746	+	3	0	AGO1,AGO1-4	1	0	0	0	0	0	0	6
MIMAT0005886	hsa-miR-1297	ENSG00000198492	YTHDF2	protein_coding	chr1	29095863	29095868	29095853	29095869	+	9	0	AGO1,AGO1-4,AGO2	1	0	0	0	1	1	0	0
MIMAT0005919	hsa-miR-548o-3p	ENSG00000198492	YTHDF2	protein_coding	chr1	29095878	29095883	29095878	29095883	+	1	0	AGO1-4	1	0	0	0	0	0	0	1
MIMAT0005931	hsa-miR-302e	ENSG00000198492	YTHDF2	protein_coding	chr1	29095850	29095855	29095840	29095856	+	9	0	AGO1,AGO1-4,AGO2	1	0	0	0	1	0	0	0
MIMAT0005936	hsa-miR-1278	ENSG00000198492	YTHDF2	protein_coding	chr1	29096040	29096045	29096018	29096046	+	6	0	AGO1,AGO1-4,AGO2	1	0	0	1	0	0	0	0
MIMAT0005944	hsa-miR-1252-5p	ENSG00000198492	YTHDF2	protein_coding	chr1	29095918	29095923	29095918	29095923	+	1	0	AGO1-4	1	0	0	0	0	0	0	1
MIMAT0006790	hsa-miR-675-3p	ENSG00000198492	YTHDF2	protein_coding	chr1	29095797	29095803	29095776	29095804	+	3	0	AGO1-4,AGO2	0	0	1	1	0	1	0	6
MIMAT0009198	hsa-miR-224-3p	ENSG00000198492	YTHDF2	protein_coding	chr1	29095814	29095842	29095814	29095842	+	6	0	AGO1,AGO1-4,AGO2	0	0	0	1	0	0	0	3
MIMAT0015050	hsa-miR-323b-3p	ENSG00000198492	YTHDF2	protein_coding	chr1	29095597	29095603	29095576	29095604	+	2	0	AGO2	0	0	1	1	0	1	0	6
MIMAT0016844	hsa-miR-4295	ENSG00000198492	YTHDF2	protein_coding	chr1	29095848	29095854	29095848	29095854	+	9	0	AGO1,AGO1-4,AGO2	0	0	1	0	0	1	1	0
MIMAT0016894	hsa-miR-4262	ENSG00000198492	YTHDF2	protein_coding	chr1	29096186	29096191	29096185	29096192	+	6	0	AGO1,AGO1-4,AGO2	0	0	0	0	0	1	1	0
MIMAT0017997	hsa-miR-3617-5p	ENSG00000198492	YTHDF2	protein_coding	chr1	29095969	29095997	29095969	29095997	+	4	0	AGO1-4,AGO2	0	0	0	1	0	0	0	2
MIMAT0018088	hsa-miR-3666	ENSG00000198492	YTHDF2	protein_coding	chr1	29095848	29095854	29095848	29095854	+	9	0	AGO1,AGO1-4,AGO2	0	0	1	0	0	1	1	0
MIMAT0019218	hsa-miR-3194-3p	ENSG00000198492	YTHDF2	protein_coding	chr1	29095733	29095738	29095733	29095738	+	3	0	AGO1,AGO1-4	0	0	1	0	0	0	0	2
MIMAT0019759	hsa-miR-4676-3p	ENSG00000198492	YTHDF2	protein_coding	chr1	29095949	29095977	29095949	29095977	+	4	0	AGO1-4,AGO2	0	0	0	1	0	0	0	1
MIMAT0019759	hsa-miR-4676-3p	ENSG00000198492	YTHDF2	protein_coding	chr1	29096098	29096126	29096098	29096126	+	13	1	AGO1-4,AGO2	0	0	0	1	0	0	0	1
MIMAT0019917	hsa-miR-4766-5p	ENSG00000198492	YTHDF2	protein_coding	chr1	29069776	29069804	29069776	29069804	+	4	1	AGO1-4,AGO2	0	0	0	1	0	0	0	1
MIMAT0019917	hsa-miR-4766-5p	ENSG00000198492	YTHDF2	protein_coding	chr1	29095708	29095736	29095708	29095736	+	3	0	AGO1,AGO1-4	0	0	0	1	0	0	0	1
MIMAT0021127	hsa-miR-5195-3p	ENSG00000198492	YTHDF2	protein_coding	chr1	29095628	29095634	29095607	29095635	+	2	0	AGO1-4,AGO2	0	0	1	1	0	1	1	1
MIMAT0021127	hsa-miR-5195-3p	ENSG00000198492	YTHDF2	protein_coding	chr1	29095926	29095932	29095905	29095933	+	1	0	AGO1-4	0	0	1	1	0	1	1	1
MIMAT0022272	hsa-miR-664b-3p	ENSG00000198492	YTHDF2	protein_coding	chr1	29070175	29070203	29070175	29070203	+	5	0	AGO1-4,AGO2	0	0	0	1	0	0	0	10
MIMAT0022272	hsa-miR-664b-3p	ENSG00000198492	YTHDF2	protein_coding	chr1	29095635	29095641	29095613	29095641	+	2	0	AGO1-4,AGO2	0	0	0	1	0	1	0	10
MIMAT0022479	hsa-miR-5688	ENSG00000198492	YTHDF2	protein_coding	chr1	29096023	29096029	29096001	29096029	+	6	0	AGO1,AGO1-4,AGO2	0	0	0	1	0	1	0	1
MIMAT0022483	hsa-miR-5691	ENSG00000198492	YTHDF2	protein_coding	chr1	29070065	29070093	29070065	29070093	+	5	0	AGO1,AGO1-4,AGO2	0	0	0	1	0	0	0	3
MIMAT0022483	hsa-miR-5691	ENSG00000198492	YTHDF2	protein_coding	chr1	29095733	29095739	29095712	29095740	+	3	0	AGO1,AGO1-4	0	0	1	1	0	0	0	3
MIMAT0022714	hsa-miR-766-5p	ENSG00000198492	YTHDF2	protein_coding	chr1	29095831	29095833	29095827	29095836	+	3	0	AGO1,AGO1-4	0	0	2	0	0	0	0	1
MIMAT0022834	hsa-miR-365b-3p	ENSG00000198492	YTHDF2	protein_coding	chr1	29096224	29096230	29096203	29096231	+	5	0	AGO1-4,AGO2	0	0	1	1	0	0	1	11
MIMAT0026640	hsa-miR-670-3p	ENSG00000198492	YTHDF2	protein_coding	chr1	29096216	29096223	29096216	29096223	+	3	0	AGO1-4,AGO2	0	0	0	0	0	0	1	4
