# Supplementary material for: Network analysis of miRNA targeting m6A-related genes in patients with esophageal cancer
Source: PeerJ. 2021 Jul 29;9:e11893. doi: 10.7717/peerj.11893 (PMC8325912; doi:10.7717/peerj.11893)
Supplement: Supplemental Information 1 [file peerj-09-11893-s001.zip › Supplemental Materials/6.Starbase predicts upstream miRNAs/Upstream miRNAs of m6A genes.csv]

miRNAname	geneName	clipExpNum	pancancerNum
hsa-miR-186-5p	ALKBH5	1	7
hsa-miR-186-5p	ALKBH5	2	7
hsa-miR-495-3p	ALKBH5	10	3
hsa-miR-495-3p	ALKBH5	2	3
hsa-miR-495-3p	ALKBH5	2	3
hsa-miR-495-3p	ALKBH5	1	3
hsa-miR-495-3p	ALKBH5	1	3
hsa-miR-495-3p	ALKBH5	1	3
hsa-miR-495-3p	ALKBH5	1	3
hsa-miR-495-3p	ALKBH5	2	3
hsa-miR-320a	ALKBH5	9	3
hsa-miR-320b	ALKBH5	9	1
hsa-miR-320c	ALKBH5	9	0
hsa-miR-548o-3p	ALKBH5	9	3
hsa-miR-548o-3p	ALKBH5	2	3
hsa-miR-548o-3p	ALKBH5	1	3
hsa-miR-548o-3p	ALKBH5	7	3
hsa-miR-548o-3p	ALKBH5	1	3
hsa-miR-320d	ALKBH5	9	1
hsa-miR-543	ALKBH5	5	2
hsa-miR-1323	ALKBH5	9	5
hsa-miR-1323	ALKBH5	2	5
hsa-miR-1323	ALKBH5	1	5
hsa-miR-1323	ALKBH5	7	5
hsa-miR-1323	ALKBH5	1	5
hsa-miR-141-3p	ALKBH5	4	9
hsa-miR-200a-3p	ALKBH5	4	7
hsa-miR-524-5p	ALKBH5	5	5
hsa-miR-520d-5p	ALKBH5	5	4
hsa-miR-579-3p	ALKBH5	7	0
hsa-miR-129-5p	ALKBH5	1	4
hsa-miR-129-5p	ALKBH5	7	4
hsa-miR-181a-5p	ALKBH5	1	8
hsa-miR-181b-5p	ALKBH5	1	6
hsa-miR-181c-5p	ALKBH5	1	4
hsa-miR-130a-3p	ALKBH5	5	5
hsa-miR-301a-3p	ALKBH5	5	4
hsa-miR-130b-3p	ALKBH5	5	5
hsa-miR-329-3p	ALKBH5	2	4
hsa-miR-329-3p	ALKBH5	5	4
hsa-miR-181d-5p	ALKBH5	1	3
hsa-miR-454-3p	ALKBH5	5	8
hsa-miR-362-3p	ALKBH5	2	5
hsa-miR-301b-3p	ALKBH5	5	3
hsa-miR-5688	ALKBH5	10	0
hsa-miR-5688	ALKBH5	2	0
hsa-miR-5688	ALKBH5	2	0
hsa-miR-5688	ALKBH5	1	0
hsa-miR-5688	ALKBH5	1	0
hsa-miR-5688	ALKBH5	1	0
hsa-miR-5688	ALKBH5	1	0
hsa-miR-5688	ALKBH5	2	0
hsa-miR-15a-5p	ALKBH5	1	9
hsa-miR-16-5p	ALKBH5	1	7
hsa-miR-205-5p	ALKBH5	2	9
hsa-miR-15b-5p	ALKBH5	1	4
hsa-miR-195-5p	ALKBH5	1	1
hsa-miR-361-5p	ALKBH5	8	7
hsa-miR-330-3p	ALKBH5	2	1
hsa-miR-424-5p	ALKBH5	1	6
hsa-miR-497-5p	ALKBH5	1	0
hsa-miR-497-5p	ALKBH5	3	0
hsa-miR-520g-3p	ALKBH5	2	3
hsa-miR-520h	ALKBH5	2	3
hsa-miR-545-3p	ALKBH5	1	0
hsa-miR-641	ALKBH5	1	0
hsa-miR-371a-5p	ALKBH5	2	1
hsa-miR-371a-5p	ALKBH5	1	1
hsa-miR-371a-5p	ALKBH5	1	1
hsa-miR-766-5p	ALKBH5	7	2
hsa-miR-766-5p	ALKBH5	6	2
hsa-miR-766-5p	ALKBH5	4	2
hsa-miR-17-5p	ALKBH5	2	9
hsa-miR-20a-5p	ALKBH5	2	8
hsa-miR-93-5p	ALKBH5	2	5
hsa-miR-106a-5p	ALKBH5	2	6
hsa-miR-182-5p	ALKBH5	1	5
hsa-miR-217	ALKBH5	2	5
hsa-miR-217	ALKBH5	5	5
hsa-miR-218-5p	ALKBH5	1	4
hsa-miR-106b-5p	ALKBH5	2	7
hsa-miR-302a-3p	ALKBH5	5	2
hsa-miR-302a-3p	ALKBH5	8	2
hsa-miR-302b-3p	ALKBH5	5	0
hsa-miR-302b-3p	ALKBH5	8	0
hsa-miR-302c-3p	ALKBH5	5	1
hsa-miR-302c-3p	ALKBH5	8	1
hsa-miR-302d-3p	ALKBH5	5	0
hsa-miR-302d-3p	ALKBH5	8	0
hsa-miR-372-3p	ALKBH5	5	0
hsa-miR-372-3p	ALKBH5	9	0
hsa-miR-373-3p	ALKBH5	5	0
hsa-miR-373-3p	ALKBH5	8	0
hsa-miR-324-3p	ALKBH5	5	2
hsa-miR-324-3p	ALKBH5	1	2
hsa-miR-20b-5p	ALKBH5	2	5
hsa-miR-452-5p	ALKBH5	4	12
hsa-miR-452-5p	ALKBH5	1	12
hsa-miR-483-3p	ALKBH5	8	4
hsa-miR-520e	ALKBH5	5	2
hsa-miR-520e	ALKBH5	9	2
hsa-miR-519c-3p	ALKBH5	5	3
hsa-miR-519c-3p	ALKBH5	7	3
hsa-miR-520a-3p	ALKBH5	5	4
hsa-miR-520a-3p	ALKBH5	9	4
hsa-miR-526b-5p	ALKBH5	1	3
hsa-miR-526b-5p	ALKBH5	1	3
hsa-miR-519b-3p	ALKBH5	5	5
hsa-miR-519b-3p	ALKBH5	7	5
hsa-miR-520b	ALKBH5	5	3
hsa-miR-520b	ALKBH5	9	3
hsa-miR-520c-3p	ALKBH5	5	3
hsa-miR-520c-3p	ALKBH5	9	3
hsa-miR-519d-3p	ALKBH5	2	3
hsa-miR-520d-3p	ALKBH5	5	3
hsa-miR-520d-3p	ALKBH5	9	3
hsa-miR-519a-3p	ALKBH5	5	3
hsa-miR-519a-3p	ALKBH5	7	3
hsa-miR-503-5p	ALKBH5	1	5
hsa-miR-580-3p	ALKBH5	5	2
hsa-miR-580-3p	ALKBH5	6	2
hsa-miR-580-3p	ALKBH5	5	2
hsa-miR-425-5p	ALKBH5	2	10
hsa-miR-140-3p	ALKBH5	1	6
hsa-miR-140-3p	ALKBH5	2	6
hsa-miR-532-3p	ALKBH5	2	5
hsa-miR-450b-5p	ALKBH5	6	3
hsa-miR-888-5p	ALKBH5	2	3
hsa-miR-1270	ALKBH5	6	4
hsa-miR-1270	ALKBH5	2	4
hsa-miR-302e	ALKBH5	5	0
hsa-miR-302e	ALKBH5	9	0
hsa-miR-1252-5p	ALKBH5	2	2
hsa-miR-3194-3p	ALKBH5	6	1
hsa-miR-3194-3p	ALKBH5	2	1
hsa-miR-28-5p	ALKBH5	1	5
hsa-miR-96-5p	ALKBH5	1	4
hsa-miR-7-5p	ALKBH5	6	1
hsa-miR-10a-5p	ALKBH5	2	11
hsa-miR-10b-5p	ALKBH5	2	6
hsa-miR-183-5p	ALKBH5	6	4
hsa-miR-183-5p	ALKBH5	2	4
hsa-miR-125b-5p	ALKBH5	2	5
hsa-miR-125b-5p	ALKBH5	1	5
hsa-miR-9-5p	ALKBH5	4	4
hsa-miR-125a-5p	ALKBH5	2	7
hsa-miR-125a-5p	ALKBH5	1	7
hsa-miR-150-5p	ALKBH5	2	6
hsa-miR-135b-5p	ALKBH5	4	10
hsa-miR-346	ALKBH5	1	2
hsa-miR-346	ALKBH5	3	2
hsa-miR-556-5p	ALKBH5	8	5
hsa-miR-556-5p	ALKBH5	4	5
hsa-miR-620	ALKBH5	6	0
hsa-miR-620	ALKBH5	2	0
hsa-miR-708-5p	ALKBH5	1	8
hsa-miR-1224-5p	ALKBH5	2	1
hsa-miR-1271-5p	ALKBH5	1	3
hsa-miR-1294	ALKBH5	5	0
hsa-miR-1294	ALKBH5	5	0
hsa-miR-1913	ALKBH5	5	3
hsa-miR-1913	ALKBH5	1	3
hsa-miR-1914-3p	ALKBH5	9	0
hsa-miR-1914-3p	ALKBH5	1	0
hsa-miR-2278	ALKBH5	13	1
hsa-miR-4429	ALKBH5	9	1
hsa-miR-4676-3p	ALKBH5	5	1
hsa-miR-31-5p	ALKBH5	1	6
hsa-miR-31-5p	ALKBH5	1	6
hsa-miR-199a-5p	ALKBH5	2	6
hsa-miR-199b-5p	ALKBH5	2	8
hsa-miR-214-3p	ALKBH5	5	6
hsa-miR-214-3p	ALKBH5	1	6
hsa-miR-135a-5p	ALKBH5	4	4
hsa-miR-146a-5p	ALKBH5	5	8
hsa-miR-146a-5p	ALKBH5	7	8
hsa-miR-377-3p	ALKBH5	3	4
hsa-miR-485-5p	ALKBH5	5	3
hsa-miR-489-3p	ALKBH5	2	6
hsa-miR-490-3p	ALKBH5	5	2
hsa-miR-146b-5p	ALKBH5	5	7
hsa-miR-146b-5p	ALKBH5	7	7
hsa-miR-432-5p	ALKBH5	2	2
hsa-miR-519c-5p	ALKBH5	1	0
hsa-miR-526a	ALKBH5	1	0
hsa-miR-625-5p	ALKBH5	2	4
hsa-miR-650	ALKBH5	3	1
hsa-miR-656-3p	ALKBH5	11	3
hsa-miR-129-2-3p	ALKBH5	2	3
hsa-miR-423-5p	ALKBH5	9	5
hsa-miR-423-5p	ALKBH5	1	5
hsa-miR-488-3p	ALKBH5	5	0
hsa-miR-488-3p	ALKBH5	1	0
hsa-miR-589-5p	ALKBH5	5	5
hsa-miR-589-5p	ALKBH5	6	5
hsa-miR-519b-5p	ALKBH5	1	0
hsa-miR-520c-5p	ALKBH5	1	0
hsa-miR-518d-5p	ALKBH5	1	0
hsa-miR-1185-5p	ALKBH5	2	3
hsa-miR-1286	ALKBH5	6	1
hsa-miR-1193	ALKBH5	5	1
hsa-miR-1193	ALKBH5	4	1
hsa-miR-3605-5p	ALKBH5	2	2
hsa-miR-5194	ALKBH5	8	2
hsa-miR-5194	ALKBH5	1	2
hsa-miR-892c-3p	ALKBH5	4	4
hsa-miR-197-3p	ALKBH5	2	8
hsa-miR-149-5p	ALKBH5	1	2
hsa-miR-193a-3p	ALKBH5	8	9
hsa-miR-328-3p	ALKBH5	1	1
hsa-miR-331-3p	ALKBH5	5	4
hsa-miR-331-3p	ALKBH5	1	4
hsa-miR-338-3p	ALKBH5	8	4
hsa-miR-338-3p	ALKBH5	1	4
hsa-miR-193b-3p	ALKBH5	8	8
hsa-miR-512-3p	ALKBH5	10	3
hsa-miR-588	ALKBH5	3	1
hsa-miR-588	ALKBH5	8	1
hsa-miR-588	ALKBH5	1	1
hsa-miR-769-5p	ALKBH5	6	3
hsa-miR-455-3p	ALKBH5	6	5
hsa-miR-665	ALKBH5	5	3
hsa-miR-665	ALKBH5	7	3
hsa-miR-665	ALKBH5	7	3
hsa-miR-665	ALKBH5	1	3
hsa-miR-665	ALKBH5	1	3
hsa-miR-944	ALKBH5	6	5
hsa-miR-3184-5p	ALKBH5	9	0
hsa-miR-3184-5p	ALKBH5	1	0
hsa-miR-3187-3p	ALKBH5	3	2
hsa-miR-3187-3p	ALKBH5	8	2
hsa-miR-3187-3p	ALKBH5	1	2
hsa-miR-4701-5p	ALKBH5	3	4
hsa-miR-4701-5p	ALKBH5	8	4
hsa-miR-4701-5p	ALKBH5	1	4
hsa-miR-1277-5p	ALKBH5	1	2
hsa-miR-1277-5p	ALKBH5	13	2
hsa-miR-326	ALKBH5	2	4
hsa-miR-384	ALKBH5	3	0
hsa-miR-384	ALKBH5	1	0
hsa-miR-520f-3p	ALKBH5	5	4
hsa-miR-585-3p	ALKBH5	4	2
hsa-miR-585-3p	ALKBH5	3	2
hsa-miR-361-3p	ALKBH5	1	6
hsa-miR-361-3p	ALKBH5	2	6
hsa-miR-330-5p	ALKBH5	2	4
hsa-miR-941	ALKBH5	2	0
hsa-miR-2114-5p	ALKBH5	6	3
hsa-miR-3127-5p	ALKBH5	9	2
hsa-miR-3200-3p	ALKBH5	1	1
hsa-miR-3681-5p	ALKBH5	6	1
hsa-miR-3681-5p	ALKBH5	2	1
hsa-miR-3681-5p	ALKBH5	1	1
hsa-miR-3918	ALKBH5	4	0
hsa-miR-3918	ALKBH5	8	0
hsa-miR-3940-3p	ALKBH5	1	1
hsa-miR-4428	ALKBH5	8	1
hsa-miR-4428	ALKBH5	1	1
hsa-miR-4428	ALKBH5	1	1
hsa-miR-186-5p	FTO	1	9
hsa-miR-186-5p	FTO	1	9
hsa-miR-186-5p	FTO	1	9
hsa-miR-186-5p	FTO	1	9
hsa-miR-495-3p	FTO	1	2
hsa-miR-320a	FTO	5	6
hsa-miR-320a	FTO	1	6
hsa-miR-320a	FTO	3	6
hsa-miR-320b	FTO	5	3
hsa-miR-320b	FTO	1	3
hsa-miR-320b	FTO	1	3
hsa-miR-320b	FTO	3	3
hsa-miR-320c	FTO	5	2
hsa-miR-320c	FTO	1	2
hsa-miR-320c	FTO	1	2
hsa-miR-320c	FTO	3	2
hsa-miR-548o-3p	FTO	3	8
hsa-miR-320d	FTO	5	2
hsa-miR-320d	FTO	1	2
hsa-miR-320d	FTO	1	2
hsa-miR-320d	FTO	3	2
hsa-miR-543	FTO	2	2
hsa-miR-1323	FTO	3	2
hsa-miR-141-3p	FTO	1	19
hsa-miR-200a-3p	FTO	1	11
hsa-miR-579-3p	FTO	4	7
hsa-miR-579-3p	FTO	1	7
hsa-miR-579-3p	FTO	1	7
hsa-miR-576-5p	FTO	3	12
hsa-miR-130a-3p	FTO	2	6
hsa-miR-130a-3p	FTO	3	6
hsa-miR-301a-3p	FTO	2	12
hsa-miR-301a-3p	FTO	3	12
hsa-miR-130b-3p	FTO	2	11
hsa-miR-130b-3p	FTO	3	11
hsa-miR-329-3p	FTO	11	2
hsa-miR-454-3p	FTO	2	12
hsa-miR-454-3p	FTO	3	12
hsa-miR-362-3p	FTO	11	14
hsa-miR-301b-3p	FTO	2	9
hsa-miR-301b-3p	FTO	3	9
hsa-miR-33a-5p	FTO	1	16
hsa-miR-33a-5p	FTO	2	16
hsa-miR-409-3p	FTO	1	2
hsa-miR-33b-5p	FTO	1	11
hsa-miR-33b-5p	FTO	2	11
hsa-miR-340-5p	FTO	1	7
hsa-miR-340-5p	FTO	1	7
hsa-miR-1276	FTO	1	4
hsa-miR-1276	FTO	5	4
hsa-miR-1276	FTO	1	4
hsa-miR-1276	FTO	4	4
hsa-miR-1276	FTO	2	4
hsa-miR-205-5p	FTO	2	6
hsa-miR-545-3p	FTO	3	4
hsa-miR-545-3p	FTO	1	4
hsa-miR-641	FTO	3	1
hsa-miR-371a-5p	FTO	1	3
hsa-miR-371a-5p	FTO	1	3
hsa-miR-19a-3p	FTO	6	16
hsa-miR-19b-3p	FTO	6	15
hsa-miR-23a-3p	FTO	2	3
hsa-miR-101-3p	FTO	4	4
hsa-miR-212-3p	FTO	4	2
hsa-miR-23b-3p	FTO	2	2
hsa-miR-132-3p	FTO	4	1
hsa-miR-374a-5p	FTO	2	6
hsa-miR-335-5p	FTO	3	4
hsa-miR-345-5p	FTO	1	9
hsa-miR-513a-5p	FTO	1	2
hsa-miR-542-3p	FTO	2	3
hsa-miR-542-3p	FTO	1	3
hsa-miR-542-3p	FTO	1	3
hsa-miR-654-3p	FTO	2	2
hsa-miR-374b-5p	FTO	2	7
hsa-miR-1287-5p	FTO	3	1
hsa-miR-1287-5p	FTO	1	1
hsa-miR-4766-5p	FTO	4	1
hsa-miR-4766-5p	FTO	5	1
hsa-miR-217	FTO	3	3
hsa-miR-217	FTO	3	3
hsa-miR-218-5p	FTO	3	1
hsa-miR-324-3p	FTO	2	6
hsa-miR-483-3p	FTO	3	3
hsa-miR-425-5p	FTO	7	24
hsa-miR-140-3p	FTO	1	2
hsa-miR-532-3p	FTO	1	8
hsa-miR-1270	FTO	5	2
hsa-miR-105-5p	FTO	6	3
hsa-miR-105-5p	FTO	1	3
hsa-miR-144-3p	FTO	4	4
hsa-miR-154-5p	FTO	5	2
hsa-miR-369-3p	FTO	1	3
hsa-miR-369-3p	FTO	1	3
hsa-miR-369-3p	FTO	1	3
hsa-miR-802	FTO	2	8
hsa-miR-889-3p	FTO	6	4
hsa-miR-889-3p	FTO	1	4
hsa-miR-889-3p	FTO	1	4
hsa-miR-889-3p	FTO	1	4
hsa-miR-877-5p	FTO	7	6
hsa-miR-873-5p	FTO	4	0
hsa-miR-942-5p	FTO	3	15
hsa-miR-942-5p	FTO	3	15
hsa-miR-513b-5p	FTO	3	1
hsa-miR-513b-5p	FTO	4	1
hsa-miR-664b-3p	FTO	4	6
hsa-miR-664b-3p	FTO	1	6
hsa-miR-664b-3p	FTO	1	6
hsa-miR-28-5p	FTO	3	3
hsa-miR-7-5p	FTO	1	12
hsa-miR-7-5p	FTO	1	12
hsa-miR-183-5p	FTO	4	14
hsa-miR-183-5p	FTO	2	14
hsa-miR-9-5p	FTO	1	3
hsa-miR-9-5p	FTO	3	3
hsa-miR-150-5p	FTO	1	7
hsa-miR-135b-5p	FTO	2	10
hsa-miR-620	FTO	5	0
hsa-miR-708-5p	FTO	3	10
hsa-miR-1224-5p	FTO	1	0
hsa-miR-1914-3p	FTO	3	1
hsa-miR-1914-3p	FTO	7	1
hsa-miR-2278	FTO	5	1
hsa-miR-2278	FTO	1	1
hsa-miR-4429	FTO	5	0
hsa-miR-4429	FTO	1	0
hsa-miR-4429	FTO	1	0
hsa-miR-4429	FTO	3	0
hsa-miR-22-3p	FTO	1	4
hsa-miR-204-5p	FTO	1	0
hsa-miR-211-5p	FTO	1	4
hsa-miR-143-3p	FTO	4	2
hsa-miR-362-5p	FTO	4	18
hsa-miR-376a-3p	FTO	1	2
hsa-miR-378a-3p	FTO	2	15
hsa-miR-342-3p	FTO	2	13
hsa-miR-323a-3p	FTO	7	0
hsa-miR-422a	FTO	2	2
hsa-miR-410-3p	FTO	1	0
hsa-miR-376b-3p	FTO	1	5
hsa-miR-520a-5p	FTO	3	3
hsa-miR-525-5p	FTO	3	2
hsa-miR-874-3p	FTO	2	2
hsa-miR-885-5p	FTO	1	3
hsa-miR-216b-5p	FTO	1	0
hsa-miR-1197	FTO	2	1
hsa-miR-1197	FTO	1	1
hsa-miR-1197	FTO	1	1
hsa-miR-3681-3p	FTO	1	2
hsa-miR-3681-3p	FTO	1	2
hsa-miR-4500	FTO	1	0
hsa-miR-4677-3p	FTO	2	12
hsa-miR-4677-3p	FTO	1	12
hsa-miR-214-3p	FTO	3	3
hsa-miR-135a-5p	FTO	2	2
hsa-miR-377-3p	FTO	2	5
hsa-miR-377-3p	FTO	12	5
hsa-miR-489-3p	FTO	1	5
hsa-miR-489-3p	FTO	5	5
hsa-miR-489-3p	FTO	7	5
hsa-miR-625-5p	FTO	1	15
hsa-miR-650	FTO	1	0
hsa-miR-129-2-3p	FTO	1	3
hsa-miR-423-5p	FTO	3	11
hsa-miR-423-5p	FTO	7	11
hsa-miR-488-3p	FTO	5	1
hsa-miR-1286	FTO	3	1
hsa-miR-1286	FTO	4	1
hsa-miR-1193	FTO	1	1
hsa-miR-5194	FTO	3	3
hsa-miR-5194	FTO	7	3
hsa-miR-148a-3p	FTO	2	5
hsa-miR-216a-5p	FTO	1	1
hsa-miR-152-3p	FTO	2	1
hsa-miR-134-5p	FTO	1	1
hsa-miR-154-3p	FTO	1	1
hsa-miR-154-3p	FTO	1	1
hsa-miR-154-3p	FTO	1	1
hsa-miR-375	FTO	3	11
hsa-miR-380-3p	FTO	1	1
hsa-miR-148b-3p	FTO	2	10
hsa-miR-487a-3p	FTO	1	1
hsa-miR-487a-3p	FTO	1	1
hsa-miR-487a-3p	FTO	1	1
hsa-miR-455-5p	FTO	3	7
hsa-miR-493-3p	FTO	5	2
hsa-miR-493-3p	FTO	3	2
hsa-miR-651-5p	FTO	1	9
hsa-miR-374a-3p	FTO	1	3
hsa-miR-616-3p	FTO	5	2
hsa-miR-616-3p	FTO	4	2
hsa-miR-625-3p	FTO	4	14
hsa-miR-625-3p	FTO	1	14
hsa-miR-628-5p	FTO	1	6
hsa-miR-513c-5p	FTO	3	4
hsa-miR-1321	FTO	4	1
hsa-miR-1321	FTO	2	1
hsa-miR-2115-3p	FTO	4	7
hsa-miR-3150b-3p	FTO	1	6
hsa-miR-378g	FTO	2	4
hsa-miR-378g	FTO	1	4
hsa-miR-378g	FTO	1	4
hsa-miR-4784	FTO	1	3
hsa-miR-1306-5p	FTO	1	6
hsa-miR-149-5p	FTO	3	5
hsa-miR-149-5p	FTO	1	5
hsa-miR-149-5p	FTO	1	5
hsa-miR-193a-3p	FTO	3	11
hsa-miR-328-3p	FTO	1	1
hsa-miR-193b-3p	FTO	3	9
hsa-miR-512-3p	FTO	1	4
hsa-miR-3184-5p	FTO	3	0
hsa-miR-3184-5p	FTO	7	0
hsa-miR-24-3p	FTO	2	9
hsa-miR-24-3p	FTO	1	9
hsa-miR-1-3p	FTO	3	2
hsa-miR-138-5p	FTO	1	4
hsa-miR-185-5p	FTO	4	16
hsa-miR-185-5p	FTO	5	16
hsa-miR-190a-5p	FTO	5	4
hsa-miR-206	FTO	3	3
hsa-miR-613	FTO	3	0
hsa-miR-624-5p	FTO	4	9
hsa-miR-28-3p	FTO	1	3
hsa-miR-28-3p	FTO	6	3
hsa-miR-129-1-3p	FTO	1	5
hsa-miR-483-5p	FTO	3	4
hsa-miR-582-3p	FTO	2	8
hsa-miR-582-3p	FTO	3	8
hsa-miR-190b	FTO	6	3
hsa-miR-2681-5p	FTO	1	1
hsa-miR-2681-5p	FTO	1	1
hsa-miR-3126-5p	FTO	1	0
hsa-miR-3126-5p	FTO	2	0
hsa-miR-514b-5p	FTO	3	3
hsa-miR-3612	FTO	1	1
hsa-miR-642b-3p	FTO	1	0
hsa-miR-1343-3p	FTO	4	2
hsa-miR-1343-3p	FTO	1	2
hsa-miR-4731-5p	FTO	2	2
hsa-miR-4731-5p	FTO	4	2
hsa-miR-4731-5p	FTO	4	2
hsa-miR-4731-5p	FTO	2	2
hsa-miR-4739	FTO	4	1
hsa-miR-4739	FTO	2	1
hsa-miR-4756-5p	FTO	4	1
hsa-miR-4756-5p	FTO	2	1
hsa-miR-642a-3p	FTO	1	1
hsa-miR-5579-3p	FTO	1	1
hsa-miR-5581-3p	FTO	1	2
hsa-miR-5581-3p	FTO	1	2
hsa-miR-212-5p	FTO	3	2
hsa-miR-191-5p	FTO	2	16
hsa-miR-496	FTO	2	0
hsa-miR-496	FTO	1	0
hsa-miR-500a-3p	FTO	2	13
hsa-miR-934	FTO	8	5
hsa-miR-1249-3p	FTO	1	12
hsa-miR-2116-3p	FTO	1	2
hsa-miR-4306	FTO	4	3
hsa-miR-4306	FTO	5	3
hsa-miR-2355-5p	FTO	3	12
hsa-miR-2355-5p	FTO	1	12
hsa-miR-3619-5p	FTO	3	0
hsa-miR-3622a-5p	FTO	2	0
hsa-miR-3690	FTO	2	2
hsa-miR-3690	FTO	4	2
hsa-miR-186-5p	HNRNPC	2	6
hsa-miR-186-5p	HNRNPC	6	6
hsa-miR-186-5p	HNRNPC	3	6
hsa-miR-186-5p	HNRNPC	12	6
hsa-miR-495-3p	HNRNPC	6	10
hsa-miR-495-3p	HNRNPC	8	10
hsa-miR-495-3p	HNRNPC	1	10
hsa-miR-495-3p	HNRNPC	18	10
hsa-miR-320a	HNRNPC	2	6
hsa-miR-320b	HNRNPC	2	4
hsa-miR-320c	HNRNPC	2	5
hsa-miR-548o-3p	HNRNPC	1	0
hsa-miR-548o-3p	HNRNPC	1	0
hsa-miR-548o-3p	HNRNPC	11	0
hsa-miR-320d	HNRNPC	2	2
hsa-miR-543	HNRNPC	15	6
hsa-miR-1323	HNRNPC	1	1
hsa-miR-1323	HNRNPC	1	1
hsa-miR-1323	HNRNPC	11	1
hsa-miR-141-3p	HNRNPC	6	10
hsa-miR-141-3p	HNRNPC	1	10
hsa-miR-200a-3p	HNRNPC	6	8
hsa-miR-200a-3p	HNRNPC	1	8
hsa-miR-524-5p	HNRNPC	2	3
hsa-miR-524-5p	HNRNPC	6	3
hsa-miR-520d-5p	HNRNPC	2	1
hsa-miR-520d-5p	HNRNPC	6	1
hsa-miR-579-3p	HNRNPC	15	0
hsa-miR-576-5p	HNRNPC	4	3
hsa-miR-129-5p	HNRNPC	2	4
hsa-miR-129-5p	HNRNPC	3	4
hsa-miR-181a-5p	HNRNPC	13	7
hsa-miR-181b-5p	HNRNPC	13	5
hsa-miR-181c-5p	HNRNPC	13	7
hsa-miR-329-3p	HNRNPC	5	6
hsa-miR-181d-5p	HNRNPC	13	6
hsa-miR-362-3p	HNRNPC	5	9
hsa-miR-5688	HNRNPC	6	0
hsa-miR-5688	HNRNPC	8	0
hsa-miR-5688	HNRNPC	1	0
hsa-miR-5688	HNRNPC	18	0
hsa-miR-33a-5p	HNRNPC	1	4
hsa-miR-33a-5p	HNRNPC	1	4
hsa-miR-33b-5p	HNRNPC	1	7
hsa-miR-33b-5p	HNRNPC	1	7
hsa-miR-340-5p	HNRNPC	1	5
hsa-miR-340-5p	HNRNPC	5	5
hsa-miR-340-5p	HNRNPC	7	5
hsa-miR-1276	HNRNPC	11	0
hsa-miR-381-3p	HNRNPC	2	4
hsa-miR-381-3p	HNRNPC	7	4
hsa-miR-300	HNRNPC	2	0
hsa-miR-300	HNRNPC	7	0
hsa-miR-361-5p	HNRNPC	2	5
hsa-miR-361-5p	HNRNPC	9	5
hsa-miR-330-3p	HNRNPC	2	4
hsa-miR-330-3p	HNRNPC	2	4
hsa-miR-520g-3p	HNRNPC	8	2
hsa-miR-520h	HNRNPC	8	0
hsa-miR-371a-5p	HNRNPC	2	0
hsa-miR-23a-3p	HNRNPC	3	6
hsa-miR-101-3p	HNRNPC	1	9
hsa-miR-212-3p	HNRNPC	25	4
hsa-miR-23b-3p	HNRNPC	3	9
hsa-miR-132-3p	HNRNPC	25	3
hsa-miR-374a-5p	HNRNPC	3	3
hsa-miR-335-5p	HNRNPC	1	5
hsa-miR-335-5p	HNRNPC	4	5
hsa-miR-513a-5p	HNRNPC	2	3
hsa-miR-374b-5p	HNRNPC	3	3
hsa-miR-1287-5p	HNRNPC	6	3
hsa-miR-1287-5p	HNRNPC	2	3
hsa-miR-224-5p	HNRNPC	12	11
hsa-miR-200b-3p	HNRNPC	1	6
hsa-miR-200c-3p	HNRNPC	1	4
hsa-miR-582-5p	HNRNPC	1	7
hsa-miR-218-5p	HNRNPC	24	9
hsa-miR-218-5p	HNRNPC	10	9
hsa-miR-324-3p	HNRNPC	6	2
hsa-miR-526b-5p	HNRNPC	3	3
hsa-miR-140-3p	HNRNPC	2	10
hsa-miR-450b-5p	HNRNPC	1	3
hsa-miR-888-5p	HNRNPC	2	5
hsa-miR-888-5p	HNRNPC	1	5
hsa-miR-1270	HNRNPC	4	3
hsa-miR-1252-5p	HNRNPC	22	1
hsa-miR-3194-3p	HNRNPC	7	2
hsa-miR-105-5p	HNRNPC	5	3
hsa-miR-144-3p	HNRNPC	2	3
hsa-miR-154-5p	HNRNPC	1	8
hsa-miR-369-3p	HNRNPC	2	5
hsa-miR-889-3p	HNRNPC	2	4
hsa-miR-889-3p	HNRNPC	6	4
hsa-miR-877-5p	HNRNPC	1	3
hsa-miR-877-5p	HNRNPC	1	3
hsa-miR-873-5p	HNRNPC	6	6
hsa-miR-873-5p	HNRNPC	7	6
hsa-miR-513b-5p	HNRNPC	2	3
hsa-miR-513b-5p	HNRNPC	5	3
hsa-miR-27a-3p	HNRNPC	2	7
hsa-miR-27b-3p	HNRNPC	2	9
hsa-miR-142-5p	HNRNPC	8	6
hsa-miR-142-5p	HNRNPC	11	6
hsa-miR-145-5p	HNRNPC	9	17
hsa-miR-194-5p	HNRNPC	3	7
hsa-miR-194-5p	HNRNPC	15	7
hsa-miR-194-5p	HNRNPC	5	7
hsa-miR-34b-5p	HNRNPC	10	5
hsa-miR-34b-5p	HNRNPC	2	5
hsa-miR-382-5p	HNRNPC	8	6
hsa-miR-429	HNRNPC	1	8
hsa-miR-498	HNRNPC	4	2
hsa-miR-498	HNRNPC	1	2
hsa-miR-522-3p	HNRNPC	19	2
hsa-miR-1298-5p	HNRNPC	1	2
hsa-miR-449c-5p	HNRNPC	10	3
hsa-miR-449c-5p	HNRNPC	2	3
hsa-miR-2682-5p	HNRNPC	10	3
hsa-miR-2682-5p	HNRNPC	2	3
hsa-miR-3163	HNRNPC	6	0
hsa-miR-3163	HNRNPC	8	0
hsa-miR-3163	HNRNPC	11	0
hsa-miR-5691	HNRNPC	2	5
hsa-miR-5691	HNRNPC	7	5
hsa-miR-28-5p	HNRNPC	18	11
hsa-miR-556-5p	HNRNPC	3	1
hsa-miR-620	HNRNPC	4	0
hsa-miR-708-5p	HNRNPC	18	4
hsa-miR-1224-5p	HNRNPC	8	5
hsa-miR-1224-5p	HNRNPC	5	5
hsa-miR-1294	HNRNPC	5	3
hsa-miR-1913	HNRNPC	6	4
hsa-miR-4429	HNRNPC	2	0
hsa-miR-22-3p	HNRNPC	2	19
hsa-miR-143-3p	HNRNPC	3	10
hsa-miR-362-5p	HNRNPC	12	8
hsa-miR-362-5p	HNRNPC	7	8
hsa-miR-378a-3p	HNRNPC	2	6
hsa-miR-342-3p	HNRNPC	3	5
hsa-miR-422a	HNRNPC	2	0
hsa-miR-410-3p	HNRNPC	1	4
hsa-miR-410-3p	HNRNPC	3	4
hsa-miR-885-5p	HNRNPC	2	11
hsa-miR-1197	HNRNPC	22	2
hsa-miR-4500	HNRNPC	5	0
hsa-miR-4500	HNRNPC	6	0
hsa-miR-4500	HNRNPC	10	0
hsa-miR-4677-3p	HNRNPC	4	1
hsa-miR-30a-5p	HNRNPC	7	13
hsa-miR-208a-3p	HNRNPC	1	3
hsa-miR-208a-3p	HNRNPC	14	3
hsa-miR-30c-5p	HNRNPC	7	12
hsa-miR-30d-5p	HNRNPC	7	6
hsa-miR-34a-5p	HNRNPC	10	15
hsa-miR-30b-5p	HNRNPC	7	12
hsa-miR-124-3p	HNRNPC	10	2
hsa-miR-124-3p	HNRNPC	2	2
hsa-miR-153-3p	HNRNPC	1	5
hsa-miR-153-3p	HNRNPC	3	5
hsa-miR-34c-5p	HNRNPC	10	4
hsa-miR-30e-5p	HNRNPC	7	9
hsa-miR-449a	HNRNPC	10	5
hsa-miR-433-3p	HNRNPC	1	7
hsa-miR-515-5p	HNRNPC	4	1
hsa-miR-499a-5p	HNRNPC	3	3
hsa-miR-499a-5p	HNRNPC	1	3
hsa-miR-499a-5p	HNRNPC	15	3
hsa-miR-506-3p	HNRNPC	10	4
hsa-miR-506-3p	HNRNPC	2	4
hsa-miR-449b-5p	HNRNPC	10	2
hsa-miR-130a-5p	HNRNPC	4	1
hsa-miR-130a-5p	HNRNPC	12	1
hsa-miR-624-3p	HNRNPC	21	0
hsa-miR-208b-3p	HNRNPC	1	2
hsa-miR-208b-3p	HNRNPC	14	2
hsa-miR-199a-5p	HNRNPC	1	14
hsa-miR-199b-5p	HNRNPC	1	14
hsa-miR-146a-5p	HNRNPC	24	7
hsa-miR-489-3p	HNRNPC	1	2
hsa-miR-146b-5p	HNRNPC	24	4
hsa-miR-519c-5p	HNRNPC	1	0
hsa-miR-519c-5p	HNRNPC	1	0
hsa-miR-526a	HNRNPC	1	0
hsa-miR-526a	HNRNPC	1	0
hsa-miR-656-3p	HNRNPC	1	9
hsa-miR-589-5p	HNRNPC	24	3
hsa-miR-519b-5p	HNRNPC	1	0
hsa-miR-519b-5p	HNRNPC	1	0
hsa-miR-520c-5p	HNRNPC	1	1
hsa-miR-520c-5p	HNRNPC	1	1
hsa-miR-518d-5p	HNRNPC	1	0
hsa-miR-518d-5p	HNRNPC	1	0
hsa-miR-1185-5p	HNRNPC	2	5
hsa-miR-1185-5p	HNRNPC	1	5
hsa-miR-1185-5p	HNRNPC	14	5
hsa-miR-1193	HNRNPC	23	3
hsa-miR-3605-5p	HNRNPC	2	3
hsa-miR-3605-5p	HNRNPC	1	3
hsa-miR-3605-5p	HNRNPC	14	3
hsa-miR-148a-3p	HNRNPC	1	9
hsa-miR-152-3p	HNRNPC	1	10
hsa-miR-375	HNRNPC	1	5
hsa-miR-148b-3p	HNRNPC	1	8
hsa-miR-455-5p	HNRNPC	24	8
hsa-miR-455-5p	HNRNPC	10	8
hsa-miR-493-3p	HNRNPC	3	4
hsa-miR-628-5p	HNRNPC	21	7
hsa-miR-513c-5p	HNRNPC	6	4
hsa-miR-513c-5p	HNRNPC	1	4
hsa-miR-1321	HNRNPC	2	1
hsa-miR-1321	HNRNPC	5	1
hsa-let-7b-5p	HNRNPC	5	7
hsa-let-7b-5p	HNRNPC	6	7
hsa-let-7b-5p	HNRNPC	11	7
hsa-let-7b-5p	HNRNPC	8	7
hsa-miR-26a-5p	HNRNPC	2	7
hsa-miR-26b-5p	HNRNPC	2	7
hsa-miR-139-5p	HNRNPC	1	14
hsa-miR-147a	HNRNPC	8	1
hsa-miR-219a-5p	HNRNPC	1	4
hsa-let-7i-5p	HNRNPC	5	6
hsa-let-7i-5p	HNRNPC	6	6
hsa-let-7i-5p	HNRNPC	11	6
hsa-miR-128-3p	HNRNPC	2	1
hsa-miR-142-3p	HNRNPC	4	7
hsa-miR-339-5p	HNRNPC	1	10
hsa-miR-448	HNRNPC	3	2
hsa-miR-508-3p	HNRNPC	1	6
hsa-miR-299-5p	HNRNPC	3	4
hsa-miR-552-3p	HNRNPC	1	4
hsa-miR-599	HNRNPC	8	1
hsa-miR-599	HNRNPC	4	1
hsa-miR-599	HNRNPC	5	1
hsa-miR-411-5p	HNRNPC	1	4
hsa-miR-296-3p	HNRNPC	2	2
hsa-miR-1301-3p	HNRNPC	2	4
hsa-miR-1297	HNRNPC	2	0
hsa-miR-1269a	HNRNPC	1	3
hsa-miR-3150a-3p	HNRNPC	25	0
hsa-miR-3150a-3p	HNRNPC	4	0
hsa-miR-4770	HNRNPC	2	6
hsa-miR-5195-3p	HNRNPC	9	1
hsa-miR-6088	HNRNPC	2	1
hsa-miR-670-3p	HNRNPC	7	2
hsa-miR-197-3p	HNRNPC	5	3
hsa-miR-769-5p	HNRNPC	1	3
hsa-miR-944	HNRNPC	11	4
hsa-miR-944	HNRNPC	1	4
hsa-miR-1277-5p	HNRNPC	2	1
hsa-miR-1277-5p	HNRNPC	6	1
hsa-miR-1277-5p	HNRNPC	4	1
hsa-miR-1277-5p	HNRNPC	3	1
hsa-miR-185-5p	HNRNPC	1	9
hsa-miR-185-5p	HNRNPC	15	9
hsa-miR-582-3p	HNRNPC	6	6
hsa-miR-582-3p	HNRNPC	3	6
hsa-miR-1343-3p	HNRNPC	3	2
hsa-let-7a-5p	HNRNPC	5	6
hsa-let-7a-5p	HNRNPC	6	6
hsa-let-7a-5p	HNRNPC	11	6
hsa-let-7a-5p	HNRNPC	8	6
hsa-let-7c-5p	HNRNPC	5	10
hsa-let-7c-5p	HNRNPC	6	10
hsa-let-7c-5p	HNRNPC	11	10
hsa-let-7d-5p	HNRNPC	6	5
hsa-let-7d-5p	HNRNPC	6	5
hsa-let-7d-5p	HNRNPC	11	5
hsa-let-7d-5p	HNRNPC	8	5
hsa-let-7e-5p	HNRNPC	5	7
hsa-let-7e-5p	HNRNPC	6	7
hsa-let-7e-5p	HNRNPC	11	7
hsa-let-7e-5p	HNRNPC	8	7
hsa-let-7f-5p	HNRNPC	5	7
hsa-let-7f-5p	HNRNPC	6	7
hsa-let-7f-5p	HNRNPC	11	7
hsa-miR-98-5p	HNRNPC	5	6
hsa-miR-98-5p	HNRNPC	6	6
hsa-miR-98-5p	HNRNPC	11	6
hsa-let-7g-5p	HNRNPC	5	9
hsa-let-7g-5p	HNRNPC	6	9
hsa-let-7g-5p	HNRNPC	11	9
hsa-miR-371a-3p	HNRNPC	1	1
hsa-miR-337-3p	HNRNPC	1	9
hsa-miR-486-5p	HNRNPC	1	8
hsa-miR-519e-5p	HNRNPC	4	1
hsa-miR-518f-5p	HNRNPC	1	1
hsa-miR-518f-5p	HNRNPC	1	1
hsa-miR-671-5p	HNRNPC	1	7
hsa-miR-744-5p	HNRNPC	20	5
hsa-miR-523-5p	HNRNPC	1	0
hsa-miR-523-5p	HNRNPC	1	0
hsa-miR-518e-5p	HNRNPC	1	0
hsa-miR-518e-5p	HNRNPC	1	0
hsa-miR-522-5p	HNRNPC	1	0
hsa-miR-522-5p	HNRNPC	1	0
hsa-miR-519a-5p	HNRNPC	1	4
hsa-miR-519a-5p	HNRNPC	1	4
hsa-miR-500b-5p	HNRNPC	12	5
hsa-miR-500b-5p	HNRNPC	7	5
hsa-miR-4458	HNRNPC	6	1
hsa-miR-4458	HNRNPC	6	1
hsa-miR-4458	HNRNPC	11	1
hsa-miR-4644	HNRNPC	1	0
hsa-miR-4644	HNRNPC	15	0
hsa-miR-324-5p	HNRNPC	9	5
hsa-miR-409-5p	HNRNPC	1	7
hsa-miR-409-5p	HNRNPC	9	7
hsa-miR-514a-3p	HNRNPC	1	7
hsa-miR-653-5p	HNRNPC	7	7
hsa-miR-2114-3p	HNRNPC	2	9
hsa-miR-3139	HNRNPC	19	2
hsa-miR-514b-3p	HNRNPC	1	4
hsa-miR-2277-5p	HNRNPC	20	1
hsa-miR-3679-5p	HNRNPC	2	6
hsa-miR-3679-5p	HNRNPC	1	6
hsa-miR-3679-5p	HNRNPC	14	6
hsa-miR-186-5p	METTL3	4	4
hsa-miR-320a	METTL3	4	2
hsa-miR-320b	METTL3	4	2
hsa-miR-320c	METTL3	4	1
hsa-miR-320d	METTL3	4	3
hsa-miR-524-5p	METTL3	3	1
hsa-miR-524-5p	METTL3	2	1
hsa-miR-520d-5p	METTL3	3	1
hsa-miR-520d-5p	METTL3	2	1
hsa-miR-409-3p	METTL3	3	7
hsa-miR-1276	METTL3	2	0
hsa-miR-381-3p	METTL3	2	5
hsa-miR-300	METTL3	2	0
hsa-miR-23a-3p	METTL3	2	7
hsa-miR-23b-3p	METTL3	2	6
hsa-miR-302a-3p	METTL3	4	2
hsa-miR-302a-3p	METTL3	4	2
hsa-miR-302b-3p	METTL3	4	1
hsa-miR-302b-3p	METTL3	4	1
hsa-miR-302c-3p	METTL3	4	0
hsa-miR-302c-3p	METTL3	4	0
hsa-miR-302d-3p	METTL3	4	1
hsa-miR-302d-3p	METTL3	4	1
hsa-miR-372-3p	METTL3	4	1
hsa-miR-373-3p	METTL3	4	0
hsa-miR-373-3p	METTL3	4	0
hsa-miR-483-3p	METTL3	6	4
hsa-miR-520e	METTL3	4	1
hsa-miR-520e	METTL3	4	1
hsa-miR-519c-3p	METTL3	4	0
hsa-miR-519c-3p	METTL3	4	0
hsa-miR-520a-3p	METTL3	4	1
hsa-miR-520a-3p	METTL3	4	1
hsa-miR-519b-3p	METTL3	4	0
hsa-miR-519b-3p	METTL3	4	0
hsa-miR-520b	METTL3	4	0
hsa-miR-520b	METTL3	4	0
hsa-miR-520c-3p	METTL3	4	0
hsa-miR-520c-3p	METTL3	4	0
hsa-miR-520d-3p	METTL3	4	1
hsa-miR-520d-3p	METTL3	4	1
hsa-miR-519a-3p	METTL3	4	0
hsa-miR-519a-3p	METTL3	4	0
hsa-miR-302e	METTL3	4	0
hsa-miR-302e	METTL3	4	0
hsa-miR-3194-3p	METTL3	4	2
hsa-miR-3194-3p	METTL3	2	2
hsa-miR-105-5p	METTL3	3	1
hsa-miR-142-5p	METTL3	3	10
hsa-miR-5691	METTL3	2	2
hsa-miR-135b-5p	METTL3	1	6
hsa-miR-2278	METTL3	3	0
hsa-miR-2278	METTL3	2	0
hsa-miR-23c	METTL3	2	4
hsa-miR-135a-5p	METTL3	1	0
hsa-miR-299-5p	METTL3	1	8
hsa-miR-1301-3p	METTL3	5	5
hsa-miR-1269a	METTL3	2	4
hsa-miR-5047	METTL3	5	2
hsa-miR-5581-3p	METTL3	5	1
hsa-miR-5581-3p	METTL3	3	1
hsa-miR-212-5p	METTL3	2	5
hsa-miR-212-5p	METTL3	7	5
hsa-miR-212-5p	METTL3	4	5
hsa-miR-1269b	METTL3	2	3
hsa-miR-5094	METTL3	2	1
hsa-miR-21-5p	METTL3	1	6
hsa-miR-296-5p	METTL3	1	4
hsa-miR-296-5p	METTL3	8	4
hsa-miR-590-5p	METTL3	1	2
hsa-miR-875-5p	METTL3	2	1
hsa-miR-186-5p	METTL14	4	10
hsa-miR-320a	METTL14	1	5
hsa-miR-320b	METTL14	1	5
hsa-miR-320c	METTL14	1	2
hsa-miR-320d	METTL14	1	3
hsa-miR-576-5p	METTL14	8	5
hsa-miR-181a-5p	METTL14	6	3
hsa-miR-181b-5p	METTL14	6	3
hsa-miR-181c-5p	METTL14	6	1
hsa-miR-130a-3p	METTL14	10	8
hsa-miR-301a-3p	METTL14	11	11
hsa-miR-130b-3p	METTL14	10	11
hsa-miR-181d-5p	METTL14	6	1
hsa-miR-454-3p	METTL14	10	6
hsa-miR-301b-3p	METTL14	11	8
hsa-miR-33a-5p	METTL14	5	15
hsa-miR-409-3p	METTL14	1	6
hsa-miR-33b-5p	METTL14	5	11
hsa-miR-361-5p	METTL14	1	6
hsa-miR-520g-3p	METTL14	9	1
hsa-miR-520h	METTL14	9	0
hsa-miR-641	METTL14	4	1
hsa-miR-19a-3p	METTL14	9	9
hsa-miR-19b-3p	METTL14	9	8
hsa-miR-345-5p	METTL14	1	10
hsa-miR-542-3p	METTL14	3	6
hsa-miR-1287-5p	METTL14	9	5
hsa-miR-17-5p	METTL14	10	10
hsa-miR-20a-5p	METTL14	10	6
hsa-miR-93-5p	METTL14	10	7
hsa-miR-106a-5p	METTL14	10	7
hsa-miR-217	METTL14	3	5
hsa-miR-106b-5p	METTL14	10	11
hsa-miR-302a-3p	METTL14	9	1
hsa-miR-302b-3p	METTL14	9	0
hsa-miR-302c-3p	METTL14	9	2
hsa-miR-302d-3p	METTL14	9	4
hsa-miR-372-3p	METTL14	9	2
hsa-miR-373-3p	METTL14	9	3
hsa-miR-20b-5p	METTL14	10	3
hsa-miR-520e	METTL14	9	1
hsa-miR-519c-3p	METTL14	9	2
hsa-miR-520a-3p	METTL14	9	1
hsa-miR-519b-3p	METTL14	9	1
hsa-miR-520b	METTL14	9	1
hsa-miR-520c-3p	METTL14	9	1
hsa-miR-519d-3p	METTL14	11	1
hsa-miR-520d-3p	METTL14	9	0
hsa-miR-519a-3p	METTL14	9	3
hsa-miR-140-3p	METTL14	1	4
hsa-miR-140-3p	METTL14	2	4
hsa-miR-532-3p	METTL14	8	7
hsa-miR-302e	METTL14	9	0
hsa-miR-154-5p	METTL14	4	6
hsa-miR-877-5p	METTL14	4	7
hsa-miR-142-5p	METTL14	4	8
hsa-miR-10a-5p	METTL14	1	3
hsa-miR-10b-5p	METTL14	1	2
hsa-miR-125b-5p	METTL14	1	3
hsa-miR-125a-5p	METTL14	1	1
hsa-miR-150-5p	METTL14	6	4
hsa-miR-346	METTL14	2	3
hsa-miR-885-5p	METTL14	1	4
hsa-miR-216b-5p	METTL14	2	2
hsa-miR-3681-3p	METTL14	2	1
hsa-miR-4500	METTL14	2	0
hsa-miR-208a-3p	METTL14	4	1
hsa-miR-515-5p	METTL14	2	2
hsa-miR-499a-5p	METTL14	4	3
hsa-miR-208b-3p	METTL14	4	2
hsa-miR-4295	METTL14	9	0
hsa-miR-3666	METTL14	9	0
hsa-miR-1185-5p	METTL14	4	7
hsa-miR-3605-5p	METTL14	4	4
hsa-miR-216a-5p	METTL14	2	0
hsa-miR-375	METTL14	1	6
hsa-miR-493-3p	METTL14	4	5
hsa-miR-628-5p	METTL14	1	6
hsa-miR-2115-3p	METTL14	1	6
hsa-miR-3150b-3p	METTL14	4	4
hsa-miR-4784	METTL14	4	2
hsa-miR-1306-5p	METTL14	2	7
hsa-miR-1306-5p	METTL14	2	7
hsa-let-7b-5p	METTL14	2	4
hsa-miR-147a	METTL14	2	1
hsa-let-7i-5p	METTL14	2	7
hsa-miR-1301-3p	METTL14	8	6
hsa-miR-5047	METTL14	8	2
hsa-miR-345-3p	METTL14	1	1
hsa-miR-216a-3p	METTL14	2	0
hsa-miR-331-3p	METTL14	2	9
hsa-miR-196a-5p	METTL14	2	5
hsa-miR-370-3p	METTL14	2	2
hsa-miR-196b-5p	METTL14	2	8
hsa-miR-526b-3p	METTL14	9	2
hsa-miR-3174	METTL14	8	3
hsa-miR-4319	METTL14	1	0
hsa-miR-2355-3p	METTL14	2	9
hsa-miR-3909	METTL14	2	2
hsa-miR-186-5p	RBM15	5	2
hsa-miR-186-5p	RBM15	1	2
hsa-miR-495-3p	RBM15	2	4
hsa-miR-543	RBM15	1	4
hsa-miR-579-3p	RBM15	1	0
hsa-miR-579-3p	RBM15	5	0
hsa-miR-1276	RBM15	5	1
hsa-miR-15a-5p	RBM15	2	1
hsa-miR-16-5p	RBM15	2	1
hsa-miR-15b-5p	RBM15	2	1
hsa-miR-195-5p	RBM15	2	5
hsa-miR-424-5p	RBM15	2	4
hsa-miR-497-5p	RBM15	2	4
hsa-miR-371a-5p	RBM15	1	1
hsa-miR-766-5p	RBM15	5	2
hsa-miR-200b-3p	RBM15	5	4
hsa-miR-200c-3p	RBM15	5	6
hsa-miR-494-3p	RBM15	1	5
hsa-miR-182-5p	RBM15	4	5
hsa-miR-483-3p	RBM15	5	5
hsa-miR-503-5p	RBM15	2	3
hsa-miR-532-3p	RBM15	5	3
hsa-miR-942-5p	RBM15	2	0
hsa-miR-942-5p	RBM15	1	0
hsa-miR-513b-5p	RBM15	4	5
hsa-miR-429	RBM15	5	3
hsa-miR-501-3p	RBM15	16	1
hsa-miR-502-3p	RBM15	16	1
hsa-miR-96-5p	RBM15	4	5
hsa-miR-1271-5p	RBM15	4	4
hsa-miR-22-3p	RBM15	1	17
hsa-miR-22-3p	RBM15	17	17
hsa-miR-204-5p	RBM15	1	6
hsa-miR-211-5p	RBM15	1	4
hsa-miR-520a-5p	RBM15	3	1
hsa-miR-525-5p	RBM15	3	2
hsa-miR-4677-3p	RBM15	2	0
hsa-miR-30a-5p	RBM15	2	12
hsa-miR-30c-5p	RBM15	2	4
hsa-miR-30d-5p	RBM15	2	2
hsa-miR-30b-5p	RBM15	2	6
hsa-miR-30e-5p	RBM15	2	3
hsa-miR-485-5p	RBM15	2	6
hsa-miR-432-5p	RBM15	5	7
hsa-miR-380-3p	RBM15	2	3
hsa-miR-616-3p	RBM15	5	0
hsa-miR-147a	RBM15	4	0
hsa-miR-599	RBM15	3	1
hsa-miR-296-3p	RBM15	4	1
hsa-miR-670-3p	RBM15	1	2
hsa-miR-138-5p	RBM15	2	2
hsa-miR-138-5p	RBM15	5	2
hsa-miR-671-5p	RBM15	5	2
hsa-miR-184	RBM15	5	6
hsa-miR-629-5p	RBM15	4	0
hsa-miR-4761-3p	RBM15	2	0
hsa-miR-339-3p	RBM15	2	1
hsa-miR-495-3p	VIRMA	1	3
hsa-miR-495-3p	VIRMA	6	3
hsa-miR-495-3p	VIRMA	2	3
hsa-miR-495-3p	VIRMA	1	3
hsa-miR-548o-3p	VIRMA	1	1
hsa-miR-543	VIRMA	2	4
hsa-miR-524-5p	VIRMA	1	0
hsa-miR-524-5p	VIRMA	1	0
hsa-miR-524-5p	VIRMA	2	0
hsa-miR-520d-5p	VIRMA	1	1
hsa-miR-520d-5p	VIRMA	1	1
hsa-miR-520d-5p	VIRMA	2	1
hsa-miR-576-5p	VIRMA	1	5
hsa-miR-130a-3p	VIRMA	2	6
hsa-miR-301a-3p	VIRMA	2	3
hsa-miR-130b-3p	VIRMA	2	2
hsa-miR-454-3p	VIRMA	2	5
hsa-miR-301b-3p	VIRMA	2	1
hsa-miR-5688	VIRMA	1	0
hsa-miR-5688	VIRMA	6	0
hsa-miR-5688	VIRMA	2	0
hsa-miR-5688	VIRMA	1	0
hsa-miR-409-3p	VIRMA	2	2
hsa-miR-340-5p	VIRMA	2	4
hsa-miR-381-3p	VIRMA	1	2
hsa-miR-381-3p	VIRMA	2	2
hsa-miR-300	VIRMA	1	0
hsa-miR-300	VIRMA	2	0
hsa-miR-15a-5p	VIRMA	3	9
hsa-miR-16-5p	VIRMA	3	4
hsa-miR-205-5p	VIRMA	2	10
hsa-miR-205-5p	VIRMA	2	10
hsa-miR-205-5p	VIRMA	1	10
hsa-miR-15b-5p	VIRMA	3	4
hsa-miR-195-5p	VIRMA	3	7
hsa-miR-424-5p	VIRMA	3	4
hsa-miR-497-5p	VIRMA	3	5
hsa-miR-520g-3p	VIRMA	4	0
hsa-miR-520g-3p	VIRMA	3	0
hsa-miR-520h	VIRMA	4	0
hsa-miR-520h	VIRMA	3	0
hsa-miR-545-3p	VIRMA	1	4
hsa-miR-654-3p	VIRMA	1	2
hsa-miR-654-3p	VIRMA	2	2
hsa-miR-4766-5p	VIRMA	1	0
hsa-miR-4766-5p	VIRMA	5	0
hsa-miR-4766-5p	VIRMA	1	0
hsa-miR-4766-5p	VIRMA	5	0
hsa-miR-224-5p	VIRMA	6	3
hsa-miR-224-5p	VIRMA	5	3
hsa-miR-200b-3p	VIRMA	1	8
hsa-miR-200b-3p	VIRMA	1	8
hsa-miR-200b-3p	VIRMA	2	8
hsa-miR-200c-3p	VIRMA	1	6
hsa-miR-200c-3p	VIRMA	1	6
hsa-miR-200c-3p	VIRMA	2	6
hsa-miR-582-5p	VIRMA	2	8
hsa-miR-582-5p	VIRMA	2	8
hsa-miR-182-5p	VIRMA	2	4
hsa-miR-218-5p	VIRMA	1	6
hsa-miR-324-3p	VIRMA	1	2
hsa-miR-526b-5p	VIRMA	10	1
hsa-miR-526b-5p	VIRMA	3	1
hsa-miR-1270	VIRMA	2	4
hsa-miR-1270	VIRMA	4	4
hsa-miR-942-5p	VIRMA	4	1
hsa-miR-942-5p	VIRMA	1	1
hsa-miR-942-5p	VIRMA	1	1
hsa-miR-34b-5p	VIRMA	2	5
hsa-miR-429	VIRMA	1	8
hsa-miR-429	VIRMA	1	8
hsa-miR-429	VIRMA	2	8
hsa-miR-449c-5p	VIRMA	2	2
hsa-miR-2682-5p	VIRMA	2	2
hsa-miR-5691	VIRMA	1	2
hsa-miR-10a-5p	VIRMA	2	4
hsa-miR-10b-5p	VIRMA	2	4
hsa-miR-556-5p	VIRMA	3	2
hsa-miR-556-5p	VIRMA	4	2
hsa-miR-1913	VIRMA	1	1
hsa-miR-143-3p	VIRMA	2	4
hsa-miR-378a-3p	VIRMA	1	4
hsa-miR-422a	VIRMA	1	0
hsa-miR-520a-5p	VIRMA	1	1
hsa-miR-520a-5p	VIRMA	5	1
hsa-miR-520a-5p	VIRMA	1	1
hsa-miR-525-5p	VIRMA	1	2
hsa-miR-525-5p	VIRMA	5	2
hsa-miR-525-5p	VIRMA	1	2
hsa-miR-4500	VIRMA	2	0
hsa-miR-153-3p	VIRMA	5	5
hsa-miR-433-3p	VIRMA	3	1
hsa-miR-515-5p	VIRMA	1	3
hsa-miR-4295	VIRMA	2	0
hsa-miR-3666	VIRMA	2	0
hsa-miR-103a-3p	VIRMA	5	3
hsa-miR-103a-3p	VIRMA	1	3
hsa-miR-107	VIRMA	5	3
hsa-miR-107	VIRMA	1	3
hsa-miR-577	VIRMA	2	2
hsa-miR-577	VIRMA	1	2
hsa-miR-876-5p	VIRMA	1	4
hsa-miR-876-5p	VIRMA	1	4
hsa-miR-31-5p	VIRMA	2	4
hsa-miR-625-5p	VIRMA	2	6
hsa-let-7b-5p	VIRMA	2	6
hsa-let-7i-5p	VIRMA	2	5
hsa-miR-339-5p	VIRMA	2	10
hsa-miR-339-5p	VIRMA	2	10
hsa-miR-4770	VIRMA	2	0
hsa-miR-6088	VIRMA	2	1
hsa-miR-516b-5p	VIRMA	1	1
hsa-miR-516b-5p	VIRMA	1	1
hsa-miR-516b-5p	VIRMA	1	1
hsa-miR-3121-3p	VIRMA	1	0
hsa-miR-3121-3p	VIRMA	3	0
hsa-miR-338-3p	VIRMA	3	8
hsa-miR-338-3p	VIRMA	3	8
hsa-let-7a-5p	VIRMA	2	3
hsa-let-7c-5p	VIRMA	2	7
hsa-let-7d-5p	VIRMA	2	8
hsa-let-7e-5p	VIRMA	2	3
hsa-let-7f-5p	VIRMA	2	5
hsa-miR-98-5p	VIRMA	2	3
hsa-let-7g-5p	VIRMA	2	8
hsa-miR-4458	VIRMA	2	0
hsa-miR-196a-5p	VIRMA	2	1
hsa-miR-196b-5p	VIRMA	2	2
hsa-miR-2355-3p	VIRMA	2	2
hsa-miR-3909	VIRMA	2	1
hsa-miR-133a-3p	VIRMA	2	7
hsa-miR-133a-3p	VIRMA	9	7
hsa-miR-133a-3p	VIRMA	2	7
hsa-miR-133b	VIRMA	2	5
hsa-miR-133b	VIRMA	9	5
hsa-miR-133b	VIRMA	2	5
hsa-miR-485-3p	VIRMA	1	3
hsa-miR-627-5p	VIRMA	1	3
hsa-miR-374b-3p	VIRMA	1	1
hsa-miR-1247-5p	VIRMA	1	6
hsa-miR-378b	VIRMA	1	1
hsa-miR-3167	VIRMA	1	1
hsa-miR-378c	VIRMA	1	3
hsa-miR-378d	VIRMA	1	5
hsa-miR-378e	VIRMA	1	0
hsa-miR-378f	VIRMA	1	1
hsa-miR-378h	VIRMA	1	1
hsa-miR-378i	VIRMA	1	1
hsa-miR-5586-5p	VIRMA	2	6
hsa-miR-5586-5p	VIRMA	1	6
hsa-miR-539-3p	VIRMA	1	4
hsa-miR-561-5p	VIRMA	1	8
hsa-miR-6509-5p	VIRMA	1	6
hsa-miR-186-5p	WTAP	4	3
hsa-miR-186-5p	WTAP	1	3
hsa-miR-495-3p	WTAP	4	4
hsa-miR-495-3p	WTAP	1	4
hsa-miR-320a	WTAP	1	4
hsa-miR-320b	WTAP	1	2
hsa-miR-320c	WTAP	1	4
hsa-miR-548o-3p	WTAP	1	0
hsa-miR-548o-3p	WTAP	1	0
hsa-miR-320d	WTAP	1	5
hsa-miR-543	WTAP	11	2
hsa-miR-1323	WTAP	1	3
hsa-miR-1323	WTAP	1	3
hsa-miR-141-3p	WTAP	6	9
hsa-miR-200a-3p	WTAP	6	6
hsa-miR-524-5p	WTAP	3	1
hsa-miR-520d-5p	WTAP	3	2
hsa-miR-579-3p	WTAP	7	0
hsa-miR-579-3p	WTAP	4	0
hsa-miR-579-3p	WTAP	3	0
hsa-miR-576-5p	WTAP	11	2
hsa-miR-129-5p	WTAP	2	5
hsa-miR-129-5p	WTAP	6	5
hsa-miR-181a-5p	WTAP	11	4
hsa-miR-181b-5p	WTAP	11	3
hsa-miR-181c-5p	WTAP	11	0
hsa-miR-130a-3p	WTAP	3	3
hsa-miR-301a-3p	WTAP	3	3
hsa-miR-130b-3p	WTAP	3	3
hsa-miR-181d-5p	WTAP	11	0
hsa-miR-454-3p	WTAP	3	2
hsa-miR-301b-3p	WTAP	3	3
hsa-miR-33a-5p	WTAP	11	6
hsa-miR-33a-5p	WTAP	12	6
hsa-miR-409-3p	WTAP	11	1
hsa-miR-33b-5p	WTAP	11	6
hsa-miR-33b-5p	WTAP	12	6
hsa-miR-340-5p	WTAP	4	2
hsa-miR-340-5p	WTAP	13	2
hsa-miR-1276	WTAP	16	1
hsa-miR-381-3p	WTAP	12	1
hsa-miR-381-3p	WTAP	3	1
hsa-miR-381-3p	WTAP	10	1
hsa-miR-300	WTAP	12	0
hsa-miR-300	WTAP	3	0
hsa-miR-300	WTAP	10	0
hsa-miR-205-5p	WTAP	1	2
hsa-miR-205-5p	WTAP	5	2
hsa-miR-330-3p	WTAP	12	3
hsa-miR-520g-3p	WTAP	11	1
hsa-miR-520h	WTAP	11	1
hsa-miR-641	WTAP	1	1
hsa-miR-766-5p	WTAP	11	3
hsa-miR-19a-3p	WTAP	3	3
hsa-miR-19b-3p	WTAP	3	3
hsa-miR-23a-3p	WTAP	10	4
hsa-miR-101-3p	WTAP	3	5
hsa-miR-212-3p	WTAP	2	3
hsa-miR-212-3p	WTAP	16	3
hsa-miR-212-3p	WTAP	8	3
hsa-miR-23b-3p	WTAP	10	8
hsa-miR-132-3p	WTAP	2	4
hsa-miR-132-3p	WTAP	16	4
hsa-miR-132-3p	WTAP	8	4
hsa-miR-374a-5p	WTAP	8	0
hsa-miR-335-5p	WTAP	5	3
hsa-miR-513a-5p	WTAP	1	1
hsa-miR-513a-5p	WTAP	11	1
hsa-miR-542-3p	WTAP	11	1
hsa-miR-374b-5p	WTAP	8	0
hsa-miR-1287-5p	WTAP	1	2
hsa-miR-224-5p	WTAP	1	3
hsa-miR-582-5p	WTAP	6	3
hsa-miR-582-5p	WTAP	4	3
hsa-miR-582-5p	WTAP	14	3
hsa-miR-494-3p	WTAP	1	1
hsa-miR-182-5p	WTAP	1	7
hsa-miR-182-5p	WTAP	6	7
hsa-miR-452-5p	WTAP	7	1
hsa-miR-526b-5p	WTAP	2	2
hsa-miR-425-5p	WTAP	5	2
hsa-miR-140-3p	WTAP	5	3
hsa-miR-140-3p	WTAP	2	3
hsa-miR-140-3p	WTAP	6	3
hsa-miR-532-3p	WTAP	3	4
hsa-miR-450b-5p	WTAP	6	2
hsa-miR-144-3p	WTAP	3	0
hsa-miR-154-5p	WTAP	1	6
hsa-miR-802	WTAP	14	0
hsa-miR-802	WTAP	7	0
hsa-miR-889-3p	WTAP	2	1
hsa-miR-889-3p	WTAP	13	1
hsa-miR-889-3p	WTAP	5	1
hsa-miR-664b-3p	WTAP	7	14
hsa-miR-664b-3p	WTAP	4	14
hsa-miR-664b-3p	WTAP	3	14
hsa-miR-27a-3p	WTAP	1	3
hsa-miR-27a-3p	WTAP	10	3
hsa-miR-27b-3p	WTAP	1	8
hsa-miR-27b-3p	WTAP	10	8
hsa-miR-145-5p	WTAP	6	5
hsa-miR-194-5p	WTAP	16	9
hsa-miR-382-5p	WTAP	7	2
hsa-miR-498	WTAP	2	2
hsa-miR-522-3p	WTAP	5	3
hsa-miR-1298-5p	WTAP	1	3
hsa-miR-501-3p	WTAP	15	1
hsa-miR-501-3p	WTAP	7	1
hsa-miR-502-3p	WTAP	15	4
hsa-miR-502-3p	WTAP	7	4
hsa-miR-96-5p	WTAP	1	7
hsa-miR-96-5p	WTAP	6	7
hsa-miR-150-5p	WTAP	4	2
hsa-miR-1271-5p	WTAP	1	3
hsa-miR-1271-5p	WTAP	6	3
hsa-miR-4429	WTAP	1	1
hsa-miR-362-5p	WTAP	4	5
hsa-miR-378a-3p	WTAP	4	6
hsa-miR-378a-3p	WTAP	2	6
hsa-miR-378a-3p	WTAP	9	6
hsa-miR-323a-3p	WTAP	10	2
hsa-miR-422a	WTAP	4	0
hsa-miR-422a	WTAP	2	0
hsa-miR-422a	WTAP	9	0
hsa-miR-410-3p	WTAP	14	3
hsa-miR-874-3p	WTAP	13	8
hsa-miR-885-5p	WTAP	2	9
hsa-miR-216b-5p	WTAP	1	0
hsa-miR-3681-3p	WTAP	1	1
hsa-miR-3681-3p	WTAP	1	1
hsa-miR-3681-3p	WTAP	1	1
hsa-miR-208a-3p	WTAP	1	1
hsa-miR-34a-5p	WTAP	10	14
hsa-miR-124-3p	WTAP	3	2
hsa-miR-124-3p	WTAP	5	2
hsa-miR-153-3p	WTAP	1	2
hsa-miR-153-3p	WTAP	14	2
hsa-miR-34c-5p	WTAP	10	2
hsa-miR-449a	WTAP	10	10
hsa-miR-433-3p	WTAP	1	1
hsa-miR-433-3p	WTAP	2	1
hsa-miR-499a-5p	WTAP	1	3
hsa-miR-506-3p	WTAP	4	3
hsa-miR-506-3p	WTAP	5	3
hsa-miR-449b-5p	WTAP	10	6
hsa-miR-130a-5p	WTAP	10	1
hsa-miR-624-3p	WTAP	1	0
hsa-miR-208b-3p	WTAP	1	2
hsa-miR-23c	WTAP	10	3
hsa-miR-4295	WTAP	3	0
hsa-miR-3666	WTAP	3	0
hsa-miR-758-3p	WTAP	12	2
hsa-miR-758-3p	WTAP	11	2
hsa-miR-490-3p	WTAP	3	4
hsa-miR-216a-5p	WTAP	1	2
hsa-miR-378g	WTAP	7	3
hsa-miR-1306-5p	WTAP	2	5
hsa-miR-139-5p	WTAP	6	6
hsa-miR-139-5p	WTAP	6	6
hsa-miR-128-3p	WTAP	1	2
hsa-miR-128-3p	WTAP	1	2
hsa-miR-128-3p	WTAP	1	2
hsa-miR-142-3p	WTAP	1	4
hsa-miR-448	WTAP	1	1
hsa-miR-448	WTAP	14	1
hsa-miR-552-3p	WTAP	14	3
hsa-miR-599	WTAP	15	3
hsa-miR-3150a-3p	WTAP	2	0
hsa-miR-216a-3p	WTAP	1	1
hsa-miR-216a-3p	WTAP	1	1
hsa-miR-216a-3p	WTAP	1	1
hsa-miR-516b-5p	WTAP	9	2
hsa-miR-223-3p	WTAP	17	0
hsa-miR-155-5p	WTAP	8	0
hsa-miR-365a-3p	WTAP	14	13
hsa-miR-421	WTAP	2	1
hsa-miR-1251-5p	WTAP	1	4
hsa-miR-365b-3p	WTAP	13	13
hsa-miR-455-3p	WTAP	4	9
hsa-miR-24-3p	WTAP	4	3
hsa-miR-24-3p	WTAP	2	3
hsa-miR-2681-5p	WTAP	1	1
hsa-miR-2681-5p	WTAP	1	1
hsa-miR-2681-5p	WTAP	1	1
hsa-miR-2681-5p	WTAP	1	1
hsa-miR-370-3p	WTAP	2	1
hsa-miR-3174	WTAP	1	0
hsa-miR-133a-3p	WTAP	15	6
hsa-miR-133b	WTAP	15	3
hsa-miR-627-5p	WTAP	5	3
hsa-miR-627-5p	WTAP	4	3
hsa-miR-627-5p	WTAP	5	3
hsa-miR-136-5p	WTAP	6	5
hsa-miR-518f-3p	WTAP	12	3
hsa-miR-518b	WTAP	12	2
hsa-miR-518c-3p	WTAP	12	2
hsa-miR-518a-3p	WTAP	12	1
hsa-miR-518d-3p	WTAP	12	1
hsa-miR-1278	WTAP	5	0
hsa-miR-299-3p	WTAP	2	3
hsa-miR-431-5p	WTAP	2	0
hsa-miR-493-5p	WTAP	6	2
hsa-miR-584-5p	WTAP	13	5
hsa-miR-668-3p	WTAP	1	2
hsa-miR-499b-5p	WTAP	1	1
hsa-miR-186-5p	YTHDC1	1	7
hsa-miR-186-5p	YTHDC1	7	7
hsa-miR-495-3p	YTHDC1	5	4
hsa-miR-495-3p	YTHDC1	8	4
hsa-miR-320a	YTHDC1	1	1
hsa-miR-320b	YTHDC1	1	2
hsa-miR-320c	YTHDC1	1	1
hsa-miR-548o-3p	YTHDC1	14	0
hsa-miR-320d	YTHDC1	1	3
hsa-miR-543	YTHDC1	8	4
hsa-miR-543	YTHDC1	4	4
hsa-miR-1323	YTHDC1	7	1
hsa-miR-141-3p	YTHDC1	8	9
hsa-miR-200a-3p	YTHDC1	8	3
hsa-miR-524-5p	YTHDC1	14	1
hsa-miR-520d-5p	YTHDC1	14	2
hsa-miR-579-3p	YTHDC1	9	0
hsa-miR-576-5p	YTHDC1	1	3
hsa-miR-129-5p	YTHDC1	4	5
hsa-miR-181a-5p	YTHDC1	7	1
hsa-miR-181a-5p	YTHDC1	5	1
hsa-miR-181b-5p	YTHDC1	7	3
hsa-miR-181b-5p	YTHDC1	5	3
hsa-miR-181c-5p	YTHDC1	7	0
hsa-miR-181c-5p	YTHDC1	5	0
hsa-miR-329-3p	YTHDC1	3	4
hsa-miR-329-3p	YTHDC1	8	4
hsa-miR-181d-5p	YTHDC1	7	0
hsa-miR-181d-5p	YTHDC1	5	0
hsa-miR-362-3p	YTHDC1	3	6
hsa-miR-362-3p	YTHDC1	8	6
hsa-miR-5688	YTHDC1	5	2
hsa-miR-5688	YTHDC1	8	2
hsa-miR-1276	YTHDC1	6	2
hsa-miR-381-3p	YTHDC1	1	6
hsa-miR-381-3p	YTHDC1	1	6
hsa-miR-381-3p	YTHDC1	14	6
hsa-miR-381-3p	YTHDC1	5	6
hsa-miR-381-3p	YTHDC1	11	6
hsa-miR-381-3p	YTHDC1	4	6
hsa-miR-300	YTHDC1	1	0
hsa-miR-300	YTHDC1	1	0
hsa-miR-300	YTHDC1	14	0
hsa-miR-300	YTHDC1	5	0
hsa-miR-300	YTHDC1	11	0
hsa-miR-300	YTHDC1	4	0
hsa-miR-15a-5p	YTHDC1	27	6
hsa-miR-16-5p	YTHDC1	27	9
hsa-miR-15b-5p	YTHDC1	27	4
hsa-miR-195-5p	YTHDC1	27	4
hsa-miR-361-5p	YTHDC1	1	4
hsa-miR-330-3p	YTHDC1	8	3
hsa-miR-424-5p	YTHDC1	27	13
hsa-miR-497-5p	YTHDC1	27	2
hsa-miR-19a-3p	YTHDC1	17	5
hsa-miR-19b-3p	YTHDC1	17	4
hsa-miR-101-3p	YTHDC1	7	3
hsa-miR-212-3p	YTHDC1	7	8
hsa-miR-132-3p	YTHDC1	7	5
hsa-miR-335-5p	YTHDC1	6	7
hsa-miR-345-5p	YTHDC1	1	6
hsa-miR-513a-5p	YTHDC1	1	3
hsa-miR-513a-5p	YTHDC1	1	3
hsa-miR-542-3p	YTHDC1	1	8
hsa-miR-654-3p	YTHDC1	1	6
hsa-miR-654-3p	YTHDC1	3	6
hsa-miR-4766-5p	YTHDC1	9	0
hsa-miR-582-5p	YTHDC1	7	11
hsa-miR-494-3p	YTHDC1	13	5
hsa-miR-17-5p	YTHDC1	4	2
hsa-miR-17-5p	YTHDC1	20	2
hsa-miR-20a-5p	YTHDC1	9	1
hsa-miR-20a-5p	YTHDC1	20	1
hsa-miR-93-5p	YTHDC1	4	4
hsa-miR-93-5p	YTHDC1	20	4
hsa-miR-106a-5p	YTHDC1	9	5
hsa-miR-106a-5p	YTHDC1	20	5
hsa-miR-217	YTHDC1	6	4
hsa-miR-106b-5p	YTHDC1	9	7
hsa-miR-106b-5p	YTHDC1	20	7
hsa-miR-324-3p	YTHDC1	20	7
hsa-miR-20b-5p	YTHDC1	4	4
hsa-miR-20b-5p	YTHDC1	20	4
hsa-miR-452-5p	YTHDC1	20	4
hsa-miR-483-3p	YTHDC1	2	3
hsa-miR-483-3p	YTHDC1	2	3
hsa-miR-519d-3p	YTHDC1	9	2
hsa-miR-519d-3p	YTHDC1	20	2
hsa-miR-503-5p	YTHDC1	27	8
hsa-miR-450b-5p	YTHDC1	8	8
hsa-miR-1270	YTHDC1	6	2
hsa-miR-1270	YTHDC1	1	2
hsa-miR-144-3p	YTHDC1	7	9
hsa-miR-369-3p	YTHDC1	3	10
hsa-miR-889-3p	YTHDC1	4	5
hsa-miR-942-5p	YTHDC1	1	3
hsa-miR-942-5p	YTHDC1	5	3
hsa-miR-942-5p	YTHDC1	1	3
hsa-miR-27a-3p	YTHDC1	1	9
hsa-miR-27b-3p	YTHDC1	1	7
hsa-miR-145-5p	YTHDC1	7	10
hsa-miR-34b-5p	YTHDC1	5	3
hsa-miR-382-5p	YTHDC1	9	12
hsa-miR-449c-5p	YTHDC1	5	1
hsa-miR-2682-5p	YTHDC1	5	5
hsa-miR-3163	YTHDC1	1	3
hsa-miR-3163	YTHDC1	1	3
hsa-miR-3163	YTHDC1	9	3
hsa-miR-3163	YTHDC1	20	3
hsa-miR-183-5p	YTHDC1	8	5
hsa-miR-125b-5p	YTHDC1	1	5
hsa-miR-125a-5p	YTHDC1	1	1
hsa-miR-620	YTHDC1	6	0
hsa-miR-620	YTHDC1	1	0
hsa-miR-1224-5p	YTHDC1	4	1
hsa-miR-1913	YTHDC1	20	1
hsa-miR-1914-3p	YTHDC1	5	0
hsa-miR-4676-3p	YTHDC1	6	1
hsa-miR-362-5p	YTHDC1	5	10
hsa-miR-362-5p	YTHDC1	1	10
hsa-miR-376a-3p	YTHDC1	5	5
hsa-miR-342-3p	YTHDC1	1	5
hsa-miR-376b-3p	YTHDC1	5	6
hsa-miR-3681-3p	YTHDC1	1	2
hsa-miR-3681-3p	YTHDC1	1	2
hsa-miR-30a-5p	YTHDC1	9	6
hsa-miR-30c-5p	YTHDC1	9	3
hsa-miR-30d-5p	YTHDC1	9	1
hsa-miR-34a-5p	YTHDC1	8	10
hsa-miR-30b-5p	YTHDC1	9	4
hsa-miR-153-3p	YTHDC1	27	2
hsa-miR-34c-5p	YTHDC1	7	2
hsa-miR-30e-5p	YTHDC1	9	4
hsa-miR-449a	YTHDC1	8	1
hsa-miR-449b-5p	YTHDC1	7	4
hsa-miR-103a-3p	YTHDC1	27	5
hsa-miR-107	YTHDC1	27	6
hsa-miR-577	YTHDC1	1	3
hsa-miR-876-5p	YTHDC1	1	2
hsa-miR-876-5p	YTHDC1	6	2
hsa-miR-876-5p	YTHDC1	5	2
hsa-miR-758-3p	YTHDC1	8	6
hsa-miR-376c-3p	YTHDC1	4	6
hsa-miR-31-5p	YTHDC1	1	6
hsa-miR-485-5p	YTHDC1	10	2
hsa-miR-432-5p	YTHDC1	20	4
hsa-miR-432-5p	YTHDC1	7	4
hsa-miR-656-3p	YTHDC1	1	5
hsa-miR-423-5p	YTHDC1	5	2
hsa-miR-892c-3p	YTHDC1	6	3
hsa-miR-134-5p	YTHDC1	6	13
hsa-miR-154-3p	YTHDC1	1	6
hsa-miR-154-3p	YTHDC1	29	6
hsa-miR-487a-3p	YTHDC1	1	3
hsa-miR-487a-3p	YTHDC1	29	3
hsa-miR-616-3p	YTHDC1	2	4
hsa-miR-625-3p	YTHDC1	3	3
hsa-miR-219a-5p	YTHDC1	1	3
hsa-miR-128-3p	YTHDC1	1	2
hsa-miR-128-3p	YTHDC1	1	2
hsa-miR-448	YTHDC1	27	4
hsa-miR-508-3p	YTHDC1	1	3
hsa-miR-411-5p	YTHDC1	1	4
hsa-miR-1269a	YTHDC1	20	4
hsa-miR-3150a-3p	YTHDC1	5	1
hsa-miR-5195-3p	YTHDC1	7	0
hsa-miR-345-3p	YTHDC1	1	2
hsa-miR-216a-3p	YTHDC1	1	2
hsa-miR-216a-3p	YTHDC1	1	2
hsa-miR-1251-5p	YTHDC1	3	2
hsa-miR-1179	YTHDC1	27	2
hsa-miR-4262	YTHDC1	7	0
hsa-miR-4262	YTHDC1	5	0
hsa-miR-1-3p	YTHDC1	1	10
hsa-miR-206	YTHDC1	1	3
hsa-miR-613	YTHDC1	1	0
hsa-miR-500b-5p	YTHDC1	5	7
hsa-miR-500b-5p	YTHDC1	1	7
hsa-miR-1269b	YTHDC1	20	1
hsa-miR-5094	YTHDC1	1	3
hsa-miR-5094	YTHDC1	1	3
hsa-miR-526b-3p	YTHDC1	9	2
hsa-miR-526b-3p	YTHDC1	20	2
hsa-miR-4319	YTHDC1	1	0
hsa-miR-485-3p	YTHDC1	1	3
hsa-miR-485-3p	YTHDC1	10	3
hsa-miR-137	YTHDC1	4	10
hsa-miR-137	YTHDC1	5	10
hsa-miR-126-5p	YTHDC1	27	10
hsa-miR-451a	YTHDC1	1	10
hsa-miR-451a	YTHDC1	18	10
hsa-miR-545-5p	YTHDC1	1	7
hsa-miR-3164	YTHDC1	9	1
hsa-miR-3942-5p	YTHDC1	14	0
hsa-miR-3942-5p	YTHDC1	8	0
hsa-miR-4524a-5p	YTHDC1	27	1
hsa-miR-4661-5p	YTHDC1	1	1
hsa-miR-4524b-5p	YTHDC1	27	0
hsa-miR-199a-3p	YTHDC1	7	10
hsa-miR-221-3p	YTHDC1	6	9
hsa-miR-222-3p	YTHDC1	6	12
hsa-miR-188-5p	YTHDC1	1	7
hsa-miR-199b-3p	YTHDC1	7	10
hsa-miR-2681-3p	YTHDC1	7	0
hsa-miR-3118	YTHDC1	6	0
hsa-miR-3129-5p	YTHDC1	7	4
hsa-miR-4703-5p	YTHDC1	14	1
hsa-miR-4703-5p	YTHDC1	8	1
hsa-miR-4766-3p	YTHDC1	14	4
hsa-miR-4766-3p	YTHDC1	8	4
hsa-miR-514a-5p	YTHDC1	3	3
hsa-miR-6807-3p	YTHDC1	6	2
hsa-miR-6838-5p	YTHDC1	27	1
hsa-miR-6884-5p	YTHDC1	7	1
hsa-miR-186-5p	YTHDC2	2	3
hsa-miR-186-5p	YTHDC2	2	3
hsa-miR-186-5p	YTHDC2	6	3
hsa-miR-186-5p	YTHDC2	1	3
hsa-miR-495-3p	YTHDC2	1	2
hsa-miR-495-3p	YTHDC2	1	2
hsa-miR-320a	YTHDC2	1	4
hsa-miR-320b	YTHDC2	1	5
hsa-miR-320c	YTHDC2	1	1
hsa-miR-548o-3p	YTHDC2	3	3
hsa-miR-548o-3p	YTHDC2	1	3
hsa-miR-320d	YTHDC2	1	6
hsa-miR-543	YTHDC2	1	7
hsa-miR-1323	YTHDC2	3	2
hsa-miR-1323	YTHDC2	1	2
hsa-miR-141-3p	YTHDC2	2	6
hsa-miR-200a-3p	YTHDC2	2	1
hsa-miR-524-5p	YTHDC2	1	0
hsa-miR-520d-5p	YTHDC2	1	1
hsa-miR-579-3p	YTHDC2	1	4
hsa-miR-579-3p	YTHDC2	4	4
hsa-miR-579-3p	YTHDC2	3	4
hsa-miR-579-3p	YTHDC2	2	4
hsa-miR-576-5p	YTHDC2	3	7
hsa-miR-576-5p	YTHDC2	1	7
hsa-miR-576-5p	YTHDC2	1	7
hsa-miR-576-5p	YTHDC2	1	7
hsa-miR-129-5p	YTHDC2	1	5
hsa-miR-129-5p	YTHDC2	1	5
hsa-miR-181a-5p	YTHDC2	5	4
hsa-miR-181b-5p	YTHDC2	5	6
hsa-miR-181c-5p	YTHDC2	5	2
hsa-miR-130a-3p	YTHDC2	1	6
hsa-miR-301a-3p	YTHDC2	1	6
hsa-miR-130b-3p	YTHDC2	1	8
hsa-miR-329-3p	YTHDC2	1	3
hsa-miR-329-3p	YTHDC2	1	3
hsa-miR-181d-5p	YTHDC2	5	2
hsa-miR-454-3p	YTHDC2	1	5
hsa-miR-362-3p	YTHDC2	1	4
hsa-miR-362-3p	YTHDC2	1	4
hsa-miR-301b-3p	YTHDC2	1	7
hsa-miR-5688	YTHDC2	1	0
hsa-miR-5688	YTHDC2	1	0
hsa-miR-5688	YTHDC2	1	0
hsa-miR-33a-5p	YTHDC2	1	10
hsa-miR-33a-5p	YTHDC2	1	10
hsa-miR-33a-5p	YTHDC2	6	10
hsa-miR-33b-5p	YTHDC2	1	9
hsa-miR-33b-5p	YTHDC2	1	9
hsa-miR-33b-5p	YTHDC2	6	9
hsa-miR-340-5p	YTHDC2	2	1
hsa-miR-340-5p	YTHDC2	1	1
hsa-miR-340-5p	YTHDC2	1	1
hsa-miR-340-5p	YTHDC2	2	1
hsa-miR-340-5p	YTHDC2	4	1
hsa-miR-340-5p	YTHDC2	1	1
hsa-miR-1276	YTHDC2	2	2
hsa-miR-1276	YTHDC2	3	2
hsa-miR-205-5p	YTHDC2	1	2
hsa-miR-361-5p	YTHDC2	3	6
hsa-miR-330-3p	YTHDC2	1	2
hsa-miR-545-3p	YTHDC2	1	4
hsa-miR-641	YTHDC2	2	4
hsa-miR-641	YTHDC2	1	4
hsa-miR-371a-5p	YTHDC2	1	3
hsa-miR-766-5p	YTHDC2	2	2
hsa-miR-766-5p	YTHDC2	2	2
hsa-miR-766-5p	YTHDC2	2	2
hsa-miR-212-3p	YTHDC2	1	3
hsa-miR-132-3p	YTHDC2	1	1
hsa-miR-374a-5p	YTHDC2	2	2
hsa-miR-374a-5p	YTHDC2	1	2
hsa-miR-374a-5p	YTHDC2	1	2
hsa-miR-374a-5p	YTHDC2	2	2
hsa-miR-345-5p	YTHDC2	1	13
hsa-miR-513a-5p	YTHDC2	5	1
hsa-miR-654-3p	YTHDC2	1	4
hsa-miR-374b-5p	YTHDC2	2	6
hsa-miR-374b-5p	YTHDC2	1	6
hsa-miR-374b-5p	YTHDC2	1	6
hsa-miR-374b-5p	YTHDC2	2	6
hsa-miR-4766-5p	YTHDC2	1	5
hsa-miR-4766-5p	YTHDC2	1	5
hsa-miR-224-5p	YTHDC2	1	6
hsa-miR-224-5p	YTHDC2	1	6
hsa-miR-582-5p	YTHDC2	2	2
hsa-miR-494-3p	YTHDC2	3	6
hsa-miR-17-5p	YTHDC2	2	5
hsa-miR-20a-5p	YTHDC2	2	4
hsa-miR-93-5p	YTHDC2	2	6
hsa-miR-106a-5p	YTHDC2	2	5
hsa-miR-182-5p	YTHDC2	1	7
hsa-miR-218-5p	YTHDC2	1	6
hsa-miR-106b-5p	YTHDC2	2	5
hsa-miR-302a-3p	YTHDC2	1	4
hsa-miR-302b-3p	YTHDC2	1	2
hsa-miR-302c-3p	YTHDC2	1	2
hsa-miR-302d-3p	YTHDC2	1	1
hsa-miR-372-3p	YTHDC2	1	1
hsa-miR-373-3p	YTHDC2	1	2
hsa-miR-20b-5p	YTHDC2	2	2
hsa-miR-520e	YTHDC2	1	3
hsa-miR-519c-3p	YTHDC2	1	3
hsa-miR-520a-3p	YTHDC2	1	1
hsa-miR-519b-3p	YTHDC2	1	2
hsa-miR-520b	YTHDC2	1	1
hsa-miR-520c-3p	YTHDC2	1	1
hsa-miR-519d-3p	YTHDC2	2	3
hsa-miR-520d-3p	YTHDC2	1	1
hsa-miR-519a-3p	YTHDC2	1	4
hsa-miR-580-3p	YTHDC2	1	3
hsa-miR-580-3p	YTHDC2	1	3
hsa-miR-580-3p	YTHDC2	1	3
hsa-miR-302e	YTHDC2	1	0
hsa-miR-1252-5p	YTHDC2	1	1
hsa-miR-154-5p	YTHDC2	2	8
hsa-miR-369-3p	YTHDC2	3	6
hsa-miR-802	YTHDC2	1	2
hsa-miR-873-5p	YTHDC2	2	2
hsa-miR-873-5p	YTHDC2	2	2
hsa-miR-664b-3p	YTHDC2	1	5
hsa-miR-664b-3p	YTHDC2	4	5
hsa-miR-664b-3p	YTHDC2	3	5
hsa-miR-664b-3p	YTHDC2	2	5
hsa-miR-27a-3p	YTHDC2	5	6
hsa-miR-27b-3p	YTHDC2	5	4
hsa-miR-194-5p	YTHDC2	1	0
hsa-miR-382-5p	YTHDC2	1	6
hsa-miR-382-5p	YTHDC2	4	6
hsa-miR-382-5p	YTHDC2	5	6
hsa-miR-498	YTHDC2	5	2
hsa-miR-522-3p	YTHDC2	5	4
hsa-miR-522-3p	YTHDC2	1	4
hsa-miR-522-3p	YTHDC2	3	4
hsa-miR-522-3p	YTHDC2	1	4
hsa-miR-1298-5p	YTHDC2	1	1
hsa-miR-1298-5p	YTHDC2	2	1
hsa-miR-3163	YTHDC2	2	3
hsa-miR-3163	YTHDC2	2	3
hsa-miR-3163	YTHDC2	1	3
hsa-miR-5691	YTHDC2	3	3
hsa-miR-5691	YTHDC2	1	3
hsa-miR-5691	YTHDC2	3	3
hsa-miR-501-3p	YTHDC2	1	6
hsa-miR-502-3p	YTHDC2	1	4
hsa-miR-28-5p	YTHDC2	2	7
hsa-miR-96-5p	YTHDC2	1	8
hsa-miR-7-5p	YTHDC2	1	5
hsa-miR-7-5p	YTHDC2	4	5
hsa-miR-7-5p	YTHDC2	2	5
hsa-miR-7-5p	YTHDC2	1	5
hsa-miR-183-5p	YTHDC2	1	9
hsa-miR-9-5p	YTHDC2	1	3
hsa-miR-708-5p	YTHDC2	2	10
hsa-miR-1271-5p	YTHDC2	1	5
hsa-miR-204-5p	YTHDC2	1	3
hsa-miR-211-5p	YTHDC2	1	3
hsa-miR-143-3p	YTHDC2	1	4
hsa-miR-143-3p	YTHDC2	3	4
hsa-miR-376a-3p	YTHDC2	1	6
hsa-miR-323a-3p	YTHDC2	3	4
hsa-miR-410-3p	YTHDC2	1	2
hsa-miR-410-3p	YTHDC2	2	2
hsa-miR-410-3p	YTHDC2	1	2
hsa-miR-410-3p	YTHDC2	1	2
hsa-miR-410-3p	YTHDC2	1	2
hsa-miR-410-3p	YTHDC2	2	2
hsa-miR-376b-3p	YTHDC2	1	9
hsa-miR-874-3p	YTHDC2	4	2
hsa-miR-433-3p	YTHDC2	1	3
hsa-miR-577	YTHDC2	3	2
hsa-miR-876-5p	YTHDC2	1	1
hsa-miR-758-3p	YTHDC2	1	4
hsa-miR-199a-5p	YTHDC2	1	5
hsa-miR-199b-5p	YTHDC2	1	5
hsa-miR-490-3p	YTHDC2	1	2
hsa-miR-129-2-3p	YTHDC2	2	5
hsa-miR-488-3p	YTHDC2	2	3
hsa-miR-1286	YTHDC2	2	2
hsa-miR-148a-3p	YTHDC2	3	4
hsa-miR-148a-3p	YTHDC2	1	4
hsa-miR-152-3p	YTHDC2	3	13
hsa-miR-152-3p	YTHDC2	1	13
hsa-miR-154-3p	YTHDC2	1	6
hsa-miR-154-3p	YTHDC2	1	6
hsa-miR-148b-3p	YTHDC2	3	4
hsa-miR-148b-3p	YTHDC2	1	4
hsa-miR-487a-3p	YTHDC2	2	3
hsa-miR-487a-3p	YTHDC2	1	3
hsa-miR-487a-3p	YTHDC2	1	3
hsa-miR-651-5p	YTHDC2	2	2
hsa-miR-374a-3p	YTHDC2	3	6
hsa-miR-625-3p	YTHDC2	2	5
hsa-miR-625-3p	YTHDC2	1	5
hsa-miR-625-3p	YTHDC2	1	5
hsa-miR-513c-5p	YTHDC2	2	2
hsa-miR-513c-5p	YTHDC2	1	2
hsa-miR-513c-5p	YTHDC2	3	2
hsa-miR-513c-5p	YTHDC2	1	2
hsa-miR-1321	YTHDC2	2	1
hsa-miR-1321	YTHDC2	2	1
hsa-miR-1321	YTHDC2	2	1
hsa-miR-3150b-3p	YTHDC2	2	10
hsa-miR-26a-5p	YTHDC2	2	5
hsa-miR-26a-5p	YTHDC2	1	5
hsa-miR-26a-5p	YTHDC2	5	5
hsa-miR-26b-5p	YTHDC2	2	6
hsa-miR-26b-5p	YTHDC2	1	6
hsa-miR-26b-5p	YTHDC2	5	6
hsa-miR-339-5p	YTHDC2	1	11
hsa-miR-552-3p	YTHDC2	1	3
hsa-miR-1297	YTHDC2	2	1
hsa-miR-1297	YTHDC2	1	1
hsa-miR-1297	YTHDC2	5	1
hsa-miR-4770	YTHDC2	1	0
hsa-miR-4770	YTHDC2	3	0
hsa-miR-6088	YTHDC2	1	0
hsa-miR-6088	YTHDC2	3	0
hsa-miR-5047	YTHDC2	1	1
hsa-miR-3121-3p	YTHDC2	1	0
hsa-miR-3121-3p	YTHDC2	2	0
hsa-miR-223-3p	YTHDC2	1	4
hsa-miR-155-5p	YTHDC2	1	4
hsa-miR-155-5p	YTHDC2	1	4
hsa-miR-4262	YTHDC2	5	0
hsa-miR-383-5p	YTHDC2	2	1
hsa-miR-655-3p	YTHDC2	3	5
hsa-miR-3617-5p	YTHDC2	2	3
hsa-miR-3617-5p	YTHDC2	1	3
hsa-miR-374c-5p	YTHDC2	3	5
hsa-miR-28-3p	YTHDC2	1	6
hsa-miR-129-1-3p	YTHDC2	2	5
hsa-miR-3126-5p	YTHDC2	2	0
hsa-miR-3126-5p	YTHDC2	2	0
hsa-miR-3126-5p	YTHDC2	1	0
hsa-miR-514b-5p	YTHDC2	2	1
hsa-miR-514b-5p	YTHDC2	1	1
hsa-miR-514b-5p	YTHDC2	3	1
hsa-miR-514b-5p	YTHDC2	1	1
hsa-miR-4739	YTHDC2	2	0
hsa-miR-4739	YTHDC2	2	0
hsa-miR-4739	YTHDC2	2	0
hsa-miR-4756-5p	YTHDC2	2	1
hsa-miR-4756-5p	YTHDC2	2	1
hsa-miR-4756-5p	YTHDC2	1	1
hsa-miR-5579-3p	YTHDC2	1	1
hsa-miR-371a-3p	YTHDC2	1	3
hsa-miR-486-5p	YTHDC2	1	0
hsa-miR-744-5p	YTHDC2	2	3
hsa-miR-4644	YTHDC2	2	2
hsa-miR-137	YTHDC2	6	4
hsa-miR-4661-5p	YTHDC2	1	4
hsa-miR-140-5p	YTHDC2	1	2
hsa-miR-140-5p	YTHDC2	3	2
hsa-miR-525-3p	YTHDC2	1	2
hsa-miR-524-3p	YTHDC2	1	2
hsa-miR-532-5p	YTHDC2	3	2
hsa-miR-660-5p	YTHDC2	1	4
hsa-miR-224-3p	YTHDC2	5	4
hsa-miR-224-3p	YTHDC2	1	4
hsa-miR-224-3p	YTHDC2	3	4
hsa-miR-224-3p	YTHDC2	1	4
hsa-miR-25-3p	YTHDC2	6	5
hsa-miR-32-5p	YTHDC2	6	7
hsa-miR-92a-3p	YTHDC2	6	4
hsa-miR-363-3p	YTHDC2	6	4
hsa-miR-367-3p	YTHDC2	6	0
hsa-miR-92b-3p	YTHDC2	6	4
hsa-miR-219a-2-3p	YTHDC2	1	2
hsa-miR-3142	YTHDC2	2	1
hsa-miR-3142	YTHDC2	1	1
hsa-miR-3200-5p	YTHDC2	2	1
hsa-miR-3200-5p	YTHDC2	1	1
hsa-miR-4465	YTHDC2	3	2
hsa-miR-4465	YTHDC2	1	2
hsa-miR-4465	YTHDC2	5	2
hsa-miR-1245b-5p	YTHDC2	2	0
hsa-miR-1245b-5p	YTHDC2	1	0
hsa-miR-5687	YTHDC2	1	0
hsa-miR-5687	YTHDC2	2	0
hsa-miR-382-3p	YTHDC2	2	3
hsa-miR-382-3p	YTHDC2	1	3
hsa-miR-506-5p	YTHDC2	1	0
hsa-miR-506-5p	YTHDC2	1	0
hsa-miR-506-5p	YTHDC2	6	0
hsa-miR-892c-5p	YTHDC2	1	2
hsa-miR-892c-5p	YTHDC2	4	2
hsa-miR-186-5p	YTHDF1	17	4
hsa-miR-495-3p	YTHDF1	14	6
hsa-miR-495-3p	YTHDF1	2	6
hsa-miR-320a	YTHDF1	23	1
hsa-miR-320b	YTHDF1	23	2
hsa-miR-320c	YTHDF1	23	2
hsa-miR-548o-3p	YTHDF1	4	0
hsa-miR-320d	YTHDF1	23	2
hsa-miR-1323	YTHDF1	4	0
hsa-miR-141-3p	YTHDF1	11	1
hsa-miR-200a-3p	YTHDF1	11	3
hsa-miR-524-5p	YTHDF1	23	0
hsa-miR-520d-5p	YTHDF1	23	1
hsa-miR-576-5p	YTHDF1	5	1
hsa-miR-329-3p	YTHDF1	12	5
hsa-miR-329-3p	YTHDF1	7	5
hsa-miR-362-3p	YTHDF1	12	2
hsa-miR-362-3p	YTHDF1	7	2
hsa-miR-340-5p	YTHDF1	21	2
hsa-miR-381-3p	YTHDF1	3	3
hsa-miR-300	YTHDF1	3	0
hsa-miR-15a-5p	YTHDF1	14	1
hsa-miR-16-5p	YTHDF1	14	3
hsa-miR-15b-5p	YTHDF1	15	2
hsa-miR-195-5p	YTHDF1	14	9
hsa-miR-361-5p	YTHDF1	4	2
hsa-miR-424-5p	YTHDF1	15	4
hsa-miR-497-5p	YTHDF1	14	11
hsa-miR-520g-3p	YTHDF1	5	0
hsa-miR-520h	YTHDF1	5	0
hsa-miR-545-3p	YTHDF1	3	1
hsa-miR-371a-5p	YTHDF1	8	0
hsa-miR-19a-3p	YTHDF1	25	2
hsa-miR-19b-3p	YTHDF1	25	2
hsa-miR-23a-3p	YTHDF1	20	8
hsa-miR-212-3p	YTHDF1	6	2
hsa-miR-23b-3p	YTHDF1	20	11
hsa-miR-132-3p	YTHDF1	6	4
hsa-miR-374a-5p	YTHDF1	33	3
hsa-miR-335-5p	YTHDF1	3	3
hsa-miR-513a-5p	YTHDF1	7	3
hsa-miR-542-3p	YTHDF1	5	3
hsa-miR-374b-5p	YTHDF1	33	3
hsa-miR-1287-5p	YTHDF1	11	4
hsa-miR-224-5p	YTHDF1	5	4
hsa-miR-200b-3p	YTHDF1	2	2
hsa-miR-200b-3p	YTHDF1	14	2
hsa-miR-200c-3p	YTHDF1	2	1
hsa-miR-200c-3p	YTHDF1	14	1
hsa-miR-17-5p	YTHDF1	5	1
hsa-miR-20a-5p	YTHDF1	5	0
hsa-miR-93-5p	YTHDF1	5	0
hsa-miR-106a-5p	YTHDF1	5	1
hsa-miR-106b-5p	YTHDF1	7	0
hsa-miR-20b-5p	YTHDF1	5	1
hsa-miR-452-5p	YTHDF1	6	4
hsa-miR-519d-3p	YTHDF1	5	2
hsa-miR-503-5p	YTHDF1	13	2
hsa-miR-580-3p	YTHDF1	10	0
hsa-miR-425-5p	YTHDF1	5	3
hsa-miR-425-5p	YTHDF1	4	3
hsa-miR-425-5p	YTHDF1	2	3
hsa-miR-888-5p	YTHDF1	8	0
hsa-miR-888-5p	YTHDF1	11	0
hsa-miR-1252-5p	YTHDF1	9	1
hsa-miR-105-5p	YTHDF1	7	1
hsa-miR-105-5p	YTHDF1	7	1
hsa-miR-369-3p	YTHDF1	5	6
hsa-miR-369-3p	YTHDF1	33	6
[truncated: 442 more rows]
