# Supplementary material for: Network analysis of miRNA targeting m6A-related genes in patients with esophageal cancer
Source: PeerJ. 2021 Jul 29;9:e11893. doi: 10.7717/peerj.11893 (PMC8325912; doi:10.7717/peerj.11893)
Supplement: Supplemental Information 1 [file peerj-09-11893-s001.zip › Supplemental Materials/7.Differential analysis of miRNA/diff.xls]

gene	conMean	treatMean	logFC	pValue
hsa-mir-186	7.71163153846154	7.876867548	0.0305858952695224	0.477058580592169
hsa-mir-495	3.19451252307692	2.98553984827027	-0.0976039706500926	0.405850819678898
hsa-mir-320a	8.95317286923077	9.37136726556757	0.0658605075204575	0.0415514468441423
hsa-mir-320b-1	1.27897875384615	1.69625096021622	0.407357333686597	0.0230063280330373
hsa-mir-320c-1	0.584168938461539	0.675715119783784	0.210029488227444	0.504439404017525
hsa-mir-548o	0.161781353846154	0.368487126486486	1.18756887888088	0.0358617231992291
hsa-mir-320d-1	0.238469830769231	0.288952762864865	0.277026904592804	0.631122412417696
