# Supplementary material for: Network analysis of miRNA targeting m6A-related genes in patients with esophageal cancer
Source: PeerJ. 2021 Jul 29;9:e11893. doi: 10.7717/peerj.11893 (PMC8325912; doi:10.7717/peerj.11893)
Supplement: Supplemental Information 1 [file peerj-09-11893-s001.zip › Supplemental Materials/7.Differential analysis of miRNA/geneSigExp.txt]

ID	TCGA-L5-A4OR-11A	TCGA-L5-A4OM-11A	TCGA-L5-A4OG-11A	TCGA-L5-A4OQ-11A	TCGA-IC-A6RF-11A	TCGA-L5-A4OJ-11A	TCGA-IC-A6RE-11A	TCGA-V5-A7RE-11A	TCGA-V5-AASX-11A	TCGA-IG-A3I8-11A	TCGA-L5-A4OF-11A	TCGA-L5-A4OO-11A	TCGA-L5-A43C-11A	TCGA-LN-A8I0-01A	TCGA-2H-A9GK-01A	TCGA-X8-AAAR-01A	TCGA-LN-A4A4-01A	TCGA-L5-A4OI-01A	TCGA-L5-A4OM-01A	TCGA-L5-A4OG-01A	TCGA-L5-A8NK-01A	TCGA-L5-A88Y-01A	TCGA-R6-A6XQ-01B	TCGA-LN-A49L-01A	TCGA-ZR-A9CJ-01B	TCGA-L5-A8NW-01A	TCGA-JY-A93F-01A	TCGA-Z6-A8JE-01A	TCGA-S8-A6BV-01A	TCGA-2H-A9GM-01A	TCGA-LN-A4A5-01A	TCGA-IG-A50L-01A	TCGA-2H-A9GL-01A	TCGA-IG-A3YA-01A	TCGA-JY-A6FB-01A	TCGA-LN-A49Y-01A	TCGA-L5-A43I-01A	TCGA-L5-A43M-01A	TCGA-VR-AA7D-01A	TCGA-Q9-A6FU-01A	TCGA-L5-A88S-01A	TCGA-JY-A6FD-01A	TCGA-LN-A4A1-01A	TCGA-JY-A6FA-01A	TCGA-JY-A93C-01A	TCGA-LN-A49O-01A	TCGA-L7-A6VZ-01A	TCGA-L5-A88Z-01A	TCGA-R6-A6DN-01B
hsa-mir-186	8.3192285	8.1178256	7.9474832	7.2164915	7.012616	8.0003696	6.9794467	8.0466568	6.971545	7.5025544	8.094519	7.65948	8.3829937	7.1949778	8.0331022	7.6832149	7.2946773	8.1116718	8.6656729	7.842405	7.6369378	7.2247711	8.775051	7.874859	7.354757	7.891264	8.0042911	8.1288463	7.971252	8.0389377	7.4275562	7.235053	7.6240079	8.4763665	7.9508953	8.8802038	8.1549197	8.169156	8.4348135	8.6887827	6.7713519	8.355655	7.7198981	7.7154121	7.2319755	8.291677	8.0144027	6.7801355	6.637753
hsa-mir-495	3.908864	4.9637193	3.8755105	3.9068873	3.054511	3.3089708	3.3701982	2.1421337	1.961754	2.4397627	3.76462	2.4818458	2.3498855	2.8591953	2.162182	2.3241769	2.7304413	2.8285053	3.3130866	2.6095592	2.5896504	3.2144851	3.03489	2.104763	3.595326	2.8889857	1.5160611	5.0267978	3.9762064	3.5468831	2.9216698	3.173354	2.640961	3.3822068	2.4672852	3.9317693	1.9887214	4.006787	1.7203643	3.3742704	3.3186375	6.5939318	2.4011201	3.3481004	3.5199458	5.396907	2.0788301	2.7905306	2.898112
hsa-mir-320a*	8.3987128	9.4632939	8.921344	9.7462791	8.660543	8.1800942	8.376898	9.5777924	10.025306	10.0139439	8.367086	8.5068506	8.1531034	9.7472638	9.3187274	9.2531042	8.5962465	10.0388776	10.1219217	10.3637168	9.6314914	10.5804667	11.476349	9.820543	8.499984	9.3143967	9.2574822	9.2164309	9.5990051	9.197679	9.6041491	8.744473	8.9861406	10.0672167	8.942674	10.4714283	9.756999	10.042803	8.8271003	9.0949941	8.7528604	10.4923451	9.2227969	9.1762053	8.9216984	9.502516	8.8979609	8.5122552	9.713384
hsa-mir-320b-1*	1.4901085	0.9040463	1.2435021	0.5682822	1.062422	1.0798553	0.9289532	1.8584844	2.711368	1.6203354	1.286299	0.9390182	0.9340492	2.7467634	1.899591	1.9778488	1.5850005	2.3510572	2.4513963	2.7377281	1.3769143	2.7596936	3.944077	2.104763	1.549959	0.9136397	0.9486352	1.4998311	1.324181	1.3891835	1.5360967	1.00193	1.7994633	1.7193911	2.0914006	1.3949635	1.5749414	2.761788	1.1859357	1.3283798	1.7261454	2.9009315	2.6178996	1.0145988	1.6082013	1.549988	1.3853327	0.7742165	2.509489
hsa-mir-320c-1	0.5383147	0.3678586	0	0.2152673	0.69774	0.6386874	0.8100276	1.3649976	1.141692	0.500693	0	0.3848688	0.9340492	0.8607753	0.3199404	1.3802418	0	0.8416169	0.4919188	0.6480227	0.5423284	1.0028228	1.647129	0.731404	0	0.5279671	0	1.031837	0.5372185	1.3891835	0.3699645	0	0.6334898	0.5941185	1.2925503	1.1520951	0.4112874	1.407137	0.8197213	0	0.3294015	1.7638182	0.5142112	0.4223557	0.5412868	1.549988	0.2648847	0	0
hsa-mir-548o*	0	0	0	0.2152673	0.208506	0.6386874	0.2024478	0.8382491	0	0	0	0	0	0	0.9950271	0.7380907	0.4474745	0.4739884	0.8580829	0.6480227	0	0.5868454	1.975129	0	0	0.2880018	0	0.8346869	0.5372185	0.4047517	0	0	0	0.5941185	0.4461525	0.8598972	0	0	0	0.3809965	0.3294015	0.7813908	0.5142112	0.4223557	0.5412868	0	1.3853327	0	0.371154
hsa-mir-320d-1	0	0	0.4243105	0	0.208506	0	0.3799514	0.6090486	1.291413	0.1868783	0	0	0	0	0	0.7380907	0	0.1938569	0	0	0	1.4630234	1.377997	0.731404	0	0.5279671	0	0.3347479	0.3793781	0	0.1968097	0	0.3512393	0	0	0	0	1.023301	0.3277127	0	0.3294015	0.5648084	0	0	0	0	0	0.3065586	0
[truncated: 149 more columns]
