# Supplementary material for: Network analysis of miRNA targeting m6A-related genes in patients with esophageal cancer
Source: PeerJ. 2021 Jul 29;9:e11893. doi: 10.7717/peerj.11893 (PMC8325912; doi:10.7717/peerj.11893)
Supplement: Supplemental Information 1 [file peerj-09-11893-s001.zip › Supplemental Materials/7.Differential analysis of miRNA/miRNA expression.txt]

miRNA_ID	TCGA-L5-A4OR-11A	TCGA-L5-A4OM-11A	TCGA-L5-A4OG-11A	TCGA-L5-A4OQ-11A	TCGA-IC-A6RF-11A	TCGA-L5-A4OJ-11A	TCGA-IC-A6RE-11A	TCGA-V5-A7RE-11A	TCGA-V5-AASX-11A	TCGA-IG-A3I8-11A	TCGA-L5-A4OF-11A	TCGA-L5-A4OO-11A	TCGA-L5-A43C-11A	TCGA-LN-A8I0-01A	TCGA-2H-A9GK-01A	TCGA-X8-AAAR-01A	TCGA-LN-A4A4-01A	TCGA-L5-A4OI-01A	TCGA-L5-A4OM-01A	TCGA-L5-A4OG-01A	TCGA-L5-A8NK-01A	TCGA-L5-A88Y-01A	TCGA-R6-A6XQ-01B	TCGA-LN-A49L-01A	TCGA-ZR-A9CJ-01B	TCGA-L5-A8NW-01A	TCGA-JY-A93F-01A	TCGA-Z6-A8JE-01A	TCGA-S8-A6BV-01A	TCGA-2H-A9GM-01A	TCGA-LN-A4A5-01A	TCGA-IG-A50L-01A	TCGA-2H-A9GL-01A	TCGA-IG-A3YA-01A	TCGA-JY-A6FB-01A	TCGA-LN-A49Y-01A	TCGA-L5-A43I-01A	TCGA-L5-A43M-01A	TCGA-VR-AA7D-01A	TCGA-Q9-A6FU-01A	TCGA-L5-A88S-01A	TCGA-JY-A6FD-01A	TCGA-LN-A4A1-01A	TCGA-JY-A6FA-01A	TCGA-JY-A93C-01A	TCGA-LN-A49O-01A	TCGA-L7-A6VZ-01A	TCGA-L5-A88Z-01A	TCGA-R6-A6DN-01B
hsa-mir-186	8.319228488	8.117825578	7.947483214	7.216491485	7.012615969	8.000369643	6.979446746	8.046656774	6.971545048	7.50255443	8.094519027	7.659479954	8.382993664	7.194977801	8.033102153	7.68321486	7.294677307	8.111671807	8.665672921	7.842405033	7.636937811	7.224771144	8.775050739	7.874858515	7.354756725	7.89126396	8.004291057	8.12884633	7.971252002	8.038937728	7.427556227	7.235053051	7.624007893	8.476366497	7.950895263	8.880203809	8.154919661	8.1691559	8.434813527	8.688782651	6.771351915	8.355654964	7.719898086	7.715412056	7.231975496	8.29167726	8.014402681	6.7801355	6.637753222
hsa-mir-495	3.908864006	4.963719315	3.875510466	3.906887325	3.054511114	3.308970801	3.370198185	2.142133695	1.961753702	2.439762746	3.764620255	2.481845791	2.349885528	2.859195333	2.162181994	2.324176946	2.73044128	2.828505259	3.313086624	2.609559249	2.589650368	3.214485123	3.03489006	2.104763031	3.595326416	2.888985747	1.51606105	5.026797847	3.976206434	3.546883103	2.921669779	3.173354376	2.640960972	3.382206845	2.46728522	3.931769276	1.988721401	4.006786859	1.72036428	3.374270392	3.318637453	6.593931839	2.401120082	3.348100383	3.519945798	5.39690709	2.078830116	2.790530596	2.89811217
hsa-mir-320a	8.398712816	9.463293887	8.921343996	9.746279102	8.660543374	8.180094236	8.376897981	9.577792443	10.02530607	10.01394391	8.367085766	8.506850587	8.153103391	9.747263826	9.31872744	9.253104219	8.596246531	10.03887765	10.12192171	10.36371685	9.631491433	10.58046673	11.47634939	9.820542544	8.499984399	9.31439665	9.257482166	9.216430933	9.599005129	9.197678952	9.604149123	8.744472547	8.986140575	10.06721669	8.942673967	10.47142832	9.756999004	10.04280253	8.827100257	9.094994064	8.752860358	10.49234511	9.222796868	9.176205349	8.921698362	9.502515603	8.897960894	8.512255241	9.71338419
hsa-mir-320b-1	1.490108497	0.904046261	1.243502138	0.568282183	1.062421551	1.079855261	0.928953158	1.858484358	2.711368032	1.620335383	1.286298631	0.939018152	0.934049178	2.74676335	1.899590974	1.977848829	1.585000491	2.351057244	2.451396293	2.737728073	1.376914342	2.759693601	3.944077024	2.104763031	1.549959405	0.913639678	0.948635233	1.499831093	1.324180979	1.389183511	1.536096678	1.001929756	1.79946327	1.719391121	2.091400603	1.394963508	1.574941443	2.761788001	1.185935666	1.328379807	1.726145447	2.900931517	2.617899559	1.014598816	1.608201291	1.549988475	1.385332737	0.774216509	2.509489113
hsa-mir-320c-1	0.538314665	0.367858592	0	0.215267316	0.69774002	0.638687403	0.810027614	1.364997615	1.1416924	0.500692955	0	0.38486876	0.934049178	0.860775325	0.319940424	1.380241819	0	0.841616928	0.491918753	0.648022672	0.542328387	1.002822755	1.647129354	0.731403974	0	0.527967111	0	1.031836972	0.537218525	1.389183511	0.369964466	0	0.6334898	0.594118543	1.292550311	1.152095134	0.411287393	1.407137351	0.819721313	0	0.329401486	1.763818191	0.514211155	0.422355732	0.541286845	1.549988475	0.264884677	0	0
hsa-mir-548o	0	0	0	0.215267316	0.208506023	0.638687403	0.202447813	0.838249101	0	0	0	0	0	0	0.995027126	0.738090746	0.447474462	0.473988433	0.858082876	0.648022672	0	0.586845431	1.975129393	0	0	0.288001757	0	0.834686948	0.537218525	0.404751653	0	0	0	0.594118543	0.446152458	0.859897213	0	0	0	0.380996466	0.329401486	0.78139077	0.514211155	0.422355732	0.541286845	0	1.385332737	0	0.371154015
hsa-mir-320d-1	0	0	0.424310492	0	0.208506023	0	0.37995138	0.609048568	1.2914126	0.186878297	0	0	0	0	0	0.738090746	0	0.193856884	0	0	0	1.463023389	1.377997155	0.731403974	0	0.527967111	0	0.334747886	0.37937809	0	0.196809712	0	0.351239337	0	0	0	0	1.023301489	0.327712654	0	0.329401486	0.564808352	0	0	0	0	0	0.306558566	0
[truncated: 149 more columns]
